# Supplementary material for: Single-Cell Sequencing Analysis of the db/db Mouse Hippocampus Reveals Cell-Type-Specific Insights Into the Pathobiology of Diabetes-Associated Cognitive Dysfunction
Source: Front Endocrinol (Lausanne). 2022 Jun 1;13:891039. doi: 10.3389/fendo.2022.891039 (PMC9200615; doi:10.3389/fendo.2022.891039)
Supplement: Supplementary file 2 [file Table_1.xlsx]

## Sheet: degree
ESM TABLE 1_MICROGLIA_UP AND DOWN
gene	Degree	cluster	style
Abl2	2	1	up
Actr3	7	1	up
Aif1	19	5	up
Akap13	2	4	up
Apod	2	6	down
Arsb	2	6	up
Ascc3	7	2	up
Atp6v1a	2	2	up
Atp6v1d	5	5	up
B2m	15	5	up
Bach1	3	3	up
Baz1a	4	2	up
Bcl10	10	3	up
Birc3	18	3	up
C3ar1	8	5	up
Car2	2	5	down
Casp4	9	3	up
Chd1	4	2	up
Chd4	4	2	up
Cldn11	8	5	down
Clip1	2	2	up
Cltc	8	1	up
Cnp	9	5	down
Cryab	4	1	down
Crybb1	1	1	up
Csmd3	2	2	up
Ctss	20	5	up
Cyfip1	11	1	up
Ddx21	12	2	up
Ddx5	16	2	up
Ddx6	8	2	up
Dnajb4	1	2	up
Dyrk1a	5	4	up
Eif1a	10	2	up
Eif3a	15	2	up
Eif3j1	5	2	up
Elmo1	5	1	up
Entpd1	7	3	up
Etf1	12	2	up
Filip1l	1	5	up
Fnip1	2	1	up
Fth1	8	1	down
Fubp1	4	2	up
Fyb	11	5	up
Gabpb1	5	3	up
Gna13	1	4	up
Gnl3	9	2	up
Grb2	14	1	up
H2-DMa	6	5	up
H2-K1	15	5	up
H2-Q6	5	5	up
H2-Q7	5	5	up
Havcr2	8	5	up
Hck	14	5	up
Hif1a	6	3	up
Hmgn1	1	4	up
Hnrnpc	10	2	up
Hnrnpf	9	2	up
Hnrnph1	7	2	up
Hnrnpm	9	2	up
Hpgds	7	1	up
Icam1	22	3	up
Il17ra	6	3	up
Il6ra	7	3	up
Inpp5d	10	5	up
Irf2	8	3	up
Irf2bpl	1	3	up
Irf5	15	5	up
Itgam	25	5	up
Jak1	11	3	up
Katna1	1	2	up
Kpna4	3	2	up
Lasp1	3	1	up
Lpin2	1	4	up
Lyn	16	5	up
Mafg	2	3	up
Mafk	2	3	up
Mag	9	5	down
Mal	8	5	down
Man2b1	4	6	up
Map2k3	5	4	up
Map3k2	4	4	up
Mapk6	5	4	up
Mapkapk2	5	4	up
Mbp	19	5	down
Mcl1	12	3	up
Mef2a	2	4	up
Mgat4a	1	1	up
Mobp	8	5	down
Mog	14	5	down
Mpeg1	9	5	up
Msn	7	3	up
Mylip	2	7	up
Nars	3	2	up
Ncf1	13	5	up
Ndel1	5	2	up
Neu1	6	6	up
Nfe2l2	12	3	up
Nfkb1	21	3	up
Nfkb2	11	3	up
Nfkbib	12	3	up
Nfya	1	4	up
Nlrp3	17	3	up
Nop58	12	2	up
Ogfrl1	1	2	up
Opalin	10	5	down
Pak2	3	4	up
Pcf11	6	2	up
Pde3b	2	1	up
Peli1	2	3	up
Plekho2	1	2	up
Plp1	10	5	down
Ppp1r11	1	8	up
Ppp1r14a	2	3	down
Ppp4r2	1	8	up
Prkx	4	4	up
Ptgds	3	6	down
Ptprc	32	5	up
Ptpro	1	3	up
Rab20	5	1	up
Rab8b	5	1	up
Rabgef1	4	1	up
Rbbp8	1	2	up
Rbpj	4	2	up
Rel	17	3	up
Rela	19	3	up
Rheb	9	1	up
Rnf19b	2	7	up
Rpl35	7	2	up
Rpl36a	9	2	up
Rps27	13	2	up
Rps28	10	2	up
Rps29	8	2	up
Rragc	2	1	up
Rybp	2	3	up
Samsn1	1	5	up
Sbno2	1	3	up
Scpep1	1	6	up
Sdcbp	5	6	up
Sept4	3	4	down
Sfpq	8	2	up
Sgpl1	1	6	up
Siglech	4	5	up
Slc15a3	8	5	up
Slfn2	2	5	up
Smarca5	6	2	up
Snx10	1	1	up
Son	2	2	up
Spag9	3	4	up
Srgap2	2	1	up
Stat3	36	3	up
Stk17b	3	1	up
Stmn4	3	3	down
Susd6	2	2	up
Tgoln1	4	1	up
Tln1	2	3	up
Tnfaip2	3	1	up
Tnfaip8	2	1	up
Tnpo3	4	2	up
Tpm3	4	1	up
Ttr	4	6	up
Txnrd1	5	1	up
Ube2h	3	7	up
Ulk2	1	1	up
Vps26a	2	1	up
Wasf2	7	1	up
Wdr26	1	7	up
Xrn2	8	2	up
Ywhaz	8	1	up
Zc3h12a	4	3	up
Zfp622	3	2	up

## Sheet: relation
gene1	gene2
Scpep1	Neu1
Il17ra	Itgam
Il17ra	Irf2
Il17ra	Stat3
Il17ra	Ptprc
Il17ra	Hif1a
Il17ra	Il6ra
Hck	Aif1
Hck	Inpp5d
Hck	Ptprc
Hck	Mpeg1
Hck	Irf5
Hck	Slc15a3
Hck	Ncf1
Hck	Stat3
Hck	Elmo1
Hck	Fyb
Hck	Grb2
Hck	Itgam
Hck	Lyn
Hck	Ctss
Irf5	Aif1
Irf5	Rel
Irf5	Nlrp3
Irf5	Nfkb1
Irf5	Ptprc
Irf5	Itgam
Irf5	Lyn
Irf5	Tnpo3
Irf5	Slc15a3
Irf5	Ctss
Irf5	Jak1
Irf5	Stat3
Irf5	Rela
Irf5	Birc3
Ulk2	Rheb
Neu1	Cyfip1
Neu1	Sgpl1
Neu1	B2m
Neu1	Nfkb1
Neu1	Arsb
Tnpo3	Hnrnpm
Tnpo3	Gnl3
Tnpo3	Kpna4
Birc3	Rel
Birc3	Nlrp3
Birc3	Nfkb1
Birc3	Peli1
Birc3	Icam1
Birc3	Ptprc
Birc3	Sdcbp
Birc3	Mcl1
Birc3	Sept4
Birc3	Nfkb2
Birc3	Nfkbib
Birc3	Stat3
Birc3	Rela
Birc3	Zc3h12a
Birc3	Bcl10
Birc3	Casp4
Birc3	Ctss
Ptgds	Apod
Ptgds	Ttr
Ptgds	Hpgds
Ctss	Aif1
Ctss	Inpp5d
Ctss	Cyfip1
Ctss	H2-K1
Ctss	Ptprc
Ctss	Mpeg1
Ctss	Fth1
Ctss	Slc15a3
Ctss	B2m
Ctss	Irf2
Ctss	C3ar1
Ctss	Havcr2
Ctss	Casp4
Ctss	Man2b1
Ctss	Fyb
Ctss	Itgam
Ctss	H2-DMa
Ncf1	Zc3h12a
Ncf1	Aif1
Ncf1	Tpm3
Ncf1	Nfe2l2
Ncf1	Nlrp3
Ncf1	Nfkb1
Ncf1	Pak2
Ncf1	Icam1
Ncf1	Actr3
Ncf1	Ptprc
Ncf1	Itgam
Ncf1	Lyn
Mapkapk2	Map2k3
Mapkapk2	Ddx5
Mapkapk2	Ywhaz
Mapkapk2	Mapk6
Mapkapk2	Lyn
Mafk	Nfe2l2
Mafk	Bach1
Sept4	Opalin
Sept4	Dyrk1a
Ndel1	Katna1
Ndel1	Ywhaz
Ndel1	Cyfip1
Ndel1	Rps27
Ndel1	Clip1
Map2k3	Spag9
Map2k3	Map3k2
Map2k3	Mapk6
Map2k3	Rela
Txnrd1	Nfe2l2
Txnrd1	Msn
Txnrd1	Fth1
Txnrd1	Mbp
Txnrd1	Hpgds
Havcr2	Aif1
Havcr2	Itgam
Havcr2	H2-K1
Havcr2	Entpd1
Havcr2	Stat3
Havcr2	Ptprc
Havcr2	Mpeg1
Gna13	Prkx
Ddx5	Sfpq
Ddx5	Hnrnpc
Ddx5	Ascc3
Ddx5	Rybp
Ddx5	Ddx21
Ddx5	Pcf11
Ddx5	Hnrnpm
Ddx5	Hnrnph1
Ddx5	Gnl3
Ddx5	Xrn2
Ddx5	Nop58
Ddx5	Rbpj
Ddx5	Eif3a
Ddx5	Hnrnpf
Ddx5	Son
Grb2	Cryab
Grb2	Inpp5d
Grb2	Msn
Grb2	Ptprc
Grb2	Fth1
Grb2	Jak1
Grb2	Stat3
Grb2	Hpgds
Grb2	Fyb
Grb2	Lyn
Grb2	Rheb
Grb2	Lasp1
Grb2	Wasf2
Hif1a	Nfe2l2
Hif1a	Nfkb1
Hif1a	Stat3
Hif1a	Rela
Hif1a	Rheb
Atp6v1d	Siglech
Atp6v1d	C3ar1
Atp6v1d	Itgam
Atp6v1d	Filip1l
Atp6v1d	Atp6v1a
Ywhaz	Cryab
Ywhaz	Actr3
Ywhaz	B2m
Ywhaz	Prkx
Ywhaz	Cltc
Ywhaz	Rheb
Pak2	Map3k2
Pak2	Mapk6
Chd1	Chd4
Chd1	Baz1a
Chd1	Smarca5
Chd1	Eif3a
H2-K1	Aif1
H2-K1	H2-Q7
H2-K1	Nlrp3
H2-K1	Icam1
H2-K1	Ptprc
H2-K1	H2-Q6
H2-K1	Itgam
H2-K1	Lyn
H2-K1	B2m
H2-K1	Mbp
H2-K1	Mog
H2-K1	Stat3
H2-K1	H2-DMa
Etf1	Eif1a
Etf1	Eif3j1
Etf1	Rpl35
Etf1	Rps28
Etf1	Gnl3
Etf1	Nars
Etf1	Nop58
Etf1	Rps27
Etf1	Rpl36a
Etf1	Rps29
Etf1	Ddx21
Etf1	Eif3a
Aif1	Cnp
Aif1	Inpp5d
Aif1	Nlrp3
Aif1	Icam1
Aif1	Ptprc
Aif1	Mpeg1
Aif1	Slc15a3
Aif1	Mbp
Aif1	Stat3
Aif1	Mag
Aif1	Fyb
Aif1	Itgam
Aif1	Mog
Nars	Atp6v1a
Nars	Eif3a
Fth1	Nfe2l2
Fth1	Cyfip1
Fth1	B2m
Fth1	Rela
Fth1	Rps27
Slc15a3	C3ar1
Slc15a3	Mpeg1
Slc15a3	Fyb
Slc15a3	Slfn2
Rela	Rel
Rela	Nfe2l2
Rela	Nlrp3
Rela	Nfkb1
Rela	Icam1
Rela	Baz1a
Rela	Mcl1
Rela	Nfkb2
Rela	Jak1
Rela	Nfkbib
Rela	Irf2
Rela	Stat3
Rela	Bcl10
Rela	Itgam
Eif3a	Eif1a
Eif3a	Eif3j1
Eif3a	Rps28
Eif3a	Xrn2
Eif3a	Smarca5
Eif3a	Nop58
Eif3a	Rps27
Eif3a	Rpl36a
Eif3a	Rps29
Eif3a	Ddx21
Eif3a	Hnrnpf
Rabgef1	Rab20
Rabgef1	Casp4
Rabgef1	Rab8b
Rabgef1	Cltc
Bach1	Mafg
Bach1	Ddx6
Casp4	Rel
Casp4	Nlrp3
Casp4	Nfkb1
Casp4	Mcl1
Casp4	Nfkb2
Casp4	Gabpb1
Stk17b	Tnfaip8
Stk17b	Ptprc
Stk17b	Rab20
Ogfrl1	Csmd3
Abl2	Stat3
Abl2	Wasf2
Eif3j1	Eif1a
Eif3j1	Rps28
Eif3j1	Rps27
Mal	Cnp
Mal	Cldn11
Mal	Mag
Mal	Plp1
Mal	Mobp
Mal	Mbp
Mal	Mog
Mal	Opalin
Xrn2	Hnrnpc
Xrn2	Ascc3
Xrn2	Ddx21
Xrn2	Pcf11
Xrn2	Nop58
Xrn2	Ddx6
Car2	Plp1
Car2	Mbp
Kpna4	Stat3
Kpna4	Nop58
Il6ra	Icam1
Il6ra	Ptprc
Il6ra	Mcl1
Il6ra	Itgam
Il6ra	Jak1
Il6ra	Stat3
Nfkb1	Tnfaip2
Nfkb1	Rel
Nfkb1	Nfe2l2
Nfkb1	Cyfip1
Nfkb1	Nlrp3
Nfkb1	Icam1
Nfkb1	Mcl1
Nfkb1	Nfkb2
Nfkb1	Jak1
Nfkb1	Nfkbib
Nfkb1	B2m
Nfkb1	Irf2
Nfkb1	Stat3
Nfkb1	Bcl10
Bcl10	Zc3h12a
Bcl10	Rel
Bcl10	Nlrp3
Bcl10	Fyb
Bcl10	Lyn
Bcl10	Nfkb2
Bcl10	Nfkbib
Sdcbp	Msn
Sdcbp	Actr3
Sdcbp	Man2b1
Sdcbp	Ttr
Tln1	Msn
Tln1	Icam1
Rragc	Rheb
Rragc	Fnip1
Rnf19b	Mylip
Rnf19b	Ube2h
Sfpq	Fubp1
Sfpq	Hnrnpc
Sfpq	Hnrnpm
Sfpq	Hnrnph1
Sfpq	Cltc
Sfpq	Lasp1
Sfpq	Hnrnpf
Rheb	Cyfip1
Rheb	Stat3
Rheb	Gabpb1
Rheb	Fnip1
Crybb1	Cryab
Hpgds	Nfe2l2
Hpgds	Mbp
Hpgds	Stat3
Hpgds	Tpm3
Cyfip1	Actr3
Cyfip1	Cltc
Cyfip1	B2m
Cyfip1	Elmo1
Cyfip1	Wasf2
Nfkbib	Rel
Nfkbib	Nlrp3
Nfkbib	Icam1
Nfkbib	Mcl1
Nfkbib	Nfkb2
Nfkbib	Stat3
Nfkbib	Rab20
Nfkbib	Lyn
Pde3b	Entpd1
Pde3b	Elmo1
Plp1	Cnp
Plp1	Cldn11
Plp1	Mag
Plp1	Apod
Plp1	Mobp
Plp1	Mbp
Plp1	Mog
Plp1	Opalin
Rab20	Rab8b
Rab20	Cltc
Irf2	Irf2bpl
Irf2	Rel
Irf2	Jak1
Irf2	Stat3
Man2b1	Ttr
Man2b1	Arsb
Cryab	Stat3
Slfn2	Cnp
Ppp1r14a	Msn
Ppp1r14a	Opalin
Ascc3	Susd6
Ascc3	Nop58
Ascc3	Dnajb4
Ascc3	Ddx21
Ascc3	Ddx6
H2-DMa	H2-Q6
H2-DMa	H2-Q7
H2-DMa	B2m
H2-DMa	Mbp
Zc3h12a	Rel
Rps29	Rpl35
Rps29	Rps28
Rps29	Eif1a
Rps29	Gnl3
Rps29	Rps27
Rps29	Rpl36a
Lyn	Inpp5d
Lyn	Icam1
Lyn	Ptprc
Lyn	Mcl1
Lyn	Stat3
Lyn	Elmo1
Lyn	Fyb
Lyn	Itgam
Baz1a	Chd4
Baz1a	Smarca5
Mapk6	Map3k2
Mapk6	Nfya
Rbpj	Ptprc
Rbpj	Stat3
Rbpj	Son
Sbno2	Stat3
Rab8b	Inpp5d
Rab8b	Cltc
Rab8b	Rps27
Lasp1	Srgap2
Cldn11	Cnp
Cldn11	Mag
Cldn11	Mobp
Cldn11	Mbp
Cldn11	Mog
Cldn11	Opalin
Spag9	Akap13
Spag9	Mef2a
Ddx21	Hnrnpc
Ddx21	Eif1a
Ddx21	Hnrnpm
Ddx21	Gnl3
Ddx21	Smarca5
Ddx21	Nop58
Ddx21	Hnrnpf
Mcl1	Rel
Mcl1	Gabpb1
Mcl1	Nfkb2
Mcl1	Jak1
Mcl1	Stat3
Snx10	Vps26a
Smarca5	Chd4
Smarca5	Rbbp8
Prkx	Lpin2
Prkx	Dyrk1a
Mbp	Cnp
Mbp	Icam1
Mbp	Mag
Mbp	Dyrk1a
Mbp	Ptprc
Mbp	Itgam
Mbp	Mobp
Mbp	Mog
Mbp	Stat3
Mbp	Opalin
Gnl3	Zfp622
Gnl3	Rpl35
Gnl3	Eif1a
Gnl3	Nop58
Ppp1r11	Ppp4r2
Mylip	Ube2h
C3ar1	Siglech
C3ar1	Ptprc
C3ar1	Mpeg1
C3ar1	Fyb
C3ar1	Itgam
Mafg	Nfe2l2
Zfp622	Rpl35
Zfp622	Rpl36a
Chd4	Ddx6
Hmgn1	Dyrk1a
Plekho2	Susd6
Itgam	Siglech
Itgam	Rel
Itgam	Entpd1
Itgam	Nlrp3
Itgam	Icam1
Itgam	Ptprc
Itgam	Jak1
Itgam	B2m
Itgam	Stat3
Itgam	Akap13
Itgam	Mog
Tgoln1	Cltc
Tgoln1	Mgat4a
Tgoln1	Vps26a
Tgoln1	Actr3
Mobp	Cnp
Mobp	Mag
Mobp	Mog
Mobp	Opalin
H2-Q7	H2-Q6
H2-Q7	B2m
H2-Q7	Ptprc
Elmo1	Wasf2
Stmn4	Stat3
Stmn4	Opalin
Stmn4	Gabpb1
Ttr	B2m
Ptpro	Stat3
Hnrnph1	Fubp1
Hnrnph1	Hnrnpc
Hnrnph1	Pcf11
Hnrnph1	Hnrnpm
Hnrnph1	Hnrnpf
Eif1a	Rps28
Eif1a	Nop58
Eif1a	Rps27
Eif1a	Rpl36a
Rpl35	Rps28
Rpl35	Rps27
Rpl35	Rpl36a
Wasf2	Msn
Wasf2	Actr3
Wasf2	Srgap2
Icam1	Rel
Icam1	Nfe2l2
Icam1	Msn
Icam1	Entpd1
Icam1	Nlrp3
Icam1	Ptprc
Icam1	Nfkb2
Icam1	B2m
Icam1	Mog
Icam1	Stat3
Opalin	Mag
Opalin	Mog
Fyb	Inpp5d
Fyb	Ptprc
Fyb	Mpeg1
Peli1	Rel
Map3k2	Dyrk1a
Csmd3	Rpl36a
Rybp	Gabpb1
Nlrp3	Rel
Nlrp3	Nfe2l2
Nlrp3	Entpd1
Nlrp3	Ptprc
Nlrp3	Stat3
Cnp	Mag
Cnp	Mog
Cltc	Tpm3
B2m	Hnrnpc
B2m	Ptprc
B2m	H2-Q6
Mog	Mag
Mog	Ptprc
Mog	Stat3
Nfe2l2	Stat3
Tnfaip2	Tnfaip8
Tnfaip2	Nfkb2
Jak1	Inpp5d
Jak1	Ptprc
Jak1	Stat3
Rel	Ptprc
Rel	Nfkb2
Rel	Stat3
Ube2h	Wdr26
Clip1	Rps27
Hnrnpc	Pcf11
Hnrnpc	Hnrnpm
Hnrnpc	Hnrnpf
Hnrnpc	Ddx6
Nfkb2	Stat3
Entpd1	Ptprc
Entpd1	Stat3
Mpeg1	Inpp5d
Mpeg1	Ptprc
Rpl36a	Rps28
Rpl36a	Rps27
Samsn1	Ptprc
Rps28	Nop58
Rps28	Rps27
Rps28	Ddx6
Pcf11	Hnrnpm
Pcf11	Hnrnpf
Tpm3	Actr3
Mef2a	Ddx6
Hnrnpm	Fubp1
Hnrnpm	Hnrnpf
Stat3	Ptprc
Inpp5d	Ptprc
Ddx6	Nop58
Hnrnpf	Fubp1
Siglech	Ptprc
Rps27	Nop58
H2-Q6	Ptprc
