# Supplementary material for: Single-Cell Sequencing Analysis of the db/db Mouse Hippocampus Reveals Cell-Type-Specific Insights Into the Pathobiology of Diabetes-Associated Cognitive Dysfunction
Source: Front Endocrinol (Lausanne). 2022 Jun 1;13:891039. doi: 10.3389/fendo.2022.891039 (PMC9200615; doi:10.3389/fendo.2022.891039)
Supplement: Supplementary file 3 [file Table_2.xlsx]

## Sheet: diffExp_filter_0.05_0.25
Table 2. DEGs of db/db vs db/dm mice microglia
genes	p_val	avg_logFC	pct.1	pct.2	p_val_adj	avg.1	avg.2
Ttr	0	2.05777	0.989	0.075	0	14.6324	1.86912
Ptgds	0	-3.11247	0.317	0.895	0	1.86354	41.8856
Plp1	0	-3.12631	0.529	0.969	0	3.43398	78.2591
Mal	9.31451e-281	-2.59607	0.113	0.64	1.85666e-276	1.4366	19.2662
Cryab	4.36991e-228	-2.2274	0.147	0.601	8.71054e-224	1.31247	12.1741
Rps29	8.30344e-228	0.74096	0.961	0.758	1.65513e-223	35.4529	16.8988
Aplp1	9.15726e-225	-2.23114	0.09	0.547	1.82532e-220	1.2523	11.6594
Mbp	7.90648e-198	-2.07313	0.233	0.628	1.576e-193	1.58311	12.5851
Car2	1.04451e-180	-2.0062	0.088	0.484	2.08201e-176	1.28028	9.51891
Cldn11	1.44695e-180	-2.02124	0.075	0.468	2.8842e-176	1.21464	9.16776
Apod	9.93884e-175	-1.90261	0.052	0.433	1.98111e-170	1.17395	7.86943
Arl13b	4.24247e-165	0.569593	0.634	0.187	8.45652e-161	3.03107	1.71485
Rel	2.37211e-163	0.616203	0.931	0.481	4.72833e-159	9.45117	5.10355
Jak1	7.49473e-156	0.516974	0.862	0.386	1.49392e-151	5.19351	3.09701
Gnl3	1.39232e-154	0.454705	0.766	0.307	2.77532e-150	3.63429	2.30645
Lpin2	1.45514e-153	0.573421	0.718	0.266	2.90054e-149	3.79125	2.13672
Baz1a	2.51445e-153	0.57055	0.697	0.255	5.01205e-149	3.46214	1.95685
Sept4	1.65442e-152	-1.80552	0.077	0.428	3.29776e-148	1.23085	7.48746
Eif1a	1.88395e-151	0.503256	0.682	0.247	3.75527e-147	3.1316	1.89324
Ddx21	2.07246e-151	0.41629	0.755	0.292	4.13104e-147	3.10339	2.04665
Wasf2	1.43538e-147	0.40527	0.872	0.408	2.86115e-143	4.51197	3.00856
Rps27	2.73575e-146	0.558378	0.944	0.657	5.45318e-142	16.8448	9.63749
Cnp	8.71981e-146	-2.00619	0.363	0.635	1.73812e-141	1.69811	12.6254
Rbpj	3.76132e-145	0.423743	0.616	0.189	7.49745e-141	2.60277	1.70375
Fnip1	8.06168e-143	0.397321	0.83	0.368	1.60693e-138	4.30986	2.89674
Bach1	1.66262e-142	0.502687	0.728	0.282	3.31411e-138	3.89932	2.35871
Pde3b	1.95477e-142	0.435617	0.819	0.354	3.89645e-138	3.97391	2.57059
Ptpro	2.99964e-142	0.488088	0.679	0.243	5.97918e-138	3.06974	1.8842
Spag9	1.7429e-141	0.537258	0.867	0.41	3.47412e-137	5.72679	3.34644
Dnajb4	3.50912e-141	0.460862	0.781	0.333	6.99474e-137	4.19933	2.64868
Mag	1.38554e-140	-1.9021	0.237	0.556	2.7618e-136	1.46167	9.79312
Susd6	1.90009e-140	0.40686	0.571	0.164	3.78746e-136	2.20893	1.47057
Sde2	4.00555e-140	0.442244	0.845	0.381	7.98426e-136	4.6188	2.96801
Epb41l2	1.17829e-138	0.488817	0.908	0.463	2.34869e-134	6.78711	4.16289
Msn	1.83421e-136	0.487334	0.878	0.421	3.65613e-132	5.89392	3.62041
Katna1	8.01017e-136	0.403429	0.594	0.191	1.59667e-131	2.32912	1.55591
Bcl10	9.1672e-135	0.350881	0.783	0.326	1.8273e-130	3.40116	2.39465
H2-Q6	4.46005e-134	0.426627	0.733	0.285	8.89021e-130	3.718	2.42676
Ptprc	5.47049e-134	0.387276	0.862	0.387	1.09043e-129	4.42201	3.00212
Stat3	1.30004e-133	0.42832	0.869	0.421	2.59138e-129	5.28561	3.44412
Tgoln1	3.96231e-133	0.374597	0.842	0.386	7.89806e-129	4.60834	3.16853
H2-Q7	1.3356e-132	0.432319	0.599	0.198	2.66225e-128	2.72328	1.76742
St13	3.87161e-132	0.324241	0.821	0.374	7.71727e-128	3.97511	2.87431
Casp4	1.23869e-131	0.410032	0.752	0.309	2.46909e-127	3.80997	2.5284
Ddx5	1.31909e-131	0.491012	0.98	0.793	2.62934e-127	36.3692	22.2582
Mylip	1.60548e-131	0.443987	0.776	0.325	3.20021e-127	3.82312	2.45243
Stmn4	9.92574e-131	-1.70189	0.057	0.364	1.9785e-126	1.12904	6.19201
Hnrnpm	1.81275e-130	0.300054	0.782	0.338	3.61335e-126	3.24754	2.40571
Ctss	2.1268e-130	0.460881	0.983	0.769	4.23936e-126	44.0441	27.7799
Itgam	2.81517e-130	0.419525	0.897	0.437	5.61149e-126	5.66601	3.72461
Slc15a3	7.81443e-130	0.40854	0.85	0.397	1.55765e-125	4.91429	3.26613
Eif3a	8.30323e-130	0.419613	0.884	0.436	1.65508e-125	5.64507	3.71051
Tmem251	4.30522e-129	0.399025	0.604	0.203	8.58159e-125	2.42773	1.62894
Ppp1r11	1.69242e-128	0.35024	0.765	0.333	3.37349e-124	3.51768	2.47827
Rnf19b	6.57131e-128	0.420571	0.849	0.393	1.30986e-123	5.3096	3.48667
Ddx6	2.5704e-127	0.373304	0.863	0.422	5.12359e-123	5.05141	3.47768
Pak2	2.63449e-126	0.28028	0.786	0.333	5.25132e-122	3.42516	2.58795
Kpna4	3.92859e-126	0.332922	0.668	0.257	7.83086e-122	2.62789	1.88374
Etf1	8.70583e-126	0.400548	0.888	0.426	1.73533e-121	5.50589	3.68869
Rps28	1.0619e-125	0.520304	0.933	0.604	2.11668e-121	11.9187	7.08379
Rbbp8	1.18255e-125	0.378638	0.57	0.179	2.35718e-121	2.35618	1.6135
Fth1	1.99769e-125	-0.674524	0.983	0.994	3.98199e-121	50.2501	98.6459
Nlrp3	2.10199e-125	0.589183	0.753	0.332	4.18989e-121	5.39133	2.99101
Mpeg1	1.70958e-124	0.375162	0.832	0.385	3.40771e-120	4.34563	2.98622
Sdcbp	3.7101e-124	0.415173	0.898	0.452	7.39535e-120	6.00722	3.96612
Gm42418	3.7319e-124	-1.05352	0.976	0.954	7.43879e-120	11.2657	32.3071
Ppp4r2	5.93337e-124	0.282916	0.675	0.251	1.1827e-119	2.54513	1.91797
Tnfaip8	2.47204e-123	0.528867	0.572	0.199	4.92751e-119	2.88052	1.69741
Zc3h12a	2.76389e-123	0.402367	0.792	0.346	5.50926e-119	3.99736	2.67317
Ndel1	5.81374e-123	0.393714	0.899	0.441	1.15885e-118	5.65782	3.81646
Rab8b	6.01458e-122	0.3275	0.657	0.259	1.19889e-117	2.63079	1.89607
Gls	6.30621e-122	0.393965	0.818	0.375	1.25702e-117	4.44998	3.00096
Mcl1	2.07517e-121	0.523167	0.966	0.652	4.13644e-117	20.6244	12.2228
Atp6v1d	2.37566e-121	0.331773	0.741	0.317	4.7354e-117	3.29234	2.36275
Map2k3	6.4762e-121	0.356374	0.733	0.308	1.2909e-116	3.44578	2.41277
Hmgn1	1.67757e-120	0.277016	0.789	0.342	3.3439e-116	3.40537	2.58141
Mef2a	2.13819e-120	0.444993	0.93	0.493	4.26206e-116	7.32015	4.69096
Rheb	3.03499e-120	0.328869	0.851	0.407	6.04966e-116	4.529	3.25969
Gm47283	4.3984e-120	0.412814	0.668	0.254	8.76734e-116	3.18564	2.10821
Impact	5.02656e-120	0.399544	0.619	0.227	1.00194e-115	2.8343	1.90076
Akap13	5.73309e-120	0.298442	0.73	0.297	1.14278e-115	2.97797	2.20957
Eif3j1	1.06634e-119	0.252398	0.721	0.293	2.12554e-115	2.89857	2.252
Serinc3	1.28627e-119	0.467232	0.968	0.635	2.56392e-115	16.96	10.6294
Ubn1	1.32114e-119	0.362071	0.849	0.406	2.63342e-115	4.66973	3.25122
Mobp	1.3385e-119	-1.54974	0.065	0.359	2.66803e-115	1.20914	5.6953
Coq10b	2.85102e-119	0.327746	0.744	0.309	5.68293e-115	3.22193	2.32155
Rabgef1	4.2441e-118	0.326722	0.686	0.27	8.45977e-114	2.78996	2.01235
Snx10	4.51385e-118	0.368205	0.558	0.182	8.99746e-114	2.27081	1.57135
Prkx	1.39612e-117	0.33586	0.607	0.214	2.78289e-113	2.45712	1.75616
Chd1	1.923e-117	0.29184	0.661	0.251	3.83311e-113	2.66106	1.98751
Tln1	4.74614e-117	0.297081	0.697	0.289	9.46048e-113	2.88677	2.14482
Nars	8.26292e-117	0.306032	0.751	0.326	1.64705e-112	3.08333	2.27045
Irf2	1.03376e-116	0.272701	0.677	0.268	2.0606e-112	2.64024	2.01007
Hif1a	4.61121e-116	0.265744	0.686	0.273	9.19152e-112	2.82165	2.16318
Entpd1	9.2601e-116	0.35991	0.824	0.381	1.84582e-111	3.83466	2.67559
Abl2	1.43862e-115	0.389254	0.549	0.18	2.86761e-111	2.38049	1.61293
Lyn	1.49497e-115	0.338634	0.857	0.402	2.97992e-111	4.09888	2.92145
Ski	1.62057e-115	0.270411	0.808	0.36	3.23028e-111	3.63452	2.77338
Mgat4a	4.35418e-115	0.314845	0.667	0.258	8.67919e-111	2.58256	1.88502
Irf2bpl	6.64977e-115	0.426639	0.687	0.286	1.3255e-110	3.64505	2.37912
Nfya	1.5494e-114	0.367261	0.585	0.206	3.08841e-110	2.4527	1.69881
Slfn2	2.58776e-114	0.537915	0.447	0.115	5.15819e-110	2.56895	1.50017
Atp6v1a	5.05577e-114	0.341924	0.651	0.255	1.00777e-109	2.91343	2.0697
Fubp1	6.09632e-114	0.26688	0.784	0.352	1.21518e-109	3.59618	2.75383
Ascc3	7.73377e-114	0.37054	0.537	0.175	1.54157e-109	2.21953	1.53228
Rragc	1.0353e-113	0.271071	0.691	0.284	2.06367e-109	2.70091	2.05961
Ncf1	1.51177e-113	0.298945	0.76	0.337	3.01341e-109	3.30359	2.44995
Swap70	1.73425e-113	0.434622	0.747	0.334	3.45687e-109	3.93389	2.54723
Scpep1	2.0084e-113	0.299458	0.636	0.239	4.00334e-109	2.43386	1.80403
Srgap2	2.51353e-113	0.331904	0.903	0.443	5.01022e-109	5.1102	3.66686
Mafg	4.09497e-113	0.323005	0.794	0.362	8.16251e-109	3.68548	2.66818
Vps26a	7.51304e-113	0.254086	0.629	0.233	1.49758e-108	2.30615	1.78871
Hnrnpc	8.36011e-113	0.263696	0.826	0.394	1.66642e-108	3.89084	2.98897
Hnrnpf	9.88491e-113	0.370265	0.894	0.477	1.97036e-108	6.1072	4.21734
G530011O06Rik	1.10647e-112	0.393387	0.49	0.139	2.20552e-108	2.30722	1.55684
Il17ra	1.35202e-112	0.312309	0.644	0.253	2.69498e-108	2.54539	1.86261
Filip1l	1.37386e-112	0.449298	0.462	0.128	2.73851e-108	2.15051	1.37219
Tut7	2.68575e-112	0.304649	0.806	0.368	5.35351e-108	3.99552	2.94622
Smarca5	3.44319e-112	0.262563	0.776	0.343	6.8633e-108	3.38245	2.60137
Cyfip1	1.17826e-111	0.373966	0.88	0.435	2.34862e-107	5.30948	3.65293
Tnpo3	1.62798e-111	0.342517	0.591	0.209	3.24506e-107	2.42337	1.72055
Siglech	2.03888e-111	0.444083	0.94	0.52	4.0641e-107	8.98381	5.76233
Tpm3	2.11592e-111	0.446867	0.935	0.538	4.21767e-107	9.16273	5.86075
Lncpint	2.52004e-111	0.357446	0.579	0.199	5.02319e-107	2.51969	1.76242
Txnrd1	3.43431e-111	0.382032	0.668	0.271	6.8456e-107	3.26355	2.22729
Crybb1	3.46378e-111	0.416659	0.846	0.414	6.90435e-107	5.9374	3.9142
Tor1aip1	3.58647e-111	0.297793	0.799	0.368	7.14891e-107	3.56916	2.64994
Nfkb1	3.03264e-110	0.516513	0.916	0.505	6.04495e-106	9.98978	5.95988
Nfe2l2	3.21747e-110	0.389469	0.884	0.447	6.41337e-106	6.1503	4.16632
Dyrk1a	3.43629e-110	0.335483	0.636	0.244	6.84956e-106	2.81181	2.01042
Mog	3.85961e-110	-1.55364	0.048	0.318	7.69337e-106	1.15731	5.47252
Sbno2	5.85496e-110	0.34632	0.564	0.196	1.16707e-105	2.42709	1.71665
Nfkb2	1.07144e-109	0.287493	0.68	0.271	2.1357e-105	2.64212	1.98197
Ogfrl1	1.4485e-109	0.31352	0.615	0.233	2.8873e-105	2.32134	1.69659
Rpl35	1.56168e-109	0.323719	0.863	0.458	3.11289e-105	5.63558	4.07708
Il6ra	3.09499e-109	0.304197	0.824	0.384	6.16925e-105	3.66003	2.70006
Mapkapk2	3.87077e-109	0.422197	0.878	0.445	7.71561e-105	6.23701	4.08902
Icam1	6.38511e-109	0.566872	0.931	0.54	1.27274e-104	14.0383	7.96389
Zfhx3	7.16999e-109	0.397938	0.897	0.469	1.42919e-104	6.02585	4.04759
Mafk	1.5325e-108	0.307652	0.62	0.241	3.05473e-104	2.44	1.79382
Itpkc	2.00677e-108	0.414569	0.463	0.129	4.00009e-104	2.01297	1.32982
Pnp	2.23944e-108	0.385246	0.869	0.416	4.46387e-104	5.17839	3.52277
Man2b1	2.67702e-108	0.340735	0.872	0.431	5.33611e-104	4.95825	3.52654
Rybp	4.2745e-108	0.298664	0.579	0.216	8.52035e-104	2.31063	1.71404
Rela	5.04646e-108	0.288553	0.796	0.368	1.00591e-103	3.84915	2.88435
Ube2h	5.61537e-108	0.282341	0.74	0.33	1.11931e-103	3.25186	2.45195
Gabpb1	7.03291e-108	0.315766	0.504	0.155	1.40187e-103	2.06272	1.50419
H2-K1	8.56206e-108	0.474631	0.966	0.645	1.70668e-103	18.5695	11.5524
Pcf11	8.58004e-108	0.372241	0.767	0.35	1.71026e-103	3.94292	2.71741
Map3k2	9.97884e-108	0.277554	0.596	0.218	1.98908e-103	2.2755	1.724
Grb2	1.14454e-107	0.320106	0.852	0.423	2.28142e-103	4.46623	3.2428
Elmo1	1.51084e-107	0.31773	0.825	0.395	3.01156e-103	4.01552	2.92249
B2m	2.69134e-107	0.431148	0.959	0.632	5.36466e-103	15.5839	10.1259
Ulk2	5.89168e-107	0.258608	0.535	0.178	1.17439e-102	1.99383	1.53948
Csmd3	9.7232e-107	0.271926	0.552	0.188	1.93813e-102	2.22137	1.69248
C3ar1	2.11236e-106	0.435869	0.849	0.433	4.21058e-102	6.6962	4.33045
Cd164	2.51313e-106	0.331343	0.844	0.405	5.00943e-102	4.34435	3.11907
Dennd4a	2.57153e-106	0.489002	0.914	0.514	5.12583e-102	9.52999	5.84415
Wdr26	4.25318e-106	0.276713	0.822	0.391	8.47786e-102	3.97043	3.01067
Ophn1	5.29057e-106	0.264337	0.648	0.259	1.05457e-101	2.39086	1.83549
Arsb	1.12073e-105	0.283241	0.594	0.222	2.23395e-101	2.25827	1.70124
Nop58	1.64954e-105	0.272649	0.583	0.216	3.28803e-101	2.35028	1.78941
Hpgd	3.04795e-105	0.383411	0.773	0.353	6.07548e-101	4.21271	2.8711
Zswim6	3.2388e-105	0.346947	0.626	0.25	6.45589e-101	2.67259	1.8891
Tnfaip2	6.6691e-105	0.552442	0.49	0.153	1.32935e-100	3.10446	1.78675
Neu1	1.30893e-104	0.288958	0.646	0.258	2.60908e-100	2.55127	1.91101
Hpgds	2.07352e-104	0.35771	0.891	0.439	4.13315e-100	5.68233	3.97352
Hnrnph1	2.36974e-104	0.253191	0.802	0.382	4.7236e-100	3.79671	2.94746
Havcr2	2.61181e-104	0.311372	0.606	0.23	5.20613e-100	2.31596	1.6963
Sfpq	5.12744e-104	0.392624	0.922	0.525	1.02205e-99	7.67671	5.18395
Samsn1	6.46245e-104	0.363587	0.699	0.304	1.28816e-99	3.33882	2.32108
Peli1	1.26054e-103	0.381955	0.835	0.412	2.51264e-99	5.62921	3.84208
Stk17b	1.27478e-103	0.351419	0.644	0.258	2.54103e-99	2.80073	1.97084
H2-DMa	2.31816e-103	0.254107	0.708	0.305	4.62079e-99	2.84151	2.2039
Inpp5d	4.18313e-103	0.274042	0.799	0.369	8.33823e-99	3.37861	2.56876
Sgpl1	4.47058e-103	0.325916	0.725	0.322	8.9112e-99	3.13945	2.26626
Opalin	5.21763e-103	-1.46415	0.043	0.298	1.04003e-98	1.09202	4.72175
Nfkbib	5.21792e-103	0.330023	0.863	0.425	1.04009e-98	5.04054	3.62368
Elf1	1.00646e-102	0.268834	0.714	0.312	2.00618e-98	3.05373	2.33387
Zfp622	1.08146e-102	0.298655	0.731	0.321	2.15567e-98	3.39347	2.51733
Ppfia4	1.20744e-102	0.281294	0.701	0.297	2.40678e-98	2.6948	2.03405
Ppp1r14a	3.14342e-102	-1.50574	0.042	0.294	6.26579e-98	1.08318	4.88243
Rab20	4.68042e-102	0.391014	0.699	0.307	9.32949e-98	3.75547	2.54009
Ywhaz	5.91135e-102	0.38895	0.895	0.494	1.17831e-97	6.81304	4.61766
Clip1	8.98762e-102	0.386676	0.71	0.314	1.7915e-97	3.711	2.52092
Lasp1	1.2782e-101	0.253228	0.647	0.257	2.54784e-97	2.41364	1.87368
Plekho2	2.52822e-101	0.307039	0.745	0.336	5.03949e-97	3.64232	2.67937
Xrn2	3.05336e-101	0.256056	0.602	0.231	6.08626e-97	2.25719	1.74729
Birc3	5.35101e-101	0.27815	0.624	0.252	1.06662e-96	2.46004	1.8627
Aif1	7.38692e-101	0.344075	0.877	0.439	1.47243e-96	5.42099	3.84281
Son	9.46267e-101	0.411069	0.96	0.566	1.88619e-96	9.29627	6.16288
Irf5	1.11008e-100	0.300165	0.843	0.403	2.21272e-96	4.27158	3.16394
Cltc	1.44476e-100	0.250136	0.866	0.435	2.87984e-96	4.62456	3.60112
Gna13	1.70122e-100	0.275461	0.825	0.403	3.39104e-96	4.13014	3.1357
Chd4	1.95253e-100	0.309447	0.87	0.451	3.89197e-96	5.78702	4.24682
Actr3	2.72127e-100	0.270022	0.842	0.417	5.4243e-96	4.24039	3.23696
Rpl36a	7.72467e-100	0.31841	0.872	0.482	1.53976e-95	5.99116	4.3574
Hck	1.84083e-99	0.27624	0.706	0.302	3.66933e-95	2.68784	2.03908
Mapk6	2.91755e-99	0.251328	0.593	0.226	5.81554e-95	2.38189	1.85256
Fyb	4.11962e-99	0.322655	0.866	0.432	8.21165e-95	5.12793	3.71377
Cfh	1.44112e-98	0.304324	0.797	0.384	2.87258e-94	3.72359	2.7466
Dyrk2	1.71494e-98	0.31508	0.591	0.229	3.4184e-94	2.42103	1.7667
Vasp	1.7369e-98	0.268078	0.768	0.356	3.46217e-94	3.47697	2.65935
Atp6v1h	2.2117e-98	0.261155	0.623	0.247	4.40858e-94	2.45727	1.89249
Lrrfip1	2.65684e-98	0.327993	0.558	0.202	5.29588e-94	2.34531	1.68949
Hnrnpab	2.89387e-98	0.291984	0.852	0.417	5.76835e-94	4.59962	3.4349
Dock2	3.52933e-98	0.276568	0.588	0.223	7.03502e-94	2.15905	1.63738
Tubb4a	4.0232e-98	-1.4559	0.056	0.308	8.01944e-94	1.14675	4.91764
Tmx4	7.40638e-98	0.481778	0.74	0.353	1.47631e-93	6.10502	3.77097
Ythdc1	8.24566e-98	0.297706	0.85	0.431	1.64361e-93	5.15525	3.82788
Numb	9.04381e-98	0.268667	0.603	0.239	1.8027e-93	2.23877	1.71131
Fcgr2b	1.46204e-97	0.275145	0.606	0.24	2.91428e-93	2.29945	1.74634
Azin1	1.70061e-97	0.268289	0.763	0.354	3.38983e-93	3.48402	2.66418
Pag1	2.014e-97	0.261298	0.729	0.33	4.0145e-93	3.05834	2.35508
Blnk	2.98417e-97	0.289111	0.822	0.389	5.94834e-93	3.97114	2.9741
Slc25a33	4.55361e-97	0.25322	0.733	0.316	9.07671e-93	3.25536	2.52713
Ang	5.4267e-97	0.267794	0.606	0.237	1.0817e-92	2.29249	1.7539
Tanc2	5.58567e-97	0.251927	0.83	0.405	1.11339e-92	4.05305	3.15044
Nfkbiz	6.07669e-97	0.477935	0.907	0.505	1.21127e-92	11.123	6.89693
G3bp1	7.51041e-97	0.311392	0.811	0.403	1.49705e-92	4.74662	3.47655
Rasal3	8.63304e-97	0.260841	0.657	0.27	1.72082e-92	2.42919	1.87145
Hbegf	1.02908e-96	0.535083	0.473	0.151	2.05126e-92	2.92122	1.71073
Ppp1r18	2.24733e-96	0.256733	0.707	0.32	4.47961e-92	2.84562	2.2013
Mef2c	2.54543e-96	0.41811	0.933	0.519	5.0738e-92	9.03016	5.94446
Rps23	2.75282e-96	0.435788	0.941	0.655	5.48719e-92	14.0705	9.10019
Rnase4	4.70862e-96	0.330045	0.866	0.431	9.38569e-92	5.28575	3.79988
Rap1b	6.06532e-96	0.431073	0.94	0.547	1.209e-91	10.7649	6.99513
Tank	7.05987e-96	0.338895	0.441	0.132	1.40724e-91	1.96291	1.39868
Gem	7.31339e-96	0.459608	0.796	0.394	1.45778e-91	7.74565	4.89162
Arl4c	8.62473e-96	0.303448	0.754	0.354	1.71917e-91	3.94276	2.91081
Fosb	9.24202e-96	0.545177	0.929	0.631	1.84221e-91	25.4858	14.7751
Gpr84	1.13708e-95	0.582357	0.607	0.254	2.26655e-91	4.4984	2.51272
Mknk2	1.88424e-95	0.272338	0.728	0.333	3.75585e-91	3.30131	2.51426
Plek	2.51866e-95	0.415541	0.912	0.5	5.02045e-91	8.29081	5.4718
H2-D1	4.52342e-95	0.453892	0.972	0.643	9.01654e-91	16.4727	10.4627
Fgd2	4.68999e-95	0.260813	0.826	0.401	9.34855e-91	3.71621	2.86306
Hk2	4.73074e-95	0.316033	0.648	0.278	9.42978e-91	2.92707	2.13394
Uvrag	8.10486e-95	0.27477	0.567	0.214	1.61554e-90	2.25481	1.71308
Hdlbp	1.26797e-94	0.280281	0.781	0.376	2.52744e-90	4.32324	3.26652
Ube2f	1.58802e-94	0.29602	0.809	0.388	3.16541e-90	4.0436	3.00752
Nrip1	2.68351e-94	0.277148	0.709	0.317	5.34904e-90	3.22512	2.44445
Batf	3.52698e-94	0.411853	0.456	0.142	7.03034e-90	2.29179	1.51813
Jmjd1c	4.10026e-94	0.431418	0.948	0.556	8.17306e-90	10.9093	7.08652
Trib1	1.35558e-93	0.343355	0.753	0.348	2.70208e-89	4.29556	3.04721
Tagln2	2.74579e-93	0.337436	0.648	0.277	5.47318e-89	3.74251	2.67065
Myd88	2.93344e-93	0.295356	0.511	0.183	5.84722e-89	1.97258	1.46812
Sdc4	3.84296e-93	0.662709	0.545	0.215	7.66017e-89	4.7006	2.42294
Cebpa	1.28094e-92	0.385668	0.748	0.356	2.55329e-88	4.19358	2.85162
Irf8	1.74234e-92	0.342226	0.886	0.45	3.47301e-88	5.50516	3.9097
Cx3cr1	1.82799e-92	0.442173	0.967	0.626	3.64374e-88	18.0319	11.588
Dleu2	2.12622e-92	0.345526	0.86	0.446	4.23819e-88	6.34857	4.49382
Fam214b	2.17708e-92	0.293397	0.428	0.125	4.33958e-88	1.8115	1.35089
Arhgap17	3.58754e-92	0.31678	0.845	0.42	7.15104e-88	5.01013	3.64983
Lair1	4.50191e-92	0.264456	0.867	0.436	8.97366e-88	4.56375	3.50325
Cited2	4.62562e-92	0.401633	0.767	0.375	9.22024e-88	6.27793	4.20135
Mga	5.91667e-92	0.260998	0.48	0.161	1.17937e-87	1.99838	1.53931
Cd83	2.30711e-91	0.47138	0.949	0.669	4.59876e-87	25.5361	15.9381
Klf4	2.96588e-91	0.666394	0.86	0.546	5.91188e-87	20.0082	10.2754
Fam102b	3.37663e-91	0.254927	0.706	0.322	6.73065e-87	3.00434	2.32828
Fez1	8.13806e-91	-1.35992	0.045	0.277	1.62216e-86	1.10064	4.28795
Fam133b	1.06243e-90	0.252416	0.617	0.26	2.11774e-86	2.59128	2.01322
Lat2	2.58882e-90	0.262532	0.544	0.203	5.16029e-86	2.12251	1.63243
Rpl37a	2.76088e-90	0.411513	0.943	0.678	5.50326e-86	15.2696	10.1184
Arhgap5	3.88888e-90	0.254017	0.833	0.415	7.75171e-86	4.36148	3.3831
Stk40	8.29701e-90	0.252164	0.533	0.195	1.65384e-85	2.15194	1.67231
Bcl2a1b	2.94028e-89	0.5042	0.768	0.404	5.86087e-85	7.52257	4.54355
Scd2	3.19973e-89	-1.68074	0.194	0.435	6.37803e-85	1.37303	7.37247
Ptn	1.86801e-88	-1.46742	0.05	0.279	3.7235e-84	1.12564	4.88302
Gch1	2.54571e-88	0.272469	0.505	0.181	5.07436e-84	2.25644	1.71827
Foxo3	3.18961e-88	0.267397	0.463	0.151	6.35786e-84	1.93684	1.4824
Pabpc1	3.75714e-88	0.333854	0.914	0.529	7.48911e-84	7.74226	5.54468
Gng10	4.38008e-88	0.293531	0.841	0.431	8.73082e-84	5.0251	3.74685
Plaur	2.42554e-87	0.286989	0.521	0.187	4.83483e-83	2.6129	1.96103
Srf	3.53545e-87	0.314457	0.344	0.082	7.04721e-83	1.59221	1.16261
Trf	5.67702e-87	-0.854234	0.934	0.878	1.1316e-82	8.65033	20.3246
Abcb1b	6.06057e-87	0.358066	0.408	0.121	1.20805e-82	1.98773	1.38948
Dnajb9	1.54669e-86	0.297795	0.693	0.324	3.08302e-82	3.49565	2.59536
Tgfbr1	1.6608e-86	0.310522	0.905	0.487	3.31047e-82	6.27808	4.60223
Rps21	1.94116e-86	0.388144	0.948	0.728	3.86931e-82	17.0797	11.5854
Tpp2	3.07104e-86	0.252414	0.676	0.31	6.12151e-82	2.92082	2.26925
Slco2b1	4.12589e-86	0.269186	0.899	0.466	8.22415e-82	5.40706	4.131
Cstb	1.29324e-85	0.311051	0.736	0.361	2.57782e-81	4.53104	3.31979
Cebpb	2.74083e-85	0.487872	0.926	0.572	5.46329e-81	14.9647	9.18732
Csrnp1	3.79748e-85	0.328174	0.845	0.433	7.56952e-81	5.63581	4.05913
Notch1	7.57653e-85	0.264979	0.424	0.132	1.51023e-80	1.74993	1.34258
Ifrd1	1.01631e-84	0.432863	0.94	0.605	2.02582e-80	16.771	10.8785
Rnaset2a	1.04084e-84	0.262158	0.884	0.453	2.07471e-80	5.12603	3.94391
Ltc4s	1.23012e-84	0.300729	0.886	0.453	2.45199e-80	6.08243	4.50269
Top1	1.63174e-84	0.403537	0.932	0.545	3.25254e-80	9.63261	6.43413
Zfp36l1	2.38092e-84	0.286321	0.679	0.305	4.74589e-80	3.75054	2.81674
Gtf2b	2.61369e-84	0.317663	0.55	0.226	5.20986e-80	2.51801	1.83273
Rassf4	6.93613e-84	0.258195	0.494	0.179	1.38258e-79	1.97899	1.52866
H2-Q4	1.07866e-83	0.296506	0.874	0.449	2.15008e-79	5.52061	4.10408
Kctd12	1.18826e-83	0.348923	0.934	0.556	2.36856e-79	11.6479	8.21701
Ptms	2.83505e-83	0.320392	0.871	0.475	5.65111e-79	6.20439	4.50354
Trim47	3.21041e-83	0.279815	0.614	0.265	6.39931e-79	2.66972	2.0181
Lamp2	3.34247e-83	0.288279	0.932	0.518	6.66255e-79	6.67821	5.00567
Hba-a1	4.66499e-83	-1.74096	0.213	0.437	9.29873e-79	10.9038	62.1822
Rpl39	6.07373e-83	0.391474	0.936	0.678	1.21068e-78	15.6094	10.5529
Ptgs1	7.23882e-83	0.285141	0.905	0.465	1.44291e-78	5.62524	4.22967
Erf	1.08477e-82	0.250385	0.589	0.251	2.16227e-78	2.3297	1.81367
Optn	1.44772e-82	0.260789	0.346	0.087	2.88574e-78	1.56926	1.20903
Tsc22d3	2.23859e-82	0.280251	0.783	0.386	4.46218e-78	5.03363	3.80338
Sin3a	4.62368e-82	0.251334	0.359	0.096	9.21639e-78	1.55567	1.20994
Rab43	7.74681e-82	0.26534	0.444	0.148	1.54417e-77	1.86253	1.42846
Ctsh	9.08216e-82	0.294366	0.914	0.467	1.81035e-77	5.78034	4.30637
Hbb-bs	1.63266e-81	-1.85017	0.52	0.633	3.25438e-77	19.4071	123.447
Cd37	2.80932e-81	0.256627	0.894	0.457	5.59981e-77	5.10907	3.95267
Nav3	2.81089e-81	0.286588	0.705	0.339	5.60295e-77	3.24368	2.43542
Cwc25	3.17807e-81	0.25347	0.506	0.192	6.33485e-77	2.05657	1.59611
Ermn	4.8646e-81	-1.37988	0.038	0.248	9.6966e-77	1.11596	4.43533
Ankrd11	3.13893e-80	0.273922	0.805	0.411	6.25682e-76	4.69137	3.56728
Arf2	3.61202e-80	0.270799	0.54	0.215	7.19984e-76	2.29204	1.7483
Coro1a	5.10454e-80	0.271144	0.891	0.466	1.01749e-75	5.34329	4.0743
Cd300c2	5.50144e-80	0.276821	0.9	0.458	1.0966e-75	5.51623	4.18235
Eif4g2	1.1886e-79	0.266987	0.902	0.501	2.36923e-75	6.4105	4.90841
Odc1	4.0471e-79	0.346914	0.756	0.386	8.06709e-75	5.40307	3.81924
Rrbp1	6.1734e-79	0.311964	0.936	0.536	1.23054e-74	8.22045	6.01743
Rpl37	8.18256e-79	0.364593	0.938	0.676	1.63103e-74	14.6617	10.1823
Skil	2.01794e-78	0.34767	0.938	0.553	4.02236e-74	9.26995	6.54766
Gpm6b	2.18982e-78	-1.52972	0.067	0.284	4.36496e-74	1.13165	5.22469
Rpl10	3.63689e-78	0.37092	0.944	0.664	7.24942e-74	14.9291	10.3025
Marcksl1	5.77354e-78	0.407388	0.894	0.526	1.15084e-73	11.3442	7.54825
Hmox1	1.18717e-77	0.296733	0.783	0.4	2.36639e-73	7.00962	5.20985
Tubb2a	3.93958e-77	0.264045	0.754	0.371	7.85277e-73	4.11052	3.15663
Lmna	6.37281e-77	0.287066	0.469	0.168	1.27029e-72	2.5221	1.89274
Tlr2	7.20237e-77	0.269157	0.65	0.294	1.43565e-72	3.79532	2.89971
Actg1	1.72184e-76	0.367811	0.978	0.843	3.43214e-72	38.9623	26.9716
Marcks	3.08578e-76	0.419441	0.953	0.644	6.15089e-72	15.9053	10.4564
Itga5	5.39134e-76	0.287405	0.404	0.131	1.07466e-71	1.96954	1.47756
Jdp2	6.22751e-76	0.329476	0.518	0.209	1.24133e-71	2.70614	1.94653
Il1a	6.64491e-76	0.398092	0.84	0.464	1.32453e-71	9.65097	6.48159
Hist1h2bc	1.69671e-75	0.255828	0.592	0.255	3.38206e-71	3.36541	2.60575
Olig1	3.01779e-75	-1.22276	0.034	0.231	6.01535e-71	1.09508	3.71949
Dusp2	4.06365e-75	0.362591	0.591	0.26	8.10007e-71	3.74882	2.6087
Sowahc	1.23218e-74	0.267939	0.519	0.212	2.4561e-70	2.43668	1.86395
Capza2	1.71666e-74	0.266544	0.918	0.501	3.42182e-70	6.21262	4.759
Hnrnpu	1.93218e-74	0.258884	0.917	0.527	3.85141e-70	6.61531	5.10644
Pld4	3.32705e-74	0.286925	0.925	0.499	6.63181e-70	6.69513	5.02515
Rplp1	1.10767e-73	0.360167	0.965	0.819	2.20791e-69	33.5796	23.4238
Tra2b	4.58182e-73	0.347281	0.938	0.546	9.13295e-69	8.75378	6.18548
Npm1	4.75958e-73	0.290661	0.895	0.505	9.48727e-69	6.58029	4.92054
P2ry6	1.59502e-72	0.299664	0.551	0.243	3.17936e-68	2.37835	1.76252
Arl5c	2.0263e-72	0.344486	0.419	0.144	4.03903e-68	2.3906	1.69394
Laptm5	2.15747e-72	0.38016	0.965	0.622	4.30049e-68	15.4993	10.5977
Pllp	2.24008e-72	-1.21039	0.028	0.213	4.46515e-68	1.06092	3.55917
Tpt1	2.08468e-71	0.276964	0.973	0.889	4.1554e-67	36.7085	27.828
Rack1	2.27819e-71	0.280596	0.913	0.56	4.54111e-67	7.96889	6.01917
Rpl35a	3.46364e-71	0.350098	0.95	0.721	6.90407e-67	18.5031	13.0376
Spi1	6.09838e-71	0.250133	0.915	0.496	1.21559e-66	6.60214	5.14107
Rbm25	1.02471e-70	0.253263	0.915	0.523	2.04256e-66	6.84864	5.31635
Dctn3	1.19815e-70	0.25962	0.545	0.237	2.38826e-66	2.63618	2.0334
Nrp2	1.25074e-70	0.278292	0.401	0.137	2.4931e-66	1.97003	1.49146
Mtdh	1.43403e-70	0.260507	0.932	0.524	2.85844e-66	6.72429	5.18215
Rgs10	1.69848e-70	0.366997	0.936	0.559	3.38558e-66	11.7295	8.12635
Rsrc2	2.7592e-70	0.258847	0.869	0.463	5.49992e-66	5.58067	4.30795
Csf1r	2.13355e-69	0.332145	0.98	0.715	4.25281e-65	27.095	19.4375
Ddx3x	2.7165e-69	0.256714	0.845	0.457	5.4148e-65	5.63877	4.3621
Arpc2	4.62383e-69	0.278272	0.913	0.525	9.21667e-65	7.47276	5.65756
Bcl2a1a	3.37498e-68	0.365716	0.292	0.072	6.72735e-64	1.88039	1.30442
Bcl2a1d	7.84502e-67	0.374655	0.278	0.066	1.56375e-62	1.88414	1.29539
Rps18	1.3552e-66	0.261477	0.916	0.596	2.70132e-62	8.82584	6.79513
Ubc	2.79384e-66	0.310606	0.987	0.906	5.56897e-62	78.4986	57.5397
Tspan2	8.13002e-66	-1.18516	0.035	0.212	1.62056e-61	1.08395	3.54582
Kdm6b	1.10157e-65	0.318469	0.948	0.636	2.19575e-61	13.5649	9.86526
Il33	1.56935e-65	-1.10148	0.025	0.195	3.12819e-61	1.06666	3.20914
Cd180	2.62646e-65	0.273757	0.491	0.209	5.23533e-61	2.18745	1.66359
Tnfaip3	3.56436e-64	0.274688	0.766	0.401	7.10485e-60	5.15597	3.91755
Itgb5	3.69733e-64	0.300982	0.952	0.546	7.36989e-60	8.94451	6.61976
Fau	5.7199e-64	0.28745	0.968	0.84	1.14015e-59	31.6387	23.7346
Sf3b1	1.15102e-63	0.290144	0.939	0.558	2.29432e-59	8.67339	6.48905
Arpc1b	7.37147e-63	0.250384	0.935	0.534	1.46935e-58	7.04603	5.48535
Hexb	7.66383e-63	0.303223	0.985	0.839	1.52763e-58	63.1513	46.6331
Ncl	9.36556e-63	0.315573	0.932	0.59	1.86684e-58	10.3938	7.58093
Ptprd	1.13293e-62	-1.09119	0.021	0.184	2.25828e-58	1.14096	3.39757
Ccnl1	2.74671e-62	0.328099	0.957	0.581	5.47502e-58	11.2465	8.10075
Cd53	2.75805e-62	0.292379	0.943	0.532	5.49762e-58	8.02361	5.98951
Sat1	4.69674e-62	0.277575	0.932	0.554	9.36202e-58	10.572	8.00956
Rps9	4.70983e-62	0.293505	0.952	0.741	9.3881e-58	18.148	13.532
Ly86	7.29245e-62	0.301465	0.945	0.569	1.4536e-57	10.7698	7.96681
Fcgr3	1.77797e-61	0.273943	0.909	0.492	3.54404e-57	6.86013	5.21628
Efhd2	2.08766e-61	0.273607	0.922	0.535	4.16133e-57	7.83815	5.96194
Cst3	3.81736e-61	0.27318	0.997	0.964	7.60913e-57	410.618	312.462
Gpr34	1.01006e-60	0.299023	0.939	0.53	2.01334e-56	9.543	7.07654
Hba-a2	1.5573e-60	-1.66947	0.276	0.441	3.10416e-56	9.54093	50.6562
Eif5	1.75368e-60	0.329116	0.953	0.619	3.49561e-56	12.6307	9.08852
Rpl12	8.07751e-60	0.263487	0.919	0.614	1.61009e-55	9.77028	7.50717
Btg1	1.48652e-59	0.32219	0.924	0.587	2.96308e-55	10.4346	7.56049
Herpud1	1.76558e-59	0.283551	0.911	0.546	3.51933e-55	9.94831	7.49212
Eef2	1.76647e-59	0.269989	0.949	0.603	3.52111e-55	9.43031	7.19899
Rps14	2.90004e-59	0.308891	0.939	0.68	5.78066e-55	13.3777	9.82272
Rps25	3.18612e-59	0.273267	0.932	0.62	6.3509e-55	10.2612	7.80768
Grb14	6.90041e-59	-1.06128	0.034	0.197	1.37546e-54	1.07772	3.11467
Nr4a1	3.77253e-58	0.32119	0.698	0.37	7.51978e-54	5.91321	4.28876
Ctsl	4.17164e-58	0.347461	0.963	0.648	8.31533e-54	17.7375	12.5312
Mafb	6.48817e-58	0.282383	0.93	0.561	1.29329e-53	12.9776	9.78494
Rps12	6.99351e-58	0.296439	0.947	0.755	1.39402e-53	20.1676	14.9938
Rpl26	3.34301e-57	0.291939	0.927	0.663	6.66363e-53	12.6851	9.47345
Rpl34	3.7567e-57	0.272504	0.941	0.683	7.48823e-53	13.4462	10.2389
Rpl13a	2.65869e-56	0.279722	0.945	0.684	5.29957e-52	13.7396	10.387
Csrp1	1.29888e-55	-1.40689	0.203	0.382	2.58905e-51	1.41463	5.77624
Rplp2	3.05058e-55	0.258268	0.932	0.65	6.08072e-51	11.1768	8.63282
Creb5	3.7517e-55	0.353301	0.54	0.262	7.47826e-51	4.21931	2.9635
Cyba	1.53663e-54	0.262644	0.938	0.544	3.06297e-50	8.35232	6.42307
Gadd45b	1.11622e-53	0.353723	0.732	0.444	2.22497e-49	8.55195	6.00406
Hbb-bt	2.17098e-53	-1.67262	0.119	0.294	4.32742e-49	4.39761	23.4222
Pex5l	2.93277e-52	-1.00222	0.028	0.173	5.84589e-48	1.11314	3.03256
Tyrobp	6.71256e-52	0.296147	0.956	0.671	1.33802e-47	19.8657	14.7737
Cmtm5	4.49295e-51	-0.994213	0.026	0.166	8.9558e-47	1.05571	2.85316
Clk1	3.7448e-50	0.25285	0.832	0.487	7.4645e-46	6.96747	5.41082
Gpr37	1.70222e-49	-0.982472	0.024	0.159	3.39304e-45	1.05138	2.80828
Clta	4.51957e-49	0.303175	0.948	0.593	9.00886e-45	11.1497	8.23372
Zfand5	8.38763e-48	0.267668	0.942	0.593	1.67191e-43	11.1361	8.52093
Tmem151a	9.2801e-48	-0.858738	0.02	0.148	1.8498e-43	1.05578	2.49184
Dbndd2	1.21057e-47	-1.44522	0.299	0.435	2.41302e-43	1.50606	6.38991
Sox2ot	2.16204e-47	-0.874878	0.012	0.132	4.30959e-43	1.03841	2.49072
Slain1	6.49634e-46	-0.86253	0.022	0.149	1.29491e-41	1.07035	2.53583
Fcer1g	3.40674e-45	0.273573	0.956	0.651	6.79065e-41	16.5715	12.6052
Rps11	1.56044e-44	0.250352	0.951	0.715	3.11043e-40	15.8985	12.3774
Efnb3	3.49524e-44	-0.915416	0.024	0.149	6.96707e-40	1.05573	2.63701
Ier5	3.61075e-44	0.28877	0.972	0.676	7.19731e-40	22.0042	16.4852
Qdpr	7.73869e-44	-1.44252	0.253	0.392	1.54255e-39	1.35407	5.72954
Selenop	1.88889e-43	0.268087	0.953	0.639	3.76513e-39	12.8772	9.84902
Nkx6-2	3.35587e-43	-0.847554	0.024	0.147	6.68926e-39	1.05002	2.45068
P2ry12	3.6567e-43	0.255236	0.948	0.609	7.2889e-39	14.7415	11.4207
Ttll7	6.6567e-43	-0.931694	0.027	0.151	1.32688e-38	1.12028	2.84416
Unc93b1	1.56586e-42	0.251829	0.961	0.561	3.12123e-38	9.73685	7.56921
Trem2	1.68251e-42	0.271346	0.973	0.656	3.35375e-38	18.3403	13.9818
Selplg	2.08728e-42	0.270764	0.965	0.621	4.16057e-38	16.8811	12.8768
Gng11	2.15452e-41	-0.88039	0.033	0.157	4.2946e-37	1.15982	2.79731
Tmem88b	1.87225e-39	-0.801906	0.023	0.136	3.73195e-35	1.04873	2.33844
Ugt8a	3.46904e-39	-0.806056	0.019	0.128	6.91483e-35	1.04426	2.33817
Isg15	3.76678e-39	0.294823	0.254	0.089	7.50831e-35	1.96238	1.46132
Mapt	6.24788e-39	-0.982436	0.044	0.17	1.24539e-34	1.12404	3.00225
Ndrg1	1.05255e-38	-0.955994	0.042	0.166	2.09805e-34	1.08488	2.82205
Shisa4	3.43474e-38	-0.841963	0.023	0.134	6.84648e-34	1.04483	2.42497
Fabp5	3.61337e-38	-1.01629	0.065	0.196	7.20253e-34	1.09982	3.03872
Edil3	3.76425e-38	-0.853145	0.02	0.127	7.50328e-34	1.04522	2.45314
Ctsz	7.0672e-38	0.250718	0.972	0.646	1.40871e-33	14.7857	11.5069
Klf6	8.31439e-38	0.347539	0.954	0.675	1.65731e-33	24.7953	17.516
Sez6l2	1.93933e-37	-0.89723	0.038	0.157	3.86566e-33	1.09313	2.68123
Ckb	1.70009e-36	-0.406813	0.945	0.816	3.38879e-32	9.72053	14.6005
Vcam1	4.06537e-36	0.313741	0.177	0.049	8.1035e-32	1.62394	1.18663
Ank3	5.89012e-36	-0.779277	0.014	0.111	1.17408e-31	1.05557	2.30104
Aspa	4.27301e-35	-0.755487	0.022	0.124	8.5174e-31	1.08752	2.31496
Tnfaip6	7.6704e-35	-0.797325	0.021	0.122	1.52894e-30	1.04148	2.31167
S100a16	7.17822e-34	-0.777751	0.027	0.13	1.43084e-29	1.04087	2.26554
Ppp1r16b	1.92178e-33	-0.791194	0.029	0.132	3.83068e-29	1.08389	2.3911
Tmeff2	3.16314e-33	-0.667343	0.016	0.109	6.30508e-29	1.04368	2.03418
Gnai1	1.87088e-32	-0.705821	0.012	0.099	3.72922e-28	1.02411	2.07434
Pcdh9	3.09131e-32	-0.705528	0.016	0.107	6.16192e-28	1.06762	2.16184
Mapk8ip1	3.27991e-32	-0.732933	0.023	0.119	6.53785e-28	1.0483	2.1817
Lgi3	7.8173e-32	-0.710585	0.019	0.112	1.55822e-27	1.03174	2.09978
Gjc3	1.07274e-31	-0.616324	0.013	0.1	2.1383e-27	1.06318	1.96912
Plekhb1	3.88542e-31	-0.77594	0.034	0.135	7.74481e-27	1.0447	2.26974
Stmn1	4.7822e-31	-1.31418	0.381	0.457	9.53236e-27	1.75706	6.53926
Cntn2	7.06999e-30	-0.680497	0.023	0.114	1.40926e-25	1.08104	2.13491
Ttyh2	1.02528e-29	-0.827144	0.039	0.139	2.04369e-25	1.05341	2.40892
Ncam1	6.62078e-29	-0.701785	0.021	0.109	1.31972e-24	1.05305	2.12436
Cxcl2	2.28646e-28	0.397786	0.214	0.082	4.5576e-24	3.00605	2.01948
Gsn	5.50861e-28	-0.890446	0.059	0.163	1.09803e-23	1.09667	2.67173
Atp8a1	1.16995e-27	-0.268073	0.501	0.27	2.33205e-23	1.95169	2.55172
Hint1	1.71685e-27	-0.281002	0.663	0.379	3.42219e-23	2.49869	3.30941
Gjc2	3.31278e-27	-0.536361	0.01	0.082	6.60337e-23	1.02382	1.7505
Cbx3	3.94902e-27	-0.256848	0.461	0.243	7.87159e-23	1.74763	2.25943
Prnp	4.7747e-27	-0.865569	0.055	0.155	9.51741e-23	1.11692	2.6542
Tspan15	9.35542e-27	-0.487471	0.009	0.08	1.86482e-22	1.03406	1.68365
Gabarapl2	5.04894e-26	-0.279921	0.656	0.383	1.00641e-21	2.45176	3.24374
Hapln2	8.86351e-26	-0.502595	0.015	0.09	1.76676e-21	1.08966	1.80121
Pcsk1n	2.20099e-25	-0.83277	0.04	0.13	4.38724e-21	1.06332	2.4453
Elavl3	3.51279e-25	-0.695022	0.035	0.123	7.00205e-21	1.11768	2.23956
Mbnl2	5.89063e-25	-0.365079	0.6	0.337	1.17418e-20	2.25619	3.25033
Hsbp1	7.2333e-25	-0.305046	0.572	0.321	1.44181e-20	2.06656	2.80368
Tmem258	9.56535e-25	-0.311302	0.519	0.29	1.90666e-20	1.94185	2.65102
Cavin3	2.46236e-24	-0.602976	0.014	0.085	4.90822e-20	1.01579	1.85641
Sypl	2.49308e-24	-0.290106	0.507	0.283	4.96946e-20	1.86795	2.49665
Cox7a2	5.84467e-24	-0.300943	0.61	0.349	1.16502e-19	2.23545	3.0204
Gatm	1.00547e-23	-1.22605	0.519	0.523	2.00421e-19	2.16576	7.38038
Atp5j	1.2152e-23	-0.287234	0.63	0.366	2.42226e-19	2.31573	3.08626
Tmod2	1.3301e-23	-0.663317	0.022	0.097	2.6513e-19	1.03151	2.0024
Clmn	1.47401e-23	-0.478441	0.012	0.078	2.93815e-19	1.06282	1.71492
Schip1	1.94775e-23	-0.461877	0.008	0.07	3.88246e-19	1.01296	1.60762
Ptma	1.95982e-23	-0.274986	0.962	0.926	3.90651e-19	21.9997	28.9629
Degs1	2.01109e-23	-0.267	0.473	0.263	4.0087e-19	1.9804	2.58648
Fa2h	2.30244e-23	-0.575446	0.017	0.088	4.58945e-19	1.04742	1.86223
S100a9	4.56464e-23	-0.786304	0.017	0.087	9.09871e-19	1.04351	2.29078
Cox6a1	2.82568e-22	-0.33389	0.57	0.333	5.63242e-18	2.08981	2.91819
Tsc22d4	3.42498e-22	-0.258825	0.776	0.469	6.82701e-18	3.18459	4.12534
Bcas1	3.90655e-22	-0.512086	0.015	0.082	7.78692e-18	1.03685	1.73026
Cox5b	5.58613e-22	-0.291214	0.631	0.376	1.11348e-17	2.3271	3.11378
Hepacam	5.91928e-22	-0.514665	0.017	0.084	1.17989e-17	1.03812	1.73685
Aatk	8.54916e-22	-0.671227	0.038	0.118	1.7041e-17	1.06364	2.08115
Emc10	9.33274e-22	-0.295725	0.607	0.349	1.86029e-17	2.19542	2.95086
Ndufs5	1.35628e-21	-0.334685	0.392	0.211	2.70347e-17	1.56375	2.18533
Phlda3	1.86662e-21	-0.555715	0.019	0.086	3.72074e-17	1.03838	1.81008
Srcin1	2.55773e-21	-0.583154	0.02	0.088	5.09832e-17	1.04785	1.87741
Cldnd1	3.15532e-21	-0.318991	0.516	0.299	6.2895e-17	1.89213	2.60308
Gjb1	4.05854e-21	-0.466519	0.01	0.069	8.08988e-17	1.02538	1.6349
Fgfr2	4.08888e-21	-0.515445	0.018	0.084	8.15035e-17	1.04879	1.75608
Sox2	6.36159e-21	-0.532857	0.01	0.069	1.26806e-16	1.03526	1.76386
Lpar1	6.38341e-21	-0.526526	0.011	0.07	1.27241e-16	1.03023	1.74422
Dusp26	6.45122e-21	-0.47772	0.011	0.071	1.28592e-16	1.02095	1.64618
Cadm4	8.48783e-21	-0.617415	0.026	0.098	1.69188e-16	1.04601	1.93943
Map1a	9.82884e-21	-0.654528	0.019	0.085	1.95918e-16	1.03766	1.99671
Tkt	1.47322e-20	-0.309792	0.589	0.344	2.93656e-16	2.08823	2.84656
Syt11	3.69549e-20	-1.06574	0.133	0.224	7.36623e-16	1.2264	3.56021
Pcbp4	3.74715e-20	-0.673237	0.04	0.116	7.46919e-16	1.07841	2.1143
Wscd1	3.87165e-20	-0.743157	0.062	0.147	7.71736e-16	1.08949	2.29071
Efhd1	4.37897e-20	-0.455857	0.013	0.073	8.7286e-16	1.0189	1.60734
Mid1ip1	5.41753e-20	-0.310535	0.458	0.266	1.07988e-15	1.87249	2.55437
Fermt2	9.63565e-20	-0.563311	0.022	0.088	1.92067e-15	1.058	1.85836
Dbi	1.06456e-19	-1.22791	0.491	0.49	2.12199e-15	1.95902	6.68825
Ndufb7	1.63706e-19	-0.275984	0.421	0.238	3.26316e-15	1.68103	2.2153
Sirt2	1.96146e-19	-0.33418	0.644	0.393	3.90978e-15	2.51872	3.51814
Epb41l3	2.04481e-19	-0.782681	0.068	0.151	4.07592e-15	1.12786	2.467
Map7d1	2.33269e-19	-0.255263	0.588	0.35	4.64976e-15	2.26685	2.92605
Slc24a2	2.40335e-19	-0.472185	0.012	0.069	4.79059e-15	1.05109	1.68542
Tulp4	2.55104e-19	-0.381193	0.487	0.282	5.08499e-15	1.94712	2.85064
Trim59	2.56124e-19	-0.542975	0.02	0.083	5.10532e-15	1.05128	1.80938
Vmp1	2.75297e-19	-0.346884	0.542	0.315	5.4875e-15	2.01185	2.84607
Tcf4	3.18454e-19	-0.276497	0.714	0.442	6.34774e-15	3.10288	4.09116
Nfia	3.46981e-19	-0.349313	0.488	0.28	6.91637e-15	1.91688	2.71832
Elob	4.15959e-19	-0.359339	0.654	0.392	8.29131e-15	2.40058	3.43855
Ndufb11	5.24946e-19	-0.331713	0.525	0.305	1.04637e-14	1.89204	2.63628
Gprc5b	5.4391e-19	-0.515436	0.013	0.07	1.08418e-14	1.03752	1.73718
Ndufs7	5.83772e-19	-0.251403	0.472	0.272	1.16363e-14	1.72145	2.21349
Fis1	5.93716e-19	-0.390668	0.537	0.313	1.18345e-14	1.9072	2.81879
Limch1	1.22459e-18	-0.507967	0.013	0.068	2.44098e-14	1.03568	1.7212
Serpinb1a	1.26148e-18	-0.469061	0.012	0.066	2.51451e-14	1.02332	1.63577
Igkc	1.40598e-18	-0.597215	0.006	0.054	2.80254e-14	1.01046	1.83606
Sox10	1.46739e-18	-0.444892	0.017	0.077	2.92495e-14	1.02461	1.59872
D8Ertd738e	1.61045e-18	-0.305419	0.592	0.36	3.2101e-14	2.23153	3.02862
Atp5h	1.99612e-18	-0.320465	0.665	0.4	3.97887e-14	2.52367	3.47703
Kcna1	2.07815e-18	-0.501369	0.011	0.064	4.14237e-14	1.04086	1.71843
Elovl7	2.79697e-18	-0.429893	0.008	0.059	5.57519e-14	1.01931	1.56677
Fam171b	2.95524e-18	-0.456008	0.013	0.067	5.89067e-14	1.01604	1.60307
Ndufb4	3.38965e-18	-0.271118	0.377	0.215	6.7566e-14	1.57384	2.06398
Glrb	3.96809e-18	-0.405225	0.006	0.053	7.9096e-14	1.00643	1.50928
Efcab14	4.19441e-18	-0.276051	0.284	0.148	8.36072e-14	1.37535	1.8126
Sys1	6.55692e-18	-0.25154	0.404	0.234	1.30699e-13	1.61513	2.07706
Gnao1	8.61629e-18	-0.610753	0.026	0.089	1.71749e-13	1.04433	1.92347
Srp14	1.03363e-17	-0.326431	0.511	0.303	2.06033e-13	1.84359	2.55523
Nfix	1.35187e-17	-0.338933	0.488	0.293	2.69468e-13	1.86604	2.61889
Spcs1	1.44174e-17	-0.314054	0.563	0.337	2.87383e-13	1.9954	2.73163
Tmem229a	1.99096e-17	-0.44778	0.012	0.064	3.96858e-13	1.01362	1.58614
Lap3	2.28888e-17	-0.286933	0.581	0.352	4.56243e-13	2.18928	2.91686
Tmeff1	3.68101e-17	-0.401018	0.01	0.06	7.33736e-13	1.02371	1.52874
Klf13	3.88276e-17	-0.310104	0.464	0.276	7.73951e-13	2.05732	2.80529
Arhgap23	4.08419e-17	-0.479645	0.024	0.085	8.14101e-13	1.06232	1.71617
Anks1b	4.73351e-17	-0.449522	0.014	0.066	9.4353e-13	1.02068	1.59998
Nfasc	5.95621e-17	-0.504194	0.021	0.078	1.18725e-12	1.06029	1.75547
Rhou	6.1112e-17	-0.429248	0.011	0.061	1.21815e-12	1.02369	1.5725
Phyhipl	7.89915e-17	-0.442874	0.014	0.067	1.57454e-12	1.03107	1.60556
1700047M11Rik	9.46399e-17	-0.411992	0.012	0.062	1.88646e-12	1.02156	1.54237
Ddr1	1.2535e-16	-0.427006	0.016	0.069	2.49859e-12	1.04153	1.59632
Nrbp2	1.26037e-16	-0.454386	0.015	0.068	2.5123e-12	1.0216	1.60922
S100a13	1.37745e-16	-0.282085	0.305	0.166	2.74568e-12	1.42804	1.89343
Dnm3	1.79048e-16	-0.521791	0.019	0.074	3.56896e-12	1.05984	1.78588
2810468N07Rik	1.94027e-16	-0.484022	0.02	0.075	3.86755e-12	1.02572	1.66431
Gpr62	2.13092e-16	-0.396965	0.01	0.057	4.24756e-12	1.01047	1.50288
Gstm7	2.89722e-16	-0.491558	0.018	0.072	5.77503e-12	1.03008	1.68404
Sh3gl3	3.08952e-16	-0.36807	0.008	0.053	6.15833e-12	1.01519	1.46688
Kif21a	3.23152e-16	-0.46151	0.015	0.067	6.44139e-12	1.05865	1.67951
Gal3st1	3.59841e-16	-0.426808	0.012	0.06	7.17271e-12	1.01328	1.55271
Dynlrb1	3.98687e-16	-0.293498	0.458	0.276	7.94703e-12	1.72497	2.31337
Ndufb10	8.98232e-16	-0.293373	0.447	0.272	1.79045e-11	1.69464	2.27241
Malat1	1.31662e-15	-0.471428	0.994	0.998	2.62442e-11	317.802	509.208
C030029H02Rik	1.60393e-15	-0.391553	0.009	0.054	3.19711e-11	1.04125	1.54029
Ndufb8	1.97979e-15	-0.277471	0.468	0.284	3.94632e-11	1.72678	2.27898
Tmbim1	2.12194e-15	-0.258614	0.33	0.191	4.22967e-11	1.59898	2.07089
Rcan2	3.25504e-15	-0.434202	0.014	0.062	6.48827e-11	1.01961	1.57401
Faim2	3.49758e-15	-0.388588	0.009	0.053	6.97172e-11	1.01127	1.49152
Mcam	5.06103e-15	-0.296793	0.007	0.049	1.00881e-10	1.00942	1.35821
Myrf	5.72262e-15	-0.404506	0.018	0.069	1.14069e-10	1.06034	1.58899
Ccp110	6.4734e-15	-0.562448	0.037	0.097	1.29034e-10	1.06987	1.87758
Dync1li2	8.02767e-15	-0.262363	0.226	0.12	1.60016e-10	1.28662	1.6726
Aplp2	9.54512e-15	-0.402436	0.573	0.352	1.90263e-10	2.28433	3.41613
Igsf8	1.28608e-14	-0.255888	0.3	0.169	2.56355e-10	1.41334	1.82548
Prdx6	1.59457e-14	-0.269686	0.301	0.171	3.17845e-10	1.4511	1.90029
Rtkn	2.28764e-14	-0.362868	0.012	0.057	4.55995e-10	1.0135	1.45685
Ndufc1	2.52934e-14	-0.305349	0.317	0.185	5.04173e-10	1.49819	2.0332
Bnip3l	3.08872e-14	-0.41213	0.608	0.378	6.15674e-10	2.2558	3.40632
Tnni1	3.20865e-14	-0.319407	0.005	0.042	6.3958e-10	1.00678	1.38564
Gltp	3.38741e-14	-0.441584	0.498	0.306	6.75213e-10	1.83602	2.85532
Kazn	5.69284e-14	-0.319706	0.007	0.047	1.13475e-09	1.01589	1.3986
Cox6c	6.26501e-14	-0.453334	0.671	0.427	1.2488e-09	2.64715	4.16542
Gde1	7.03796e-14	-0.363224	0.485	0.302	1.40288e-09	1.87885	2.70171
S1pr5	8.14147e-14	-0.313456	0.007	0.045	1.62284e-09	1.00773	1.37872
Hmgcs1	2.13027e-13	-0.3717	0.258	0.143	4.24627e-09	1.3699	1.98662
Slu7	4.64256e-13	-0.271236	0.282	0.166	9.25401e-09	1.387	1.81917
Plekha1	5.51852e-13	-0.263671	0.26	0.148	1.10001e-08	1.39372	1.8142
Spock3	6.17831e-13	-0.396088	0.009	0.047	1.23152e-08	1.01875	1.51386
Anapc11	6.53557e-13	-0.291148	0.337	0.202	1.30274e-08	1.49288	1.99742
Bpgm	6.75409e-13	-0.659451	0.067	0.131	1.34629e-08	1.12975	2.18463
Anln	8.62912e-13	-0.38669	0.013	0.055	1.72004e-08	1.04575	1.53945
Cttnbp2	1.40529e-12	-0.324579	0.006	0.041	2.80116e-08	1.02629	1.41982
Spock1	1.53926e-12	-0.379689	0.008	0.045	3.06822e-08	1.0151	1.48391
Selenom	1.70153e-12	-0.753362	0.079	0.142	3.39166e-08	1.09266	2.32094
Atp5o	1.73406e-12	-0.302208	0.393	0.243	3.45651e-08	1.59924	2.16352
Cers2	2.40154e-12	-0.459188	0.54	0.337	4.78699e-08	1.90649	3.01756
Clip3	3.07997e-12	-0.334017	0.013	0.053	6.1393e-08	1.02155	1.42666
Stox2	3.19515e-12	-0.39208	0.011	0.049	6.36889e-08	1.01302	1.49932
Tmcc1	3.53009e-12	-0.278569	0.274	0.162	7.03652e-08	1.45475	1.92207
Atp6v0e2	3.82958e-12	-0.31243	0.008	0.044	7.6335e-08	1.00782	1.37743
Phgdh	3.8655e-12	-0.385373	0.538	0.343	7.70511e-08	2.08752	3.06899
App	6.41025e-12	-1.17411	0.558	0.505	1.27775e-07	2.08294	6.73887
Nap1l5	7.29088e-12	-0.392392	0.017	0.059	1.45329e-07	1.03128	1.52682
Sox8	8.73569e-12	-0.361594	0.012	0.049	1.74129e-07	1.02619	1.47321
Daam2	1.11861e-11	-0.284791	0.008	0.042	2.22973e-07	1.02852	1.36741
R3hdm1	1.17773e-11	-0.268323	0.258	0.152	2.34757e-07	1.38528	1.81163
Rnf13	1.28677e-11	-0.365085	0.674	0.431	2.56491e-07	2.53711	3.65506
Tle5	1.46483e-11	-0.461319	0.531	0.334	2.91984e-07	1.90393	3.01995
Alas2	1.76689e-11	-0.395379	0.007	0.041	3.52193e-07	1.08171	1.60628
Calm3	2.82347e-11	-0.327235	0.342	0.211	5.62803e-07	1.50561	2.08848
Htra1	3.05078e-11	-0.39085	0.019	0.059	6.08112e-07	1.03155	1.52487
Pak1	3.47647e-11	-0.281906	0.302	0.185	6.92964e-07	1.46005	1.93552
Ndufb6	3.56856e-11	-0.261723	0.242	0.141	7.11321e-07	1.30497	1.69537
Prkacb	4.37099e-11	-0.351374	0.265	0.157	8.7127e-07	1.3588	1.93087
Bloc1s1	4.7044e-11	-0.269846	0.241	0.142	9.37728e-07	1.30387	1.70776
Lrp1b	5.999e-11	-0.306022	0.006	0.037	1.19578e-06	1.03259	1.40227
Trim35	7.11737e-11	-0.251496	0.296	0.183	1.4187e-06	1.46854	1.88847
Dixdc1	7.46687e-11	-0.337174	0.012	0.047	1.48837e-06	1.02334	1.43369
Olig2	8.91372e-11	-0.307057	0.009	0.042	1.77677e-06	1.01513	1.37999
Dnajc19	9.51579e-11	-0.31505	0.286	0.172	1.89678e-06	1.36978	1.87705
Abca2	1.00393e-10	-0.611006	0.064	0.119	2.00114e-06	1.13487	2.09075
Pou3f3	1.02479e-10	-0.263784	0.007	0.039	2.04271e-06	1.02637	1.33617
Tob1	1.06998e-10	-0.345772	0.331	0.206	2.1328e-06	1.54523	2.18354
Clasp2	1.07566e-10	-0.446252	0.373	0.234	2.14411e-06	1.61414	2.522
Plekhh1	1.35233e-10	-0.348332	0.015	0.052	2.69561e-06	1.01551	1.43868
Kndc1	1.59151e-10	-0.255496	0.008	0.039	3.17235e-06	1.01477	1.31017
Slc48a1	2.19722e-10	-0.862995	0.19	0.243	4.37972e-06	1.26396	2.99591
Sytl2	2.22043e-10	-0.260966	0.006	0.036	4.42598e-06	1.01074	1.31212
Elovl6	2.3551e-10	-0.264911	0.007	0.038	4.69442e-06	1.00791	1.31362
5031439G07Rik	2.54372e-10	-0.338976	0.376	0.238	5.07039e-06	1.57983	2.2173
Fbxo2	2.82913e-10	-0.392562	0.018	0.056	5.6393e-06	1.03301	1.52965
Sema6a	3.27283e-10	-0.308588	0.01	0.041	6.52374e-06	1.01214	1.37803
Kif1a	3.73022e-10	-0.396672	0.016	0.053	7.43545e-06	1.02221	1.51989
Ninj2	4.65197e-10	-0.25224	0.005	0.032	9.27277e-06	1.00711	1.29605
Mpc2	5.2773e-10	-0.295053	0.389	0.253	1.05192e-05	1.60633	2.15762
Ndufb9	5.32757e-10	-0.433287	0.454	0.292	1.06194e-05	1.68661	2.6013
Arhgef10	5.54625e-10	-0.350545	0.02	0.058	1.10553e-05	1.03362	1.46758
Rexo2	1.04092e-09	-0.258274	0.284	0.175	2.07487e-05	1.36867	1.77201
Fnbp1	1.16031e-09	-0.494624	0.377	0.242	2.31285e-05	1.60366	2.62981
Serinc5	1.28091e-09	-0.422288	0.024	0.063	2.55324e-05	1.03303	1.57584
Msrb1	1.69912e-09	-0.274183	0.199	0.117	3.38686e-05	1.2569	1.6534
Scd1	1.7903e-09	-0.27494	0.011	0.041	3.56861e-05	1.01428	1.33525
Insc	2.20555e-09	-0.261337	0.007	0.035	4.39633e-05	1.00735	1.30822
Car14	3.37474e-09	-0.271844	0.012	0.043	6.72687e-05	1.01893	1.33723
S100a8	4.31184e-09	-0.55965	0.02	0.056	8.59479e-05	1.03524	1.81174
Hcn2	4.51885e-09	-0.34391	0.014	0.046	9.00743e-05	1.01905	1.43733
Cdc42ep2	5.34317e-09	-0.26688	0.16	0.091	0.000106505	1.2784	1.66945
Ncald	7.68773e-09	-0.269137	0.008	0.036	0.00015324	1.0104	1.32245
Abca8a	8.91027e-09	-0.261077	0.008	0.035	0.000177608	1.00912	1.31017
Sema6d	1.15517e-08	-0.377402	0.026	0.063	0.00023026	1.0369	1.51231
Gas7	1.19499e-08	-0.267169	0.009	0.036	0.000238197	1.00988	1.31917
Igsf11	1.34601e-08	-0.250923	0.008	0.034	0.000268299	1.02367	1.31563
Nkd1	1.35558e-08	-0.259644	0.007	0.033	0.000270208	1.00832	1.30726
Reep5	1.87703e-08	-0.464885	0.705	0.462	0.000374148	2.68198	4.26927
Kctd13	1.96249e-08	-0.719859	0.141	0.192	0.000391183	1.2169	2.49968
1810037I17Rik	2.45545e-08	-0.479374	0.422	0.278	0.000489445	1.66597	2.69064
Nfib	2.58704e-08	-0.421136	0.023	0.058	0.000515675	1.02955	1.56872
Tppp3	2.67823e-08	-0.424537	0.034	0.073	0.000533853	1.05088	1.60667
Tecr	2.95904e-08	-0.466202	0.633	0.42	0.000589825	2.26738	3.61404
Pam	4.4006e-08	-0.299203	0.008	0.034	0.000877171	1.00914	1.36111
Cfl2	4.57156e-08	-0.339013	0.268	0.173	0.00091125	1.41836	1.99075
Polr2f	5.27343e-08	-0.290471	0.234	0.149	0.00105115	1.29643	1.73341
Dpy19l1	6.11527e-08	-0.335577	0.235	0.147	0.00121896	1.30799	1.82955
Arpc1a	6.33072e-08	-0.541351	0.517	0.336	0.0012619	1.90709	3.277
Shtn1	7.05987e-08	-0.266802	0.012	0.039	0.00140724	1.03273	1.34852
Nedd4	9.76015e-08	-0.385557	0.022	0.054	0.00194549	1.0257	1.50822
Agpat4	1.00367e-07	-0.624173	0.09	0.136	0.00200062	1.16869	2.1816
1500004A13Rik	2.00739e-07	-0.350588	0.027	0.06	0.00400134	1.05367	1.4961
Aig1	2.04795e-07	-0.341352	0.264	0.175	0.00408219	1.4036	1.97465
Ppdpf	2.35622e-07	-0.265511	0.208	0.132	0.00469665	1.27218	1.65905
Secisbp2l	2.53079e-07	-0.39428	0.293	0.192	0.00504462	1.42383	2.11199
Zfp536	2.72043e-07	-0.365294	0.022	0.052	0.00542263	1.04691	1.50853
Vim	2.74914e-07	-0.277844	0.142	0.083	0.00547986	1.27571	1.68429
Tmcc2	3.25445e-07	-0.275536	0.017	0.046	0.00648709	1.02055	1.34431
Npdc1	3.96703e-07	-0.256409	0.013	0.038	0.00790748	1.01953	1.31752
Bin1	4.08764e-07	-0.256597	0.952	0.734	0.0081479	8.51355	11.004
Plaat3	4.35848e-07	-0.68247	0.098	0.141	0.00868776	1.12814	2.23231
Gabbr1	4.58548e-07	-0.413913	0.293	0.192	0.00914023	1.42207	2.1512
Sept8	5.41554e-07	-0.668611	0.105	0.148	0.0107948	1.14315	2.23088
Inf2	6.34961e-07	-0.358425	0.023	0.053	0.0126567	1.02992	1.4739
Msmo1	7.51848e-07	-0.327891	0.223	0.146	0.0149866	1.34595	1.86823
Pnkd	8.78142e-07	-0.256049	0.221	0.143	0.017504	1.27447	1.64638
Slc6a9	1.21548e-06	-0.287837	0.013	0.037	0.0242282	1.0175	1.35688
Prkcz	1.56605e-06	-0.406046	0.033	0.065	0.0312162	1.04518	1.56868
Tm7sf3	2.48593e-06	-0.29183	0.192	0.125	0.049552	1.23932	1.65929
Eid1	2.53074e-06	-0.482104	0.276	0.182	0.0504453	1.39634	2.26135
Phldb1	2.87771e-06	-0.650902	0.098	0.137	0.0573614	1.18882	2.27929
Fkbp1a	3.1579e-06	-0.528205	0.588	0.4	0.0629464	2.27231	3.85359
Ybx3	4.93287e-06	-0.340658	0.222	0.149	0.0983269	1.28923	1.81249
Enpp5	5.50837e-06	-0.306214	0.03	0.059	0.109798	1.0291	1.3978
Clcn3	5.87271e-06	-0.266869	0.209	0.141	0.117061	1.31637	1.71901
Dpysl2	6.04968e-06	-0.576314	0.639	0.43	0.120588	2.37884	4.23306
Unc5b	7.39467e-06	-0.313964	0.022	0.048	0.147398	1.03758	1.42028
Prr18	8.20442e-06	-0.342292	0.038	0.068	0.163539	1.05374	1.48385
Rtn4	9.4901e-06	-0.254517	0.887	0.605	0.189166	5.19934	6.70631
Atp9a	1.27822e-05	-0.251299	0.021	0.045	0.254787	1.04058	1.33787
Cystm1	1.54303e-05	-0.636737	0.094	0.129	0.307573	1.11931	2.11583
Pgp	1.67703e-05	-0.372006	0.282	0.195	0.334283	1.40347	2.03593
Golga7	2.27494e-05	-0.428903	0.278	0.194	0.453464	1.3539	2.079
Prdx1	2.27553e-05	-0.333368	0.772	0.53	0.453581	3.84145	5.36136
P3h4	2.44051e-05	-0.252148	0.025	0.051	0.486468	1.03403	1.33058
Pacs2	2.81021e-05	-0.30517	0.174	0.115	0.560159	1.24063	1.68336
Slc12a2	2.81534e-05	-0.514322	0.423	0.293	0.561183	1.76619	2.95395
Snapin	2.96015e-05	-0.35502	0.217	0.148	0.590047	1.2748	1.81813
Sbf1	3.62407e-05	-0.314404	0.162	0.107	0.722385	1.20014	1.64352
Mast4	3.65859e-05	-0.630879	0.098	0.131	0.729267	1.18975	2.23586
Pdlim2	3.90813e-05	-0.713038	0.136	0.167	0.779007	1.16902	2.38502
Desi1	4.51154e-05	-0.74774	0.155	0.185	0.899286	1.1911	2.51587
Enpp2	5.98117e-05	-1.07799	0.275	0.273	1	1.50227	4.41484
Otud7b	6.13277e-05	-0.344504	0.196	0.135	1	1.30565	1.84265
Ddit4	6.68637e-05	-0.252771	0.123	0.079	1	1.19496	1.53861
Insig1	8.22693e-05	-0.434559	0.271	0.191	1	1.44497	2.23145
Eml2	0.000147764	-0.286261	0.023	0.045	1	1.02587	1.36588
Ifitm3	0.000151626	-0.348393	0.105	0.066	1	1.15536	1.6369
Pou3f1	0.000153556	-0.450924	0.056	0.083	1	1.13079	1.77507
Rnf7	0.000155998	-0.646681	0.582	0.402	1	2.08352	3.97784
Acot7	0.000202228	-0.337973	0.04	0.065	1	1.04489	1.46505
Map7	0.000272422	-0.565453	0.092	0.12	1	1.15926	2.04058
Snrpn	0.000278439	-0.31739	0.026	0.048	1	1.04019	1.42874
Jam3	0.000294646	-0.549595	0.103	0.132	1	1.13399	1.96469
Cxcl12	0.000427503	-0.360219	0.019	0.037	1	1.02644	1.47154
Gpx4	0.000471675	-0.3798	0.803	0.55	1	3.77324	5.51644
Qk	0.000483125	-0.290073	0.94	0.755	1	9.15093	12.2304
Ap2a1	0.000552089	-0.467683	0.232	0.166	1	1.30048	2.07594
Fxyd5	0.00100039	-0.26303	0.107	0.073	1	1.16311	1.51305
Etv1	0.00109664	-0.429322	0.174	0.124	1	1.25127	1.92222
Paxx	0.00143678	-0.286291	0.148	0.106	1	1.18858	1.58257
Psat1	0.00159902	-0.56223	0.122	0.144	1	1.15561	2.02761
Josd2	0.00185938	-0.686451	0.209	0.223	1	1.34318	2.66843
Cox4i1	0.00196992	-0.26482	0.87	0.608	1	5.01661	6.53763
Apbb1	0.00361554	-0.420928	0.058	0.078	1	1.06906	1.62858
Micall1	0.00399051	-0.25157	0.087	0.06	1	1.09918	1.41359
Pde8a	0.00428761	-0.321246	0.042	0.06	1	1.06673	1.47085
Taldo1	0.00479333	-0.609948	0.65	0.454	1	2.37519	4.37116
Slc25a4	0.00576432	-0.596233	0.589	0.418	1	2.14895	3.90093
Cep97	0.0060082	-0.253332	0.028	0.044	1	1.0327	1.33044
Ankrd28	0.00604364	-0.3751	0.047	0.065	1	1.07956	1.57091
Cnn3	0.0063481	-0.295683	0.027	0.042	1	1.0347	1.39069
Abhd17b	0.00646609	-0.288957	0.149	0.111	1	1.20577	1.60974
Ube2e2	0.00715798	-0.271731	0.028	0.043	1	1.0292	1.35055
Slc44a1	0.00721975	-0.612588	0.116	0.134	1	1.1643	2.14836
Mgp	0.00733426	-0.482617	0.067	0.086	1	1.0879	1.76273
Psip1	0.00735411	-0.345555	0.141	0.105	1	1.20289	1.69942
Nmral1	0.00925816	-0.398649	0.072	0.091	1	1.09145	1.62605
Arap2	0.00952981	-0.29745	0.112	0.082	1	1.15121	1.55002
Usp54	0.0110807	-0.260356	0.025	0.039	1	1.03035	1.33677
Ywhaq	0.011125	-0.927932	0.625	0.497	1	2.39434	6.05594
Tmod1	0.0122713	-0.460137	0.065	0.082	1	1.09078	1.72811
Snx15	0.0126671	-0.2599	0.151	0.116	1	1.17652	1.52571
Arsg	0.0145488	-0.277135	0.115	0.086	1	1.15012	1.51741
Cisd1	0.016487	-0.342659	0.161	0.123	1	1.20986	1.70432
Arl2bp	0.0184354	-0.251548	0.113	0.085	1	1.1325	1.45641
Carhsp1	0.018519	-0.445312	0.1	0.116	1	1.13193	1.76691
Sparcl1	0.0202923	-0.36006	0.07	0.05	1	1.09271	1.56631
Inpp5f	0.0203616	-0.310912	0.1	0.074	1	1.11877	1.52675
Selenow	0.0210642	-0.700725	0.418	0.307	1	1.7016	3.42908
4930402H24Rik	0.023787	-0.3094	0.044	0.058	1	1.06708	1.45401
Ptk2	0.0292598	-0.2743	0.035	0.048	1	1.03889	1.36677
Ttyh1	0.0305064	-0.267618	0.03	0.042	1	1.0387	1.35742
Cldn5	0.0349227	-0.332718	0.067	0.049	1	1.10236	1.53752
Ado	0.0366846	-0.441116	0.179	0.138	1	1.21305	1.88562
Ypel2	0.042506	-0.38654	0.063	0.076	1	1.08872	1.60247
Daam1	0.0431208	-0.380455	0.125	0.098	1	1.15681	1.69235
Mtmr2	0.0441373	-0.283829	0.138	0.11	1	1.18846	1.57852
