# Supplementary material for: Single-Cell Sequencing Analysis of the db/db Mouse Hippocampus Reveals Cell-Type-Specific Insights Into the Pathobiology of Diabetes-Associated Cognitive Dysfunction
Source: Front Endocrinol (Lausanne). 2022 Jun 1;13:891039. doi: 10.3389/fendo.2022.891039 (PMC9200615; doi:10.3389/fendo.2022.891039)
Supplement: Supplementary file 4 [file Table_3.xlsx]

## Sheet: Pathway
Gene Set Name	Description	Genes in Gene Set	Genes in Overlap	P-value	FDR
mmu05171	Coronavirus disease - COVID-19	247	37	5.41572e-42	1.71678e-39
mmu03010	Ribosome	175	25	3.46256e-28	5.48815e-26
mmu05169	Epstein-Barr virus infection	230	25	3.86127e-25	4.08007e-23
mmu04145	Phagosome	181	23	8.05538e-25	6.38389e-23
mmu05203	Viral carcinogenesis	231	22	5.26726e-21	3.33944e-19
mmu04380	Osteoclast differentiation	128	17	5.06987e-19	2.29593e-17
mmu05202	Transcriptional misregulation in cancer	183	19	4.94333e-19	2.29593e-17
mmu04064	NF-kappa B signaling pathway	109	16	1.05707e-18	4.18865e-17
mmu05152	Tuberculosis	178	18	6.8116e-18	2.3992e-16
mmu05140	Leishmaniasis	67	13	4.08856e-17	1.29607e-15
mmu04666	Fc gamma R-mediated phagocytosis	87	13	1.49932e-15	4.32076e-14
mmu04010	MAPK signaling pathway	294	19	3.44482e-15	9.10006e-14
mmu04142	Lysosome	124	14	6.85966e-15	1.6727e-13
mmu05165	Human papillomavirus infection	361	20	1.19497e-14	2.70575e-13
mmu04210	Apoptosis	136	14	2.53127e-14	5.34943e-13
mmu05166	Human T-cell leukemia virus 1 infection	246	17	3.31092e-14	6.55977e-13
mmu05418	Fluid shear stress and atherosclerosis	143	14	5.11946e-14	9.54628e-13
mmu05163	Human cytomegalovirus infection	256	17	6.35556e-14	1.11928e-12
mmu05167	Kaposi sarcoma-associated herpesvirus infection	217	16	6.92998e-14	1.15621e-12
mmu04218	Cellular senescence	186	15	1.13457e-13	1.71265e-12
mmu05221	Acute myeloid leukemia	69	11	1.09596e-13	1.71265e-12
mmu04062	Chemokine signaling pathway	200	15	3.2857e-13	4.7344e-12
mmu05135	Yersinia infection	134	13	4.63325e-13	6.38583e-12
mmu05162	Measles	144	12	2.25211e-11	2.97466e-10
mmu05235	PD-L1 expression and PD-1 checkpoint pathway in cancer	88	10	4.79777e-11	5.84959e-10
mmu05416	Viral myocarditis	88	10	4.79777e-11	5.84959e-10
mmu04612	Antigen processing and presentation	91	10	6.73604e-11	7.90861e-10
mmu05161	Hepatitis B	163	12	9.63533e-11	1.05789e-09
mmu05205	Proteoglycans in cancer	204	13	9.67786e-11	1.05789e-09
mmu04151	PI3K-Akt signaling pathway	358	16	1.33406e-10	1.40965e-09
mmu04514	Cell adhesion molecules (CAMs)	171	12	1.68171e-10	1.71969e-09
mmu04662	B cell receptor signaling pathway	72	9	1.88197e-10	1.86432e-09
mmu05145	Toxoplasmosis	108	10	3.74776e-10	3.60012e-09
mmu05132	Salmonella infection	78	9	3.92134e-10	3.65607e-09
mmu04668	TNF signaling pathway	110	10	4.49663e-10	4.07266e-09
mmu04670	Leukocyte transendothelial migration	115	10	6.98161e-10	5.98155e-09
mmu05170	Human immunodeficiency virus 1 infection	239	13	6.80579e-10	5.98155e-09
mmu05134	Legionellosis	58	8	8.70787e-10	7.2642e-09
mmu04621	NOD-like receptor signaling pathway	206	12	1.42562e-09	1.15878e-08
mmu04659	Th17 cell differentiation	102	9	4.405e-09	3.49096e-08
mmu05100	Bacterial invasion of epithelial cells	74	8	6.36051e-09	4.91776e-08
mmu05133	Pertussis	76	8	7.88469e-09	5.95106e-08
mmu05323	Rheumatoid arthritis	84	8	1.75706e-08	1.29532e-07
mmu05168	Herpes simplex virus 1 infection	439	15	1.86975e-08	1.34707e-07
mmu05164	Influenza A	164	10	2.18324e-08	1.53797e-07
mmu04611	Platelet activation	125	9	2.64269e-08	1.82116e-07
mmu04144	Endocytosis	270	12	2.92896e-08	1.93434e-07
mmu04810	Regulation of actin cytoskeleton	217	11	2.91099e-08	1.93434e-07
mmu04657	IL-17 signaling pathway	91	8	3.31677e-08	2.14575e-07
mmu04640	Hematopoietic cell lineage	95	8	4.65728e-08	2.95272e-07
mmu05150	Staphylococcus aureus infection	96	8	5.05736e-08	3.1435e-07
mmu05332	Graft-versus-host disease	65	7	5.88728e-08	3.58898e-07
mmu04940	Type I diabetes mellitus	70	7	9.9098e-08	5.92718e-07
mmu04066	HIF-1 signaling pathway	105	8	1.0203e-07	5.98957e-07
mmu04510	Focal adhesion	199	10	1.34856e-07	7.77259e-07
mmu04150	mTOR signaling pathway	155	9	1.689e-07	9.56093e-07
mmu04613	Neutrophil extracellular trap formation	205	10	1.77694e-07	9.88227e-07
mmu04658	Th1 and Th2 cell differentiation	87	7	4.47191e-07	2.44413e-06
mmu04014	Ras signaling pathway	233	10	5.76397e-07	3.09691e-06
mmu05321	Inflammatory bowel disease (IBD)	59	6	7.51434e-07	3.97008e-06
mmu04660	T cell receptor signaling pathway	101	7	1.23535e-06	6.21598e-06
mmu04933	AGE-RAGE signaling pathway in diabetic complications	101	7	1.23535e-06	6.21598e-06
mmu05330	Allograft rejection	64	6	1.22282e-06	6.21598e-06
mmu04622	RIG-I-like receptor signaling pathway	68	6	1.75365e-06	8.68604e-06
mmu04928	Parathyroid hormone synthesis, secretion and action	107	7	1.82268e-06	8.88907e-06
mmu04625	C-type lectin receptor signaling pathway	112	7	2.4756e-06	1.18904e-05
mmu05206	MicroRNAs in cancer	281	10	3.10257e-06	1.45782e-05
mmu05212	Pancreatic cancer	75	6	3.12718e-06	1.45782e-05
mmu04722	Neurotrophin signaling pathway	121	7	4.14244e-06	1.90312e-05
mmu05320	Autoimmune thyroid disease	79	6	4.24071e-06	1.92043e-05
mmu04140	Autophagy - animal	130	7	6.6541e-06	2.97092e-05
mmu03040	Spliceosome	133	7	7.73025e-06	3.40346e-05
mmu04620	Toll-like receptor signaling pathway	99	6	1.56412e-05	6.79215e-05
mmu04015	Rap1 signaling pathway	209	8	1.79115e-05	7.67288e-05
mmu04137	Mitophagy - animal	63	5	2.20946e-05	9.33866e-05
mmu04664	Fc epsilon RI signaling pathway	68	5	3.20653e-05	0.000133746
mmu03013	RNA transport	167	7	3.37257e-05	0.000138845
mmu05225	Hepatocellular carcinoma	171	7	3.92099e-05	0.000159353
mmu04022	cGMP-PKG signaling pathway	172	7	4.06895e-05	0.000163273
mmu04650	Natural killer cell mediated cytotoxicity	118	6	4.22779e-05	0.000165544
mmu04917	Prolactin signaling pathway	72	5	4.22999e-05	0.000165544
mmu05220	Chronic myeloid leukemia	76	5	5.48955e-05	0.000212218
mmu04721	Synaptic vesicle cycle	77	5	5.84542e-05	0.000223253
mmu01521	EGFR tyrosine kinase inhibitor resistance	80	5	7.02064e-05	0.000264945
mmu04926	Relaxin signaling pathway	131	6	7.56978e-05	0.000282308
mmu04550	Signaling pathways regulating pluripotency of stem cells	137	6	9.69359e-05	0.00035731
mmu05410	Hypertrophic cardiomyopathy (HCM)	86	5	9.91025e-05	0.000361098
mmu04371	Apelin signaling pathway	139	6	0.000104981	0.000378169
mmu00511	Other glycan degradation	18	3	0.000113129	0.000402943
mmu04211	Longevity regulating pathway	90	5	0.00012292	0.000428195
mmu05414	Dilated cardiomyopathy (DCM)	90	5	0.00012292	0.000428195
mmu05030	Cocaine addiction	48	4	0.000125013	0.000430752
mmu05144	Malaria	49	4	0.000135559	0.000462068
mmu05160	Hepatitis C	160	6	0.000225808	0.000761502
mmu05142	Chagas disease (American trypanosomiasis)	103	5	0.000231484	0.000772424
mmu05022	Pathways of neurodegeneration - multiple diseases	472	10	0.000244172	0.000806276
mmu04530	Tight junction	167	6	0.000284214	0.000928825
mmu04217	Necroptosis	177	6	0.000387513	0.00124082
mmu04919	Thyroid hormone signaling pathway	115	5	0.000385384	0.00124082
mmu05223	Non-small cell lung cancer	66	4	0.000429627	0.00136192
mmu05211	Renal cell carcinoma	68	4	0.000481444	0.00151107
mmu04071	Sphingolipid signaling pathway	124	5	0.000543883	0.0016903
mmu04920	Adipocytokine signaling pathway	71	4	0.000567295	0.00174595
mmu05412	Arrhythmogenic right ventricular cardiomyopathy (ARVC)	72	4	0.000598177	0.00182329
mmu04068	FoxO signaling pathway	132	5	0.00072195	0.0021796
mmu04910	Insulin signaling pathway	140	5	0.000940334	0.00281213
mmu03018	RNA degradation	83	4	0.00102082	0.0030243
mmu04012	ErbB signaling pathway	84	4	0.00106743	0.00313311
mmu04060	Cytokine-cytokine receptor interaction	296	7	0.00109862	0.00319508
mmu05143	African trypanosomiasis	39	3	0.00116687	0.00336271
mmu04610	Complement and coagulation cascades	88	4	0.00126885	0.00362366
mmu04932	Non-alcoholic fatty liver disease (NAFLD)	151	5	0.00131628	0.00372554
mmu04912	GnRH signaling pathway	90	4	0.0013789	0.00386823
mmu05222	Small cell lung cancer	92	4	0.00149543	0.00415834
mmu04061	Viral protein interaction with cytokine and cytokine receptor	95	4	0.00168283	0.00463875
mmu05215	Prostate cancer	97	4	0.00181644	0.0049639
mmu04630	JAK-STAT signaling pathway	165	5	0.00194241	0.005258
mmu05231	Choline metabolism in cancer	99	4	0.00195724	0.005258
mmu04330	Notch signaling pathway	49	3	0.0022623	0.00602646
mmu05146	Amoebiasis	106	4	0.00250932	0.00662878
mmu04931	Insulin resistance	110	4	0.00286849	0.00751497
mmu04935	Growth hormone synthesis, secretion and action	116	4	0.00347081	0.00901841
mmu05213	Endometrial cancer	58	3	0.00365831	0.00942834
mmu05034	Alcoholism	199	5	0.00433263	0.0110761
mmu04152	AMPK signaling pathway	126	4	0.00465622	0.0118082
mmu04623	Cytosolic DNA-sensing pathway	64	3	0.00482584	0.0120456
mmu05230	Central carbon metabolism in cancer	64	3	0.00482584	0.0120456
mmu00531	Glycosaminoglycan degradation	21	2	0.00548876	0.0134929
mmu04024	cAMP signaling pathway	211	5	0.00553339	0.0134929
mmu05415	Diabetic cardiomyopathy	211	5	0.00553339	0.0134929
mmu04520	Adherens junction	72	3	0.00669684	0.0162053
mmu05017	Spinocerebellar ataxia	141	4	0.00690132	0.0165736
mmu05310	Asthma	25	2	0.00773255	0.0184302
mmu05224	Breast cancer	147	4	0.00796929	0.0188527
mmu04714	Thermogenesis	232	5	0.00816972	0.0191837
mmu04072	Phospholipase D signaling pathway	149	4	0.008348	0.0194582
mmu05226	Gastric cancer	150	4	0.0085417	0.0197644
mmu04966	Collecting duct acid secretion	27	2	0.00898433	0.0206379
mmu04512	ECM-receptor interaction	83	3	0.00988717	0.0225484
mmu04540	Gap junction	86	3	0.0108858	0.0246485
mmu01523	Antifolate resistance	30	2	0.0110189	0.024773
mmu05210	Colorectal cancer	88	3	0.0115827	0.0258572
mmu00590	Arachidonic acid metabolism	89	3	0.0119406	0.0264698
mmu01522	Endocrine resistance	93	3	0.0134354	0.0295765
mmu05020	Prion diseases	34	2	0.0140147	0.0306389
mmu03015	mRNA surveillance pathway	96	3	0.0146232	0.0317504
mmu05340	Primary immunodeficiency	36	2	0.0156297	0.0337048
mmu05216	Thyroid cancer	37	2	0.0164656	0.0352676
mmu00513	Various types of N-glycan biosynthesis	40	2	0.0190849	0.0406035
mmu04216	Ferroptosis	41	2	0.0199944	0.0422548
mmu05016	Huntington disease	194	4	0.0201627	0.0423283

## Sheet: Pathway_detail
Gene Set Name	Gene Id	Gene Symbol	Description
mmu05171	17874	Myd88	myeloid differentiation primary response gene 88
mmu05171	216799	Nlrp3	NLR family, pyrin domain containing 3
mmu05171	22121	Rpl13a	ribosomal protein L13A
mmu05171	16451	Jak1	Janus kinase 1
mmu05171	75617	Rps25	ribosomal protein S25
mmu05171	19982	Rpl36a	ribosomal protein L36A
mmu05171	76846	Rps9	ribosomal protein S9
mmu05171	19697	Rela	v-rel reticuloendotheliosis viral oncogene homolog A (avian)
mmu05171	57808	Rpl35a	ribosomal protein L35A
mmu05171	54127	Rps28	ribosomal protein S28
mmu05171	110954	Rpl10	ribosomal protein L10
mmu05171	18033	Nfkb1	nuclear factor of kappa light polypeptide gene enhancer in B cells 1, p105
mmu05171	27207	Rps11	ribosomal protein S11
mmu05171	56040	Rplp1	ribosomal protein, large, P1
mmu05171	68436	Rpl34	ribosomal protein L34
mmu05171	20044	Rps14	ribosomal protein S14
mmu05171	269261	Rpl12	ribosomal protein L12
mmu05171	16194	Il6ra	interleukin 6 receptor, alpha
mmu05171	19941	Rpl26	ribosomal protein L26
mmu05171	100038882	Isg15	ISG15 ubiquitin-like modifier
mmu05171	19981	Rpl37a	ribosomal protein L37a
mmu05171	57294	Rps27	ribosomal protein S27
mmu05171	66481	Rps21	ribosomal protein S21
mmu05171	18036	Nfkbib	nuclear factor of kappa light polypeptide gene enhancer in B cells inhibitor, beta
mmu05171	14109	Fau	Finkel-Biskis-Reilly murine sarcoma virus (FBR-MuSV) ubiquitously expressed (fox derived)
mmu05171	20042	Rps12	ribosomal protein S12
mmu05171	12267	C3ar1	complement component 3a receptor 1
mmu05171	15200	Hbegf	heparin-binding EGF-like growth factor
mmu05171	67186	Rplp2	ribosomal protein, large P2
mmu05171	24088	Tlr2	toll-like receptor 2
mmu05171	20090	Rps29	ribosomal protein S29
mmu05171	20848	Stat3	signal transducer and activator of transcription 3
mmu05171	67281	Rpl37	ribosomal protein L37
mmu05171	66489	Rpl35	ribosomal protein L35
mmu05171	20084	Rps18	ribosomal protein S18
mmu05171	66475	Rps23	ribosomal protein S23
mmu05171	67248	Rpl39	ribosomal protein L39
mmu03010	67186	Rplp2	ribosomal protein, large P2
mmu03010	20090	Rps29	ribosomal protein S29
mmu03010	14109	Fau	Finkel-Biskis-Reilly murine sarcoma virus (FBR-MuSV) ubiquitously expressed (fox derived)
mmu03010	20042	Rps12	ribosomal protein S12
mmu03010	67281	Rpl37	ribosomal protein L37
mmu03010	66489	Rpl35	ribosomal protein L35
mmu03010	20084	Rps18	ribosomal protein S18
mmu03010	66475	Rps23	ribosomal protein S23
mmu03010	67248	Rpl39	ribosomal protein L39
mmu03010	57808	Rpl35a	ribosomal protein L35A
mmu03010	54127	Rps28	ribosomal protein S28
mmu03010	27207	Rps11	ribosomal protein S11
mmu03010	110954	Rpl10	ribosomal protein L10
mmu03010	22121	Rpl13a	ribosomal protein L13A
mmu03010	19982	Rpl36a	ribosomal protein L36A
mmu03010	75617	Rps25	ribosomal protein S25
mmu03010	76846	Rps9	ribosomal protein S9
mmu03010	19981	Rpl37a	ribosomal protein L37a
mmu03010	57294	Rps27	ribosomal protein S27
mmu03010	66481	Rps21	ribosomal protein S21
mmu03010	56040	Rplp1	ribosomal protein, large, P1
mmu03010	68436	Rpl34	ribosomal protein L34
mmu03010	20044	Rps14	ribosomal protein S14
mmu03010	269261	Rpl12	ribosomal protein L12
mmu03010	19941	Rpl26	ribosomal protein L26
mmu05169	24088	Tlr2	toll-like receptor 2
mmu05169	20848	Stat3	signal transducer and activator of transcription 3
mmu05169	20466	Sin3a	transcriptional regulator, SIN3A (yeast)
mmu05169	14964	H2-D1	histocompatibility 2, D region locus 1
mmu05169	26397	Map2k3	mitogen-activated protein kinase kinase 3
mmu05169	19664	Rbpj	recombination signal binding protein for immunoglobulin kappa J region
mmu05169	17096	Lyn	LYN proto-oncogene, Src family tyrosine kinase
mmu05169	17060	Blnk	B cell linker
mmu05169	110557	H2-Q6	histocompatibility 2, Q region locus 6
mmu05169	18033	Nfkb1	nuclear factor of kappa light polypeptide gene enhancer in B cells 1, p105
mmu05169	17874	Myd88	myeloid differentiation primary response gene 88
mmu05169	21929	Tnfaip3	tumor necrosis factor, alpha-induced protein 3
mmu05169	15894	Icam1	intercellular adhesion molecule 1
mmu05169	19697	Rela	v-rel reticuloendotheliosis viral oncogene homolog A (avian)
mmu05169	16451	Jak1	Janus kinase 1
mmu05169	14998	H2-DMa	histocompatibility 2, class II, locus DMa
mmu05169	100038882	Isg15	ISG15 ubiquitin-like modifier
mmu05169	14972	H2-K1	histocompatibility 2, K1, K region
mmu05169	12495	Entpd1	ectonucleoside triphosphate diphosphohydrolase 1
mmu05169	18036	Nfkbib	nuclear factor of kappa light polypeptide gene enhancer in B cells inhibitor, beta
mmu05169	18034	Nfkb2	nuclear factor of kappa light polypeptide gene enhancer in B cells 2, p49/p100
mmu05169	17873	Gadd45b	growth arrest and DNA-damage-inducible 45 beta
mmu05169	15015	H2-Q4	histocompatibility 2, Q region locus 4
mmu05169	12010	B2m	beta-2 microglobulin
mmu05169	15018	H2-Q7	histocompatibility 2, Q region locus 7
mmu04145	22151	Tubb2a	tubulin, beta 2A class IIA
mmu04145	13039	Ctsl	cathepsin L
mmu04145	14964	H2-D1	histocompatibility 2, D region locus 1
mmu04145	24088	Tlr2	toll-like receptor 2
mmu04145	11465	Actg1	actin, gamma, cytoplasmic 1
mmu04145	16784	Lamp2	lysosomal-associated membrane protein 2
mmu04145	16419	Itgb5	integrin beta 5
mmu04145	13057	Cyba	cytochrome b-245, alpha polypeptide
mmu04145	14131	Fcgr3	Fc receptor, IgG, low affinity III
mmu04145	17969	Ncf1	neutrophil cytosolic factor 1
mmu04145	14998	H2-DMa	histocompatibility 2, class II, locus DMa
mmu04145	16402	Itga5	integrin alpha 5 (fibronectin receptor alpha)
mmu04145	12721	Coro1a	coronin, actin binding protein 1A
mmu04145	110557	H2-Q6	histocompatibility 2, Q region locus 6
mmu04145	11964	Atp6v1a	ATPase, H+ transporting, lysosomal V1 subunit A
mmu04145	13040	Ctss	cathepsin S
mmu04145	108664	Atp6v1h	ATPase, H+ transporting, lysosomal V1 subunit H
mmu04145	15015	H2-Q4	histocompatibility 2, Q region locus 4
mmu04145	73834	Atp6v1d	ATPase, H+ transporting, lysosomal V1 subunit D
mmu04145	15018	H2-Q7	histocompatibility 2, Q region locus 7
mmu04145	16409	Itgam	integrin alpha M
mmu04145	14972	H2-K1	histocompatibility 2, K1, K region
mmu04145	14130	Fcgr2b	Fc receptor, IgG, low affinity IIb
mmu05203	14784	Grb2	growth factor receptor bound protein 2
mmu05203	20848	Stat3	signal transducer and activator of transcription 3
mmu05203	14964	H2-D1	histocompatibility 2, D region locus 1
mmu05203	20807	Srf	serum response factor
mmu05203	19696	Rel	reticuloendotheliosis oncogene
mmu05203	19664	Rbpj	recombination signal binding protein for immunoglobulin kappa J region
mmu05203	13205	Ddx3x	DEAD/H (Asp-Glu-Ala-Asp/His) box polypeptide 3, X-linked
mmu05203	22631	Ywhaz	tyrosine 3-monooxygenase/tryptophan 5-monooxygenase activation protein, zeta polypeptide
mmu05203	229906	Gtf2b	general transcription factor IIB
mmu05203	231991	Creb5	cAMP responsive element binding protein 5
mmu05203	17096	Lyn	LYN proto-oncogene, Src family tyrosine kinase
mmu05203	18033	Nfkb1	nuclear factor of kappa light polypeptide gene enhancer in B cells 1, p105
mmu05203	110557	H2-Q6	histocompatibility 2, Q region locus 6
mmu05203	16451	Jak1	Janus kinase 1
mmu05203	68024	H2bc4	H2B clustered histone 4
mmu05203	19697	Rela	v-rel reticuloendotheliosis viral oncogene homolog A (avian)
mmu05203	17164	Mapkapk2	MAP kinase-activated protein kinase 2
mmu05203	14972	H2-K1	histocompatibility 2, K1, K region
mmu05203	107932	Chd4	chromodomain helicase DNA binding protein 4
mmu05203	15018	H2-Q7	histocompatibility 2, Q region locus 7
mmu05203	18034	Nfkb2	nuclear factor of kappa light polypeptide gene enhancer in B cells 2, p49/p100
mmu05203	15015	H2-Q4	histocompatibility 2, Q region locus 4
mmu04380	17060	Blnk	B cell linker
mmu04380	13057	Cyba	cytochrome b-245, alpha polypeptide
mmu04380	14131	Fcgr3	Fc receptor, IgG, low affinity III
mmu04380	22177	Tyrobp	TYRO protein tyrosine kinase binding protein
mmu04380	16175	Il1a	interleukin 1 alpha
mmu04380	14784	Grb2	growth factor receptor bound protein 2
mmu04380	12978	Csf1r	colony stimulating factor 1 receptor
mmu04380	18034	Nfkb2	nuclear factor of kappa light polypeptide gene enhancer in B cells 2, p49/p100
mmu04380	14282	Fosb	FBJ osteosarcoma oncogene B
mmu04380	20375	Spi1	spleen focus forming virus (SFFV) proviral integration oncogene
mmu04380	21812	Tgfbr1	transforming growth factor, beta receptor I
mmu04380	83433	Trem2	triggering receptor expressed on myeloid cells 2
mmu04380	14130	Fcgr2b	Fc receptor, IgG, low affinity IIb
mmu04380	19697	Rela	v-rel reticuloendotheliosis viral oncogene homolog A (avian)
mmu04380	16451	Jak1	Janus kinase 1
mmu04380	17969	Ncf1	neutrophil cytosolic factor 1
mmu04380	18033	Nfkb1	nuclear factor of kappa light polypeptide gene enhancer in B cells 1, p105
mmu05202	12608	Cebpb	CCAAT/enhancer binding protein (C/EBP), beta
mmu05202	80859	Nfkbiz	nuclear factor of kappa light polypeptide gene enhancer in B cells inhibitor, zeta
mmu05202	16409	Itgam	integrin alpha M
mmu05202	20375	Spi1	spleen focus forming virus (SFFV) proviral integration oncogene
mmu05202	12044	Bcl2a1a	B cell leukemia/lymphoma 2 related protein A1a
mmu05202	12045	Bcl2a1b	B cell leukemia/lymphoma 2 related protein A1b
mmu05202	12978	Csf1r	colony stimulating factor 1 receptor
mmu05202	12606	Cebpa	CCAAT/enhancer binding protein (C/EBP), alpha
mmu05202	17873	Gadd45b	growth arrest and DNA-damage-inducible 45 beta
mmu05202	18033	Nfkb1	nuclear factor of kappa light polypeptide gene enhancer in B cells 1, p105
mmu05202	108829	Jmjd1c	jumonji domain containing 1C
mmu05202	19697	Rela	v-rel reticuloendotheliosis viral oncogene homolog A (avian)
mmu05202	12047	Bcl2a1d	B cell leukemia/lymphoma 2 related protein A1d
mmu05202	13207	Ddx5	DEAD (Asp-Glu-Ala-Asp) box polypeptide 5
mmu05202	17260	Mef2c	myocyte enhancer factor 2C
mmu05202	15446	Hpgd	hydroxyprostaglandin dehydrogenase 15 (NAD)
mmu05202	20466	Sin3a	transcriptional regulator, SIN3A (yeast)
mmu05202	11796	Birc3	baculoviral IAP repeat-containing 3
mmu05202	19696	Rel	reticuloendotheliosis oncogene
mmu04064	12047	Bcl2a1d	B cell leukemia/lymphoma 2 related protein A1d
mmu04064	17096	Lyn	LYN proto-oncogene, Src family tyrosine kinase
mmu04064	17060	Blnk	B cell linker
mmu04064	12042	Bcl10	B cell leukemia/lymphoma 10
mmu04064	11796	Birc3	baculoviral IAP repeat-containing 3
mmu04064	20310	Cxcl2	chemokine (C-X-C motif) ligand 2
mmu04064	12044	Bcl2a1a	B cell leukemia/lymphoma 2 related protein A1a
mmu04064	12045	Bcl2a1b	B cell leukemia/lymphoma 2 related protein A1b
mmu04064	18034	Nfkb2	nuclear factor of kappa light polypeptide gene enhancer in B cells 2, p49/p100
mmu04064	17873	Gadd45b	growth arrest and DNA-damage-inducible 45 beta
mmu04064	18033	Nfkb1	nuclear factor of kappa light polypeptide gene enhancer in B cells 1, p105
mmu04064	22329	Vcam1	vascular cell adhesion molecule 1
mmu04064	19697	Rela	v-rel reticuloendotheliosis viral oncogene homolog A (avian)
mmu04064	15894	Icam1	intercellular adhesion molecule 1
mmu04064	21929	Tnfaip3	tumor necrosis factor, alpha-induced protein 3
mmu04064	17874	Myd88	myeloid differentiation primary response gene 88
mmu05152	16409	Itgam	integrin alpha M
mmu05152	12608	Cebpb	CCAAT/enhancer binding protein (C/EBP), beta
mmu05152	14130	Fcgr2b	Fc receptor, IgG, low affinity IIb
mmu05152	12721	Coro1a	coronin, actin binding protein 1A
mmu05152	13040	Ctss	cathepsin S
mmu05152	18033	Nfkb1	nuclear factor of kappa light polypeptide gene enhancer in B cells 1, p105
mmu05152	108664	Atp6v1h	ATPase, H+ transporting, lysosomal V1 subunit H
mmu05152	17874	Myd88	myeloid differentiation primary response gene 88
mmu05152	18044	Nfya	nuclear transcription factor-Y alpha
mmu05152	16451	Jak1	Janus kinase 1
mmu05152	14998	H2-DMa	histocompatibility 2, class II, locus DMa
mmu05152	19697	Rela	v-rel reticuloendotheliosis viral oncogene homolog A (avian)
mmu05152	14131	Fcgr3	Fc receptor, IgG, low affinity III
mmu05152	24088	Tlr2	toll-like receptor 2
mmu05152	16784	Lamp2	lysosomal-associated membrane protein 2
mmu05152	12042	Bcl10	B cell leukemia/lymphoma 10
mmu05152	16175	Il1a	interleukin 1 alpha
mmu05152	14127	Fcer1g	Fc receptor, IgE, high affinity I, gamma polypeptide
mmu05140	18033	Nfkb1	nuclear factor of kappa light polypeptide gene enhancer in B cells 1, p105
mmu05140	16451	Jak1	Janus kinase 1
mmu05140	17969	Ncf1	neutrophil cytosolic factor 1
mmu05140	14998	H2-DMa	histocompatibility 2, class II, locus DMa
mmu05140	19697	Rela	v-rel reticuloendotheliosis viral oncogene homolog A (avian)
mmu05140	17874	Myd88	myeloid differentiation primary response gene 88
mmu05140	18036	Nfkbib	nuclear factor of kappa light polypeptide gene enhancer in B cells inhibitor, beta
mmu05140	16409	Itgam	integrin alpha M
mmu05140	24088	Tlr2	toll-like receptor 2
mmu05140	16175	Il1a	interleukin 1 alpha
mmu05140	13057	Cyba	cytochrome b-245, alpha polypeptide
mmu05140	14131	Fcgr3	Fc receptor, IgG, low affinity III
mmu05140	17357	Marcksl1	MARCKS-like 1
mmu04666	17096	Lyn	LYN proto-oncogene, Src family tyrosine kinase
mmu04666	17357	Marcksl1	MARCKS-like 1
mmu04666	16331	Inpp5d	inositol polyphosphate-5-phosphatase D
mmu04666	94176	Dock2	dedicator of cyto-kinesis 2
mmu04666	22323	Vasp	vasodilator-stimulated phosphoprotein
mmu04666	242687	Wasf2	WAS protein family, member 2
mmu04666	17118	Marcks	myristoylated alanine rich protein kinase C substrate
mmu04666	15162	Hck	hemopoietic cell kinase
mmu04666	14130	Fcgr2b	Fc receptor, IgG, low affinity IIb
mmu04666	76709	Arpc2	actin related protein 2/3 complex, subunit 2
mmu04666	11867	Arpc1b	actin related protein 2/3 complex, subunit 1B
mmu04666	19264	Ptprc	protein tyrosine phosphatase, receptor type, C
mmu04666	17969	Ncf1	neutrophil cytosolic factor 1
mmu04010	17874	Myd88	myeloid differentiation primary response gene 88
mmu04010	19697	Rela	v-rel reticuloendotheliosis viral oncogene homolog A (avian)
mmu04010	18033	Nfkb1	nuclear factor of kappa light polypeptide gene enhancer in B cells 1, p105
mmu04010	17873	Gadd45b	growth arrest and DNA-damage-inducible 45 beta
mmu04010	18034	Nfkb2	nuclear factor of kappa light polypeptide gene enhancer in B cells 2, p49/p100
mmu04010	224105	Pak2	p21 (RAC1) activated kinase 2
mmu04010	12978	Csf1r	colony stimulating factor 1 receptor
mmu04010	21812	Tgfbr1	transforming growth factor, beta receptor I
mmu04010	17164	Mapkapk2	MAP kinase-activated protein kinase 2
mmu04010	26405	Map3k2	mitogen-activated protein kinase kinase kinase 2
mmu04010	13537	Dusp2	dual specificity phosphatase 2
mmu04010	20807	Srf	serum response factor
mmu04010	16175	Il1a	interleukin 1 alpha
mmu04010	15370	Nr4a1	nuclear receptor subfamily 4, group A, member 1
mmu04010	215449	Rap1b	RAS related protein 1b
mmu04010	14784	Grb2	growth factor receptor bound protein 2
mmu04010	17260	Mef2c	myocyte enhancer factor 2C
mmu04010	17347	Mknk2	MAP kinase-interacting serine/threonine kinase 2
mmu04010	26397	Map2k3	mitogen-activated protein kinase kinase 3
mmu04142	11881	Arsb	arylsulfatase B
mmu04142	12757	Clta	clathrin, light polypeptide (Lca)
mmu04142	16792	Laptm5	lysosomal-associated protein transmembrane 5
mmu04142	13039	Ctsl	cathepsin L
mmu04142	16784	Lamp2	lysosomal-associated membrane protein 2
mmu04142	15212	Hexb	hexosaminidase B
mmu04142	13036	Ctsh	cathepsin H
mmu04142	64138	Ctsz	cathepsin Z
mmu04142	53599	Cd164	CD164 antigen
mmu04142	67300	Cltc	clathrin, heavy polypeptide (Hc)
mmu04142	18010	Neu1	neuraminidase 1
mmu04142	108664	Atp6v1h	ATPase, H+ transporting, lysosomal V1 subunit H
mmu04142	13040	Ctss	cathepsin S
mmu04142	17159	Man2b1	mannosidase 2, alpha B1
mmu05165	15015	H2-Q4	histocompatibility 2, Q region locus 4
mmu05165	107932	Chd4	chromodomain helicase DNA binding protein 4
mmu05165	15018	H2-Q7	histocompatibility 2, Q region locus 7
mmu05165	73834	Atp6v1d	ATPase, H+ transporting, lysosomal V1 subunit D
mmu05165	14972	H2-K1	histocompatibility 2, K1, K region
mmu05165	100038882	Isg15	ISG15 ubiquitin-like modifier
mmu05165	18128	Notch1	notch 1
mmu05165	19744	Rheb	Ras homolog enriched in brain
mmu05165	16451	Jak1	Janus kinase 1
mmu05165	16402	Itga5	integrin alpha 5 (fibronectin receptor alpha)
mmu05165	19697	Rela	v-rel reticuloendotheliosis viral oncogene homolog A (avian)
mmu05165	110557	H2-Q6	histocompatibility 2, Q region locus 6
mmu05165	11964	Atp6v1a	ATPase, H+ transporting, lysosomal V1 subunit A
mmu05165	108664	Atp6v1h	ATPase, H+ transporting, lysosomal V1 subunit H
mmu05165	18033	Nfkb1	nuclear factor of kappa light polypeptide gene enhancer in B cells 1, p105
mmu05165	231991	Creb5	cAMP responsive element binding protein 5
mmu05165	16419	Itgb5	integrin beta 5
mmu05165	19664	Rbpj	recombination signal binding protein for immunoglobulin kappa J region
mmu05165	14964	H2-D1	histocompatibility 2, D region locus 1
mmu05165	14784	Grb2	growth factor receptor bound protein 2
mmu04210	12047	Bcl2a1d	B cell leukemia/lymphoma 2 related protein A1d
mmu04210	11465	Actg1	actin, gamma, cytoplasmic 1
mmu04210	11796	Birc3	baculoviral IAP repeat-containing 3
mmu04210	13036	Ctsh	cathepsin H
mmu04210	13039	Ctsl	cathepsin L
mmu04210	17210	Mcl1	myeloid cell leukemia sequence 1
mmu04210	17873	Gadd45b	growth arrest and DNA-damage-inducible 45 beta
mmu04210	64138	Ctsz	cathepsin Z
mmu04210	12045	Bcl2a1b	B cell leukemia/lymphoma 2 related protein A1b
mmu04210	12044	Bcl2a1a	B cell leukemia/lymphoma 2 related protein A1a
mmu04210	13040	Ctss	cathepsin S
mmu04210	18033	Nfkb1	nuclear factor of kappa light polypeptide gene enhancer in B cells 1, p105
mmu04210	16905	Lmna	lamin A
mmu04210	19697	Rela	v-rel reticuloendotheliosis viral oncogene homolog A (avian)
mmu05166	20807	Srf	serum response factor
mmu05166	14964	H2-D1	histocompatibility 2, D region locus 1
mmu05166	231991	Creb5	cAMP responsive element binding protein 5
mmu05166	21894	Tln1	talin 1
mmu05166	110557	H2-Q6	histocompatibility 2, Q region locus 6
mmu05166	18033	Nfkb1	nuclear factor of kappa light polypeptide gene enhancer in B cells 1, p105
mmu05166	14998	H2-DMa	histocompatibility 2, class II, locus DMa
mmu05166	16451	Jak1	Janus kinase 1
mmu05166	15894	Icam1	intercellular adhesion molecule 1
mmu05166	19697	Rela	v-rel reticuloendotheliosis viral oncogene homolog A (avian)
mmu05166	20375	Spi1	spleen focus forming virus (SFFV) proviral integration oncogene
mmu05166	21812	Tgfbr1	transforming growth factor, beta receptor I
mmu05166	14972	H2-K1	histocompatibility 2, K1, K region
mmu05166	15015	H2-Q4	histocompatibility 2, Q region locus 4
mmu05166	18034	Nfkb2	nuclear factor of kappa light polypeptide gene enhancer in B cells 2, p49/p100
mmu05166	12010	B2m	beta-2 microglobulin
mmu05166	15018	H2-Q7	histocompatibility 2, Q region locus 7
mmu05418	22329	Vcam1	vascular cell adhesion molecule 1
mmu05418	18033	Nfkb1	nuclear factor of kappa light polypeptide gene enhancer in B cells 1, p105
mmu05418	17969	Ncf1	neutrophil cytosolic factor 1
mmu05418	15894	Icam1	intercellular adhesion molecule 1
mmu05418	19697	Rela	v-rel reticuloendotheliosis viral oncogene homolog A (avian)
mmu05418	20971	Sdc4	syndecan 4
mmu05418	18024	Nfe2l2	nuclear factor, erythroid derived 2, like 2
mmu05418	15368	Hmox1	heme oxygenase 1
mmu05418	17258	Mef2a	myocyte enhancer factor 2A
mmu05418	11465	Actg1	actin, gamma, cytoplasmic 1
mmu05418	13039	Ctsl	cathepsin L
mmu05418	16175	Il1a	interleukin 1 alpha
mmu05418	13057	Cyba	cytochrome b-245, alpha polypeptide
mmu05418	17260	Mef2c	myocyte enhancer factor 2C
mmu05163	14784	Grb2	growth factor receptor bound protein 2
mmu05163	20848	Stat3	signal transducer and activator of transcription 3
mmu05163	14964	H2-D1	histocompatibility 2, D region locus 1
mmu05163	231991	Creb5	cAMP responsive element binding protein 5
mmu05163	14700	Gng10	guanine nucleotide binding protein (G protein), gamma 10
mmu05163	110557	H2-Q6	histocompatibility 2, Q region locus 6
mmu05163	14674	Gna13	guanine nucleotide binding protein, alpha 13
mmu05163	18033	Nfkb1	nuclear factor of kappa light polypeptide gene enhancer in B cells 1, p105
mmu05163	19744	Rheb	Ras homolog enriched in brain
mmu05163	16451	Jak1	Janus kinase 1
mmu05163	75547	Akap13	A kinase (PRKA) anchor protein 13
mmu05163	19697	Rela	v-rel reticuloendotheliosis viral oncogene homolog A (avian)
mmu05163	14972	H2-K1	histocompatibility 2, K1, K region
mmu05163	15015	H2-Q4	histocompatibility 2, Q region locus 4
mmu05163	12010	B2m	beta-2 microglobulin
mmu05163	16194	Il6ra	interleukin 6 receptor, alpha
mmu05163	15018	H2-Q7	histocompatibility 2, Q region locus 7
mmu05167	16451	Jak1	Janus kinase 1
mmu05167	15894	Icam1	intercellular adhesion molecule 1
mmu05167	19697	Rela	v-rel reticuloendotheliosis viral oncogene homolog A (avian)
mmu05167	18033	Nfkb1	nuclear factor of kappa light polypeptide gene enhancer in B cells 1, p105
mmu05167	14700	Gng10	guanine nucleotide binding protein (G protein), gamma 10
mmu05167	110557	H2-Q6	histocompatibility 2, Q region locus 6
mmu05167	15018	H2-Q7	histocompatibility 2, Q region locus 7
mmu05167	15162	Hck	hemopoietic cell kinase
mmu05167	15015	H2-Q4	histocompatibility 2, Q region locus 4
mmu05167	20310	Cxcl2	chemokine (C-X-C motif) ligand 2
mmu05167	17164	Mapkapk2	MAP kinase-activated protein kinase 2
mmu05167	14972	H2-K1	histocompatibility 2, K1, K region
mmu05167	15251	Hif1a	hypoxia inducible factor 1, alpha subunit
mmu05167	14964	H2-D1	histocompatibility 2, D region locus 1
mmu05167	20848	Stat3	signal transducer and activator of transcription 3
mmu05167	17096	Lyn	LYN proto-oncogene, Src family tyrosine kinase
mmu04218	26397	Map2k3	mitogen-activated protein kinase kinase 3
mmu04218	12192	Zfp36l1	zinc finger protein 36, C3H type-like 1
mmu04218	14964	H2-D1	histocompatibility 2, D region locus 1
mmu04218	16175	Il1a	interleukin 1 alpha
mmu04218	17164	Mapkapk2	MAP kinase-activated protein kinase 2
mmu04218	21812	Tgfbr1	transforming growth factor, beta receptor I
mmu04218	14972	H2-K1	histocompatibility 2, K1, K region
mmu04218	15018	H2-Q7	histocompatibility 2, Q region locus 7
mmu04218	15015	H2-Q4	histocompatibility 2, Q region locus 4
mmu04218	17873	Gadd45b	growth arrest and DNA-damage-inducible 45 beta
mmu04218	18033	Nfkb1	nuclear factor of kappa light polypeptide gene enhancer in B cells 1, p105
mmu04218	110557	H2-Q6	histocompatibility 2, Q region locus 6
mmu04218	19697	Rela	v-rel reticuloendotheliosis viral oncogene homolog A (avian)
mmu04218	56484	Foxo3	forkhead box O3
mmu04218	19744	Rheb	Ras homolog enriched in brain
mmu05221	18033	Nfkb1	nuclear factor of kappa light polypeptide gene enhancer in B cells 1, p105
mmu05221	19697	Rela	v-rel reticuloendotheliosis viral oncogene homolog A (avian)
mmu05221	16409	Itgam	integrin alpha M
mmu05221	20375	Spi1	spleen focus forming virus (SFFV) proviral integration oncogene
mmu05221	12044	Bcl2a1a	B cell leukemia/lymphoma 2 related protein A1a
mmu05221	12045	Bcl2a1b	B cell leukemia/lymphoma 2 related protein A1b
mmu05221	12978	Csf1r	colony stimulating factor 1 receptor
mmu05221	12606	Cebpa	CCAAT/enhancer binding protein (C/EBP), alpha
mmu05221	20848	Stat3	signal transducer and activator of transcription 3
mmu05221	14784	Grb2	growth factor receptor bound protein 2
mmu05221	12047	Bcl2a1d	B cell leukemia/lymphoma 2 related protein A1d
mmu04062	17096	Lyn	LYN proto-oncogene, Src family tyrosine kinase
mmu04062	94176	Dock2	dedicator of cyto-kinesis 2
mmu04062	13051	Cx3cr1	chemokine (C-X3-C motif) receptor 1
mmu04062	140580	Elmo1	engulfment and cell motility 1
mmu04062	215449	Rap1b	RAS related protein 1b
mmu04062	14784	Grb2	growth factor receptor bound protein 2
mmu04062	20848	Stat3	signal transducer and activator of transcription 3
mmu04062	15162	Hck	hemopoietic cell kinase
mmu04062	18036	Nfkbib	nuclear factor of kappa light polypeptide gene enhancer in B cells inhibitor, beta
mmu04062	20310	Cxcl2	chemokine (C-X-C motif) ligand 2
mmu04062	17969	Ncf1	neutrophil cytosolic factor 1
mmu04062	56484	Foxo3	forkhead box O3
mmu04062	19697	Rela	v-rel reticuloendotheliosis viral oncogene homolog A (avian)
mmu04062	18033	Nfkb1	nuclear factor of kappa light polypeptide gene enhancer in B cells 1, p105
mmu04062	14700	Gng10	guanine nucleotide binding protein (G protein), gamma 10
mmu05135	11465	Actg1	actin, gamma, cytoplasmic 1
mmu05135	23880	Fyb	FYN binding protein
mmu05135	242687	Wasf2	WAS protein family, member 2
mmu05135	140580	Elmo1	engulfment and cell motility 1
mmu05135	26397	Map2k3	mitogen-activated protein kinase kinase 3
mmu05135	18033	Nfkb1	nuclear factor of kappa light polypeptide gene enhancer in B cells 1, p105
mmu05135	216799	Nlrp3	NLR family, pyrin domain containing 3
mmu05135	16402	Itga5	integrin alpha 5 (fibronectin receptor alpha)
mmu05135	19697	Rela	v-rel reticuloendotheliosis viral oncogene homolog A (avian)
mmu05135	17874	Myd88	myeloid differentiation primary response gene 88
mmu05135	74117	Actr3	ARP3 actin-related protein 3
mmu05135	11867	Arpc1b	actin related protein 2/3 complex, subunit 1B
mmu05135	76709	Arpc2	actin related protein 2/3 complex, subunit 2
mmu05162	24088	Tlr2	toll-like receptor 2
mmu05162	17698	Msn	moesin
mmu05162	20848	Stat3	signal transducer and activator of transcription 3
mmu05162	16175	Il1a	interleukin 1 alpha
mmu05162	14130	Fcgr2b	Fc receptor, IgG, low affinity IIb
mmu05162	18036	Nfkbib	nuclear factor of kappa light polypeptide gene enhancer in B cells inhibitor, beta
mmu05162	18033	Nfkb1	nuclear factor of kappa light polypeptide gene enhancer in B cells 1, p105
mmu05162	14694	Rack1	receptor for activated C kinase 1
mmu05162	17874	Myd88	myeloid differentiation primary response gene 88
mmu05162	19697	Rela	v-rel reticuloendotheliosis viral oncogene homolog A (avian)
mmu05162	21929	Tnfaip3	tumor necrosis factor, alpha-induced protein 3
mmu05162	16451	Jak1	Janus kinase 1
mmu05235	18036	Nfkbib	nuclear factor of kappa light polypeptide gene enhancer in B cells inhibitor, beta
mmu05235	18033	Nfkb1	nuclear factor of kappa light polypeptide gene enhancer in B cells 1, p105
mmu05235	16451	Jak1	Janus kinase 1
mmu05235	19697	Rela	v-rel reticuloendotheliosis viral oncogene homolog A (avian)
mmu05235	17874	Myd88	myeloid differentiation primary response gene 88
mmu05235	53314	Batf	basic leucine zipper transcription factor, ATF-like
mmu05235	26397	Map2k3	mitogen-activated protein kinase kinase 3
mmu05235	20848	Stat3	signal transducer and activator of transcription 3
mmu05235	24088	Tlr2	toll-like receptor 2
mmu05235	15251	Hif1a	hypoxia inducible factor 1, alpha subunit
mmu05416	11465	Actg1	actin, gamma, cytoplasmic 1
mmu05416	13690	Eif4g2	eukaryotic translation initiation factor 4, gamma 2
mmu05416	14964	H2-D1	histocompatibility 2, D region locus 1
mmu05416	11352	Abl2	v-abl Abelson murine leukemia viral oncogene 2 (arg, Abelson-related gene)
mmu05416	110557	H2-Q6	histocompatibility 2, Q region locus 6
mmu05416	15894	Icam1	intercellular adhesion molecule 1
mmu05416	14998	H2-DMa	histocompatibility 2, class II, locus DMa
mmu05416	14972	H2-K1	histocompatibility 2, K1, K region
mmu05416	15015	H2-Q4	histocompatibility 2, Q region locus 4
mmu05416	15018	H2-Q7	histocompatibility 2, Q region locus 7
mmu04612	13039	Ctsl	cathepsin L
mmu04612	14964	H2-D1	histocompatibility 2, D region locus 1
mmu04612	12010	B2m	beta-2 microglobulin
mmu04612	15018	H2-Q7	histocompatibility 2, Q region locus 7
mmu04612	15015	H2-Q4	histocompatibility 2, Q region locus 4
mmu04612	14972	H2-K1	histocompatibility 2, K1, K region
mmu04612	14998	H2-DMa	histocompatibility 2, class II, locus DMa
mmu04612	18044	Nfya	nuclear transcription factor-Y alpha
mmu04612	13040	Ctss	cathepsin S
mmu04612	110557	H2-Q6	histocompatibility 2, Q region locus 6
mmu05161	21812	Tgfbr1	transforming growth factor, beta receptor I
mmu05161	18033	Nfkb1	nuclear factor of kappa light polypeptide gene enhancer in B cells 1, p105
mmu05161	17874	Myd88	myeloid differentiation primary response gene 88
mmu05161	19697	Rela	v-rel reticuloendotheliosis viral oncogene homolog A (avian)
mmu05161	16451	Jak1	Janus kinase 1
mmu05161	26397	Map2k3	mitogen-activated protein kinase kinase 3
mmu05161	231991	Creb5	cAMP responsive element binding protein 5
mmu05161	22631	Ywhaz	tyrosine 3-monooxygenase/tryptophan 5-monooxygenase activation protein, zeta polypeptide
mmu05161	13205	Ddx3x	DEAD/H (Asp-Glu-Ala-Asp/His) box polypeptide 3, X-linked
mmu05161	24088	Tlr2	toll-like receptor 2
mmu05161	14784	Grb2	growth factor receptor bound protein 2
mmu05161	20848	Stat3	signal transducer and activator of transcription 3
mmu05205	20971	Sdc4	syndecan 4
mmu05205	16402	Itga5	integrin alpha 5 (fibronectin receptor alpha)
mmu05205	18793	Plaur	plasminogen activator, urokinase receptor
mmu05205	16419	Itgb5	integrin beta 5
mmu05205	13207	Ddx5	DEAD (Asp-Glu-Ala-Asp) box polypeptide 5
mmu05205	15200	Hbegf	heparin-binding EGF-like growth factor
mmu05205	13039	Ctsl	cathepsin L
mmu05205	15251	Hif1a	hypoxia inducible factor 1, alpha subunit
mmu05205	17698	Msn	moesin
mmu05205	11465	Actg1	actin, gamma, cytoplasmic 1
mmu05205	24088	Tlr2	toll-like receptor 2
mmu05205	14784	Grb2	growth factor receptor bound protein 2
mmu05205	20848	Stat3	signal transducer and activator of transcription 3
mmu04151	22631	Ywhaz	tyrosine 3-monooxygenase/tryptophan 5-monooxygenase activation protein, zeta polypeptide
mmu04151	16419	Itgb5	integrin beta 5
mmu04151	231991	Creb5	cAMP responsive element binding protein 5
mmu04151	15370	Nr4a1	nuclear receptor subfamily 4, group A, member 1
mmu04151	14784	Grb2	growth factor receptor bound protein 2
mmu04151	24088	Tlr2	toll-like receptor 2
mmu04151	16194	Il6ra	interleukin 6 receptor, alpha
mmu04151	12978	Csf1r	colony stimulating factor 1 receptor
mmu04151	17210	Mcl1	myeloid cell leukemia sequence 1
mmu04151	56484	Foxo3	forkhead box O3
mmu04151	19697	Rela	v-rel reticuloendotheliosis viral oncogene homolog A (avian)
mmu04151	16402	Itga5	integrin alpha 5 (fibronectin receptor alpha)
mmu04151	16451	Jak1	Janus kinase 1
mmu04151	19744	Rheb	Ras homolog enriched in brain
mmu04151	18033	Nfkb1	nuclear factor of kappa light polypeptide gene enhancer in B cells 1, p105
mmu04151	14700	Gng10	guanine nucleotide binding protein (G protein), gamma 10
mmu04514	14964	H2-D1	histocompatibility 2, D region locus 1
mmu04514	20345	Selplg	selectin, platelet (p-selectin) ligand
mmu04514	14998	H2-DMa	histocompatibility 2, class II, locus DMa
mmu04514	15894	Icam1	intercellular adhesion molecule 1
mmu04514	110557	H2-Q6	histocompatibility 2, Q region locus 6
mmu04514	22329	Vcam1	vascular cell adhesion molecule 1
mmu04514	15015	H2-Q4	histocompatibility 2, Q region locus 4
mmu04514	15018	H2-Q7	histocompatibility 2, Q region locus 7
mmu04514	19264	Ptprc	protein tyrosine phosphatase, receptor type, C
mmu04514	20971	Sdc4	syndecan 4
mmu04514	14972	H2-K1	histocompatibility 2, K1, K region
mmu04514	16409	Itgam	integrin alpha M
mmu04662	14784	Grb2	growth factor receptor bound protein 2
mmu04662	12042	Bcl10	B cell leukemia/lymphoma 10
mmu04662	17096	Lyn	LYN proto-oncogene, Src family tyrosine kinase
mmu04662	17060	Blnk	B cell linker
mmu04662	16331	Inpp5d	inositol polyphosphate-5-phosphatase D
mmu04662	19697	Rela	v-rel reticuloendotheliosis viral oncogene homolog A (avian)
mmu04662	18033	Nfkb1	nuclear factor of kappa light polypeptide gene enhancer in B cells 1, p105
mmu04662	14130	Fcgr2b	Fc receptor, IgG, low affinity IIb
mmu04662	18036	Nfkbib	nuclear factor of kappa light polypeptide gene enhancer in B cells inhibitor, beta
mmu05145	26397	Map2k3	mitogen-activated protein kinase kinase 3
mmu05145	20848	Stat3	signal transducer and activator of transcription 3
mmu05145	24088	Tlr2	toll-like receptor 2
mmu05145	11796	Birc3	baculoviral IAP repeat-containing 3
mmu05145	18036	Nfkbib	nuclear factor of kappa light polypeptide gene enhancer in B cells inhibitor, beta
mmu05145	18033	Nfkb1	nuclear factor of kappa light polypeptide gene enhancer in B cells 1, p105
mmu05145	14998	H2-DMa	histocompatibility 2, class II, locus DMa
mmu05145	16451	Jak1	Janus kinase 1
mmu05145	19697	Rela	v-rel reticuloendotheliosis viral oncogene homolog A (avian)
mmu05145	17874	Myd88	myeloid differentiation primary response gene 88
mmu05132	16175	Il1a	interleukin 1 alpha
mmu05132	242687	Wasf2	WAS protein family, member 2
mmu05132	11465	Actg1	actin, gamma, cytoplasmic 1
mmu05132	19697	Rela	v-rel reticuloendotheliosis viral oncogene homolog A (avian)
mmu05132	17874	Myd88	myeloid differentiation primary response gene 88
mmu05132	18033	Nfkb1	nuclear factor of kappa light polypeptide gene enhancer in B cells 1, p105
mmu05132	76709	Arpc2	actin related protein 2/3 complex, subunit 2
mmu05132	11867	Arpc1b	actin related protein 2/3 complex, subunit 1B
mmu05132	20310	Cxcl2	chemokine (C-X-C motif) ligand 2
mmu04668	231991	Creb5	cAMP responsive element binding protein 5
mmu04668	26397	Map2k3	mitogen-activated protein kinase kinase 3
mmu04668	11796	Birc3	baculoviral IAP repeat-containing 3
mmu04668	20310	Cxcl2	chemokine (C-X-C motif) ligand 2
mmu04668	12608	Cebpb	CCAAT/enhancer binding protein (C/EBP), beta
mmu04668	15894	Icam1	intercellular adhesion molecule 1
mmu04668	19697	Rela	v-rel reticuloendotheliosis viral oncogene homolog A (avian)
mmu04668	21929	Tnfaip3	tumor necrosis factor, alpha-induced protein 3
mmu04668	18033	Nfkb1	nuclear factor of kappa light polypeptide gene enhancer in B cells 1, p105
mmu04668	22329	Vcam1	vascular cell adhesion molecule 1
mmu04670	13057	Cyba	cytochrome b-245, alpha polypeptide
mmu04670	11855	Arhgap5	Rho GTPase activating protein 5
mmu04670	22323	Vasp	vasodilator-stimulated phosphoprotein
mmu04670	11465	Actg1	actin, gamma, cytoplasmic 1
mmu04670	17698	Msn	moesin
mmu04670	215449	Rap1b	RAS related protein 1b
mmu04670	16409	Itgam	integrin alpha M
mmu04670	17969	Ncf1	neutrophil cytosolic factor 1
mmu04670	15894	Icam1	intercellular adhesion molecule 1
mmu04670	22329	Vcam1	vascular cell adhesion molecule 1
mmu05170	15018	H2-Q7	histocompatibility 2, Q region locus 7
mmu05170	12010	B2m	beta-2 microglobulin
mmu05170	224105	Pak2	p21 (RAC1) activated kinase 2
mmu05170	15015	H2-Q4	histocompatibility 2, Q region locus 4
mmu05170	14972	H2-K1	histocompatibility 2, K1, K region
mmu05170	19697	Rela	v-rel reticuloendotheliosis viral oncogene homolog A (avian)
mmu05170	17874	Myd88	myeloid differentiation primary response gene 88
mmu05170	18033	Nfkb1	nuclear factor of kappa light polypeptide gene enhancer in B cells 1, p105
mmu05170	110557	H2-Q6	histocompatibility 2, Q region locus 6
mmu05170	14700	Gng10	guanine nucleotide binding protein (G protein), gamma 10
mmu05170	26397	Map2k3	mitogen-activated protein kinase kinase 3
mmu05170	14964	H2-D1	histocompatibility 2, D region locus 1
mmu05170	24088	Tlr2	toll-like receptor 2
mmu05134	19697	Rela	v-rel reticuloendotheliosis viral oncogene homolog A (avian)
mmu05134	12747	Clk1	CDC-like kinase 1
mmu05134	17874	Myd88	myeloid differentiation primary response gene 88
mmu05134	18033	Nfkb1	nuclear factor of kappa light polypeptide gene enhancer in B cells 1, p105
mmu05134	18034	Nfkb2	nuclear factor of kappa light polypeptide gene enhancer in B cells 2, p49/p100
mmu05134	16409	Itgam	integrin alpha M
mmu05134	20310	Cxcl2	chemokine (C-X-C motif) ligand 2
mmu05134	24088	Tlr2	toll-like receptor 2
mmu04621	11796	Birc3	baculoviral IAP repeat-containing 3
mmu04621	13057	Cyba	cytochrome b-245, alpha polypeptide
mmu04621	21353	Tank	TRAF family member-associated Nf-kappa B activator
mmu04621	18033	Nfkb1	nuclear factor of kappa light polypeptide gene enhancer in B cells 1, p105
mmu04621	17874	Myd88	myeloid differentiation primary response gene 88
mmu04621	19697	Rela	v-rel reticuloendotheliosis viral oncogene homolog A (avian)
mmu04621	21929	Tnfaip3	tumor necrosis factor, alpha-induced protein 3
mmu04621	216799	Nlrp3	NLR family, pyrin domain containing 3
mmu04621	16451	Jak1	Janus kinase 1
mmu04621	12363	Casp4	caspase 4, apoptosis-related cysteine peptidase
mmu04621	20310	Cxcl2	chemokine (C-X-C motif) ligand 2
mmu04621	18036	Nfkbib	nuclear factor of kappa light polypeptide gene enhancer in B cells inhibitor, beta
mmu04659	18036	Nfkbib	nuclear factor of kappa light polypeptide gene enhancer in B cells inhibitor, beta
mmu04659	21812	Tgfbr1	transforming growth factor, beta receptor I
mmu04659	16194	Il6ra	interleukin 6 receptor, alpha
mmu04659	18033	Nfkb1	nuclear factor of kappa light polypeptide gene enhancer in B cells 1, p105
mmu04659	19697	Rela	v-rel reticuloendotheliosis viral oncogene homolog A (avian)
mmu04659	14998	H2-DMa	histocompatibility 2, class II, locus DMa
mmu04659	16451	Jak1	Janus kinase 1
mmu04659	20848	Stat3	signal transducer and activator of transcription 3
mmu04659	15251	Hif1a	hypoxia inducible factor 1, alpha subunit
mmu05100	12757	Clta	clathrin, light polypeptide (Lca)
mmu05100	140580	Elmo1	engulfment and cell motility 1
mmu05100	242687	Wasf2	WAS protein family, member 2
mmu05100	11465	Actg1	actin, gamma, cytoplasmic 1
mmu05100	16402	Itga5	integrin alpha 5 (fibronectin receptor alpha)
mmu05100	67300	Cltc	clathrin, heavy polypeptide (Hc)
mmu05100	76709	Arpc2	actin related protein 2/3 complex, subunit 2
mmu05100	11867	Arpc1b	actin related protein 2/3 complex, subunit 1B
mmu05133	16409	Itgam	integrin alpha M
mmu05133	15900	Irf8	interferon regulatory factor 8
mmu05133	17874	Myd88	myeloid differentiation primary response gene 88
mmu05133	216799	Nlrp3	NLR family, pyrin domain containing 3
mmu05133	16402	Itga5	integrin alpha 5 (fibronectin receptor alpha)
mmu05133	19697	Rela	v-rel reticuloendotheliosis viral oncogene homolog A (avian)
mmu05133	18033	Nfkb1	nuclear factor of kappa light polypeptide gene enhancer in B cells 1, p105
mmu05133	16175	Il1a	interleukin 1 alpha
mmu05323	16175	Il1a	interleukin 1 alpha
mmu05323	13039	Ctsl	cathepsin L
mmu05323	24088	Tlr2	toll-like receptor 2
mmu05323	73834	Atp6v1d	ATPase, H+ transporting, lysosomal V1 subunit D
mmu05323	14998	H2-DMa	histocompatibility 2, class II, locus DMa
mmu05323	15894	Icam1	intercellular adhesion molecule 1
mmu05323	11964	Atp6v1a	ATPase, H+ transporting, lysosomal V1 subunit A
mmu05323	108664	Atp6v1h	ATPase, H+ transporting, lysosomal V1 subunit H
mmu05168	14964	H2-D1	histocompatibility 2, D region locus 1
mmu05168	24088	Tlr2	toll-like receptor 2
mmu05168	11796	Birc3	baculoviral IAP repeat-containing 3
mmu05168	19744	Rheb	Ras homolog enriched in brain
mmu05168	17874	Myd88	myeloid differentiation primary response gene 88
mmu05168	14998	H2-DMa	histocompatibility 2, class II, locus DMa
mmu05168	16451	Jak1	Janus kinase 1
mmu05168	19697	Rela	v-rel reticuloendotheliosis viral oncogene homolog A (avian)
mmu05168	16402	Itga5	integrin alpha 5 (fibronectin receptor alpha)
mmu05168	110557	H2-Q6	histocompatibility 2, Q region locus 6
mmu05168	18033	Nfkb1	nuclear factor of kappa light polypeptide gene enhancer in B cells 1, p105
mmu05168	15015	H2-Q4	histocompatibility 2, Q region locus 4
mmu05168	15018	H2-Q7	histocompatibility 2, Q region locus 7
mmu05168	12010	B2m	beta-2 microglobulin
mmu05168	14972	H2-K1	histocompatibility 2, K1, K region
mmu05164	18036	Nfkbib	nuclear factor of kappa light polypeptide gene enhancer in B cells inhibitor, beta
mmu05164	17874	Myd88	myeloid differentiation primary response gene 88
mmu05164	14998	H2-DMa	histocompatibility 2, class II, locus DMa
mmu05164	216799	Nlrp3	NLR family, pyrin domain containing 3
mmu05164	16451	Jak1	Janus kinase 1
mmu05164	19697	Rela	v-rel reticuloendotheliosis viral oncogene homolog A (avian)
mmu05164	15894	Icam1	intercellular adhesion molecule 1
mmu05164	18033	Nfkb1	nuclear factor of kappa light polypeptide gene enhancer in B cells 1, p105
mmu05164	16175	Il1a	interleukin 1 alpha
mmu05164	11465	Actg1	actin, gamma, cytoplasmic 1
mmu04611	17096	Lyn	LYN proto-oncogene, Src family tyrosine kinase
mmu04611	19224	Ptgs1	prostaglandin-endoperoxide synthase 1
mmu04611	14127	Fcer1g	Fc receptor, IgE, high affinity I, gamma polypeptide
mmu04611	22323	Vasp	vasodilator-stimulated phosphoprotein
mmu04611	70839	P2ry12	purinergic receptor P2Y, G-protein coupled 12
mmu04611	11465	Actg1	actin, gamma, cytoplasmic 1
mmu04611	215449	Rap1b	RAS related protein 1b
mmu04611	14674	Gna13	guanine nucleotide binding protein, alpha 13
mmu04611	21894	Tln1	talin 1
mmu04144	110557	H2-Q6	histocompatibility 2, Q region locus 6
mmu04144	67300	Cltc	clathrin, heavy polypeptide (Hc)
mmu04144	15018	H2-Q7	histocompatibility 2, Q region locus 7
mmu04144	15015	H2-Q4	histocompatibility 2, Q region locus 4
mmu04144	11867	Arpc1b	actin related protein 2/3 complex, subunit 1B
mmu04144	76709	Arpc2	actin related protein 2/3 complex, subunit 2
mmu04144	21812	Tgfbr1	transforming growth factor, beta receptor I
mmu04144	14972	H2-K1	histocompatibility 2, K1, K region
mmu04144	12343	Capza2	capping protein (actin filament) muscle Z-line, alpha 2
mmu04144	14964	H2-D1	histocompatibility 2, D region locus 1
mmu04144	12757	Clta	clathrin, light polypeptide (Lca)
mmu04144	30930	Vps26a	VPS26 retromer complex component A
mmu04810	224105	Pak2	p21 (RAC1) activated kinase 2
mmu04810	16409	Itgam	integrin alpha M
mmu04810	11867	Arpc1b	actin related protein 2/3 complex, subunit 1B
mmu04810	76709	Arpc2	actin related protein 2/3 complex, subunit 2
mmu04810	20430	Cyfip1	cytoplasmic FMR1 interacting protein 1
mmu04810	16402	Itga5	integrin alpha 5 (fibronectin receptor alpha)
mmu04810	14674	Gna13	guanine nucleotide binding protein, alpha 13
mmu04810	16419	Itgb5	integrin beta 5
mmu04810	242687	Wasf2	WAS protein family, member 2
mmu04810	11465	Actg1	actin, gamma, cytoplasmic 1
mmu04810	17698	Msn	moesin
mmu04657	16172	Il17ra	interleukin 17 receptor A
mmu04657	50772	Mapk6	mitogen-activated protein kinase 6
mmu04657	21929	Tnfaip3	tumor necrosis factor, alpha-induced protein 3
mmu04657	19697	Rela	v-rel reticuloendotheliosis viral oncogene homolog A (avian)
mmu04657	18033	Nfkb1	nuclear factor of kappa light polypeptide gene enhancer in B cells 1, p105
mmu04657	20310	Cxcl2	chemokine (C-X-C motif) ligand 2
mmu04657	14282	Fosb	FBJ osteosarcoma oncogene B
mmu04657	12608	Cebpb	CCAAT/enhancer binding protein (C/EBP), beta
mmu04640	16402	Itga5	integrin alpha 5 (fibronectin receptor alpha)
mmu04640	14998	H2-DMa	histocompatibility 2, class II, locus DMa
mmu04640	16409	Itgam	integrin alpha M
mmu04640	233274	Siglech	sialic acid binding Ig-like lectin H
mmu04640	12978	Csf1r	colony stimulating factor 1 receptor
mmu04640	16194	Il6ra	interleukin 6 receptor, alpha
mmu04640	16175	Il1a	interleukin 1 alpha
mmu04640	12493	Cd37	CD37 antigen
mmu05150	14131	Fcgr3	Fc receptor, IgG, low affinity III
mmu05150	12267	C3ar1	complement component 3a receptor 1
mmu05150	12628	Cfh	complement component factor h
mmu05150	20345	Selplg	selectin, platelet (p-selectin) ligand
mmu05150	14130	Fcgr2b	Fc receptor, IgG, low affinity IIb
mmu05150	16409	Itgam	integrin alpha M
mmu05150	15894	Icam1	intercellular adhesion molecule 1
mmu05150	14998	H2-DMa	histocompatibility 2, class II, locus DMa
mmu05332	16175	Il1a	interleukin 1 alpha
mmu05332	14964	H2-D1	histocompatibility 2, D region locus 1
mmu05332	15015	H2-Q4	histocompatibility 2, Q region locus 4
mmu05332	15018	H2-Q7	histocompatibility 2, Q region locus 7
mmu05332	14972	H2-K1	histocompatibility 2, K1, K region
mmu05332	14998	H2-DMa	histocompatibility 2, class II, locus DMa
mmu05332	110557	H2-Q6	histocompatibility 2, Q region locus 6
mmu04940	14972	H2-K1	histocompatibility 2, K1, K region
mmu04940	15015	H2-Q4	histocompatibility 2, Q region locus 4
mmu04940	15018	H2-Q7	histocompatibility 2, Q region locus 7
mmu04940	110557	H2-Q6	histocompatibility 2, Q region locus 6
mmu04940	14998	H2-DMa	histocompatibility 2, class II, locus DMa
mmu04940	16175	Il1a	interleukin 1 alpha
mmu04940	14964	H2-D1	histocompatibility 2, D region locus 1
mmu04066	15368	Hmox1	heme oxygenase 1
mmu04066	16194	Il6ra	interleukin 6 receptor, alpha
mmu04066	18033	Nfkb1	nuclear factor of kappa light polypeptide gene enhancer in B cells 1, p105
mmu04066	19697	Rela	v-rel reticuloendotheliosis viral oncogene homolog A (avian)
mmu04066	17347	Mknk2	MAP kinase-interacting serine/threonine kinase 2
mmu04066	15277	Hk2	hexokinase 2
mmu04066	20848	Stat3	signal transducer and activator of transcription 3
mmu04066	15251	Hif1a	hypoxia inducible factor 1, alpha subunit
mmu04510	224105	Pak2	p21 (RAC1) activated kinase 2
mmu04510	21894	Tln1	talin 1
mmu04510	16402	Itga5	integrin alpha 5 (fibronectin receptor alpha)
mmu04510	16419	Itgb5	integrin beta 5
mmu04510	11465	Actg1	actin, gamma, cytoplasmic 1
mmu04510	11796	Birc3	baculoviral IAP repeat-containing 3
mmu04510	14784	Grb2	growth factor receptor bound protein 2
mmu04510	215449	Rap1b	RAS related protein 1b
mmu04510	11855	Arhgap5	Rho GTPase activating protein 5
mmu04510	22323	Vasp	vasodilator-stimulated phosphoprotein
mmu04150	73834	Atp6v1d	ATPase, H+ transporting, lysosomal V1 subunit D
mmu04150	11964	Atp6v1a	ATPase, H+ transporting, lysosomal V1 subunit A
mmu04150	108664	Atp6v1h	ATPase, H+ transporting, lysosomal V1 subunit H
mmu04150	19744	Rheb	Ras homolog enriched in brain
mmu04150	54170	Rragc	Ras-related GTP binding C
mmu04150	56430	Clip1	CAP-GLY domain containing linker protein 1
mmu04150	29869	Ulk2	unc-51 like kinase 2
mmu04150	216742	Fnip1	folliculin interacting protein 1
mmu04150	14784	Grb2	growth factor receptor bound protein 2
mmu04613	16409	Itgam	integrin alpha M
mmu04613	12363	Casp4	caspase 4, apoptosis-related cysteine peptidase
mmu04613	19697	Rela	v-rel reticuloendotheliosis viral oncogene homolog A (avian)
mmu04613	68024	H2bc4	H2B clustered histone 4
mmu04613	17969	Ncf1	neutrophil cytosolic factor 1
mmu04613	18033	Nfkb1	nuclear factor of kappa light polypeptide gene enhancer in B cells 1, p105
mmu04613	13057	Cyba	cytochrome b-245, alpha polypeptide
mmu04613	20345	Selplg	selectin, platelet (p-selectin) ligand
mmu04613	24088	Tlr2	toll-like receptor 2
mmu04613	11465	Actg1	actin, gamma, cytoplasmic 1
mmu04658	18033	Nfkb1	nuclear factor of kappa light polypeptide gene enhancer in B cells 1, p105
mmu04658	19697	Rela	v-rel reticuloendotheliosis viral oncogene homolog A (avian)
mmu04658	16451	Jak1	Janus kinase 1
mmu04658	14998	H2-DMa	histocompatibility 2, class II, locus DMa
mmu04658	18128	Notch1	notch 1
mmu04658	18036	Nfkbib	nuclear factor of kappa light polypeptide gene enhancer in B cells inhibitor, beta
mmu04658	19664	Rbpj	recombination signal binding protein for immunoglobulin kappa J region
mmu04014	320484	Rasal3	RAS protein activator like 3
mmu04014	18033	Nfkb1	nuclear factor of kappa light polypeptide gene enhancer in B cells 1, p105
mmu04014	14700	Gng10	guanine nucleotide binding protein (G protein), gamma 10
mmu04014	19697	Rela	v-rel reticuloendotheliosis viral oncogene homolog A (avian)
mmu04014	224105	Pak2	p21 (RAC1) activated kinase 2
mmu04014	12978	Csf1r	colony stimulating factor 1 receptor
mmu04014	215449	Rap1b	RAS related protein 1b
mmu04014	14784	Grb2	growth factor receptor bound protein 2
mmu04014	19696	Rel	reticuloendotheliosis oncogene
mmu04014	11352	Abl2	v-abl Abelson murine leukemia viral oncogene 2 (arg, Abelson-related gene)
mmu05321	20848	Stat3	signal transducer and activator of transcription 3
mmu05321	24088	Tlr2	toll-like receptor 2
mmu05321	16175	Il1a	interleukin 1 alpha
mmu05321	18033	Nfkb1	nuclear factor of kappa light polypeptide gene enhancer in B cells 1, p105
mmu05321	19697	Rela	v-rel reticuloendotheliosis viral oncogene homolog A (avian)
mmu05321	14998	H2-DMa	histocompatibility 2, class II, locus DMa
mmu04660	12042	Bcl10	B cell leukemia/lymphoma 10
mmu04660	14784	Grb2	growth factor receptor bound protein 2
mmu04660	19264	Ptprc	protein tyrosine phosphatase, receptor type, C
mmu04660	18036	Nfkbib	nuclear factor of kappa light polypeptide gene enhancer in B cells inhibitor, beta
mmu04660	224105	Pak2	p21 (RAC1) activated kinase 2
mmu04660	18033	Nfkb1	nuclear factor of kappa light polypeptide gene enhancer in B cells 1, p105
mmu04660	19697	Rela	v-rel reticuloendotheliosis viral oncogene homolog A (avian)
mmu04933	20848	Stat3	signal transducer and activator of transcription 3
mmu04933	16175	Il1a	interleukin 1 alpha
mmu04933	21812	Tgfbr1	transforming growth factor, beta receptor I
mmu04933	22329	Vcam1	vascular cell adhesion molecule 1
mmu04933	18033	Nfkb1	nuclear factor of kappa light polypeptide gene enhancer in B cells 1, p105
mmu04933	15894	Icam1	intercellular adhesion molecule 1
mmu04933	19697	Rela	v-rel reticuloendotheliosis viral oncogene homolog A (avian)
mmu05330	14964	H2-D1	histocompatibility 2, D region locus 1
mmu05330	14972	H2-K1	histocompatibility 2, K1, K region
mmu05330	15015	H2-Q4	histocompatibility 2, Q region locus 4
mmu05330	15018	H2-Q7	histocompatibility 2, Q region locus 7
mmu05330	110557	H2-Q6	histocompatibility 2, Q region locus 6
mmu05330	14998	H2-DMa	histocompatibility 2, class II, locus DMa
mmu04622	13205	Ddx3x	DEAD/H (Asp-Glu-Ala-Asp/His) box polypeptide 3, X-linked
mmu04622	18036	Nfkbib	nuclear factor of kappa light polypeptide gene enhancer in B cells inhibitor, beta
mmu04622	100038882	Isg15	ISG15 ubiquitin-like modifier
mmu04622	18033	Nfkb1	nuclear factor of kappa light polypeptide gene enhancer in B cells 1, p105
mmu04622	21353	Tank	TRAF family member-associated Nf-kappa B activator
mmu04622	19697	Rela	v-rel reticuloendotheliosis viral oncogene homolog A (avian)
mmu04928	17260	Mef2c	myocyte enhancer factor 2C
mmu04928	231991	Creb5	cAMP responsive element binding protein 5
mmu04928	17258	Mef2a	myocyte enhancer factor 2A
mmu04928	15200	Hbegf	heparin-binding EGF-like growth factor
mmu04928	14674	Gna13	guanine nucleotide binding protein, alpha 13
mmu04928	16658	Mafb	v-maf musculoaponeurotic fibrosarcoma oncogene family, protein B (avian)
mmu04928	75547	Akap13	A kinase (PRKA) anchor protein 13
mmu04625	17164	Mapkapk2	MAP kinase-activated protein kinase 2
mmu04625	18034	Nfkb2	nuclear factor of kappa light polypeptide gene enhancer in B cells 2, p49/p100
mmu04625	18033	Nfkb1	nuclear factor of kappa light polypeptide gene enhancer in B cells 1, p105
mmu04625	19697	Rela	v-rel reticuloendotheliosis viral oncogene homolog A (avian)
mmu04625	216799	Nlrp3	NLR family, pyrin domain containing 3
mmu04625	12042	Bcl10	B cell leukemia/lymphoma 10
mmu04625	14127	Fcer1g	Fc receptor, IgE, high affinity I, gamma polypeptide
mmu05206	18669	Abcb1b	ATP-binding cassette, sub-family B (MDR/TAP), member 1B
mmu05206	20848	Stat3	signal transducer and activator of transcription 3
mmu05206	14784	Grb2	growth factor receptor bound protein 2
mmu05206	17118	Marcks	myristoylated alanine rich protein kinase C substrate
mmu05206	15368	Hmox1	heme oxygenase 1
mmu05206	18128	Notch1	notch 1
mmu05206	17210	Mcl1	myeloid cell leukemia sequence 1
mmu05206	16402	Itga5	integrin alpha 5 (fibronectin receptor alpha)
mmu05206	14660	Gls	glutaminase
mmu05206	18033	Nfkb1	nuclear factor of kappa light polypeptide gene enhancer in B cells 1, p105
mmu05212	16451	Jak1	Janus kinase 1
mmu05212	19697	Rela	v-rel reticuloendotheliosis viral oncogene homolog A (avian)
mmu05212	18033	Nfkb1	nuclear factor of kappa light polypeptide gene enhancer in B cells 1, p105
mmu05212	17873	Gadd45b	growth arrest and DNA-damage-inducible 45 beta
mmu05212	21812	Tgfbr1	transforming growth factor, beta receptor I
mmu05212	20848	Stat3	signal transducer and activator of transcription 3
mmu04722	18036	Nfkbib	nuclear factor of kappa light polypeptide gene enhancer in B cells inhibitor, beta
mmu04722	17164	Mapkapk2	MAP kinase-activated protein kinase 2
mmu04722	56484	Foxo3	forkhead box O3
mmu04722	19697	Rela	v-rel reticuloendotheliosis viral oncogene homolog A (avian)
mmu04722	18033	Nfkb1	nuclear factor of kappa light polypeptide gene enhancer in B cells 1, p105
mmu04722	14784	Grb2	growth factor receptor bound protein 2
mmu04722	215449	Rap1b	RAS related protein 1b
mmu05320	14964	H2-D1	histocompatibility 2, D region locus 1
mmu05320	110557	H2-Q6	histocompatibility 2, Q region locus 6
mmu05320	14998	H2-DMa	histocompatibility 2, class II, locus DMa
mmu05320	14972	H2-K1	histocompatibility 2, K1, K region
mmu05320	15015	H2-Q4	histocompatibility 2, Q region locus 4
mmu05320	15018	H2-Q7	histocompatibility 2, Q region locus 7
mmu04140	78610	Uvrag	UV radiation resistance associated gene
mmu04140	54170	Rragc	Ras-related GTP binding C
mmu04140	19744	Rheb	Ras homolog enriched in brain
mmu04140	29869	Ulk2	unc-51 like kinase 2
mmu04140	15251	Hif1a	hypoxia inducible factor 1, alpha subunit
mmu04140	13039	Ctsl	cathepsin L
mmu04140	16784	Lamp2	lysosomal-associated membrane protein 2
mmu03040	76936	Hnrnpm	heterogeneous nuclear ribonucleoprotein M
mmu03040	51810	Hnrnpu	heterogeneous nuclear ribonucleoprotein U
mmu03040	81898	Sf3b1	splicing factor 3b, subunit 1
mmu03040	13207	Ddx5	DEAD (Asp-Glu-Ala-Asp) box polypeptide 5
mmu03040	67039	Rbm25	RNA binding motif protein 25
mmu03040	15381	Hnrnpc	heterogeneous nuclear ribonucleoprotein C
mmu03040	20462	Tra2b	transformer 2 beta
mmu04620	26397	Map2k3	mitogen-activated protein kinase kinase 3
mmu04620	24088	Tlr2	toll-like receptor 2
mmu04620	27056	Irf5	interferon regulatory factor 5
mmu04620	17874	Myd88	myeloid differentiation primary response gene 88
mmu04620	19697	Rela	v-rel reticuloendotheliosis viral oncogene homolog A (avian)
mmu04620	18033	Nfkb1	nuclear factor of kappa light polypeptide gene enhancer in B cells 1, p105
mmu04015	26397	Map2k3	mitogen-activated protein kinase kinase 3
mmu04015	11465	Actg1	actin, gamma, cytoplasmic 1
mmu04015	23880	Fyb	FYN binding protein
mmu04015	215449	Rap1b	RAS related protein 1b
mmu04015	22323	Vasp	vasodilator-stimulated phosphoprotein
mmu04015	16409	Itgam	integrin alpha M
mmu04015	12978	Csf1r	colony stimulating factor 1 receptor
mmu04015	21894	Tln1	talin 1
mmu04137	56484	Foxo3	forkhead box O3
mmu04137	19697	Rela	v-rel reticuloendotheliosis viral oncogene homolog A (avian)
mmu04137	17684	Cited2	Cbp/p300-interacting transactivator, with Glu/Asp-rich carboxy-terminal domain, 2
mmu04137	71648	Optn	optineurin
mmu04137	15251	Hif1a	hypoxia inducible factor 1, alpha subunit
mmu04664	14127	Fcer1g	Fc receptor, IgE, high affinity I, gamma polypeptide
mmu04664	14784	Grb2	growth factor receptor bound protein 2
mmu04664	16331	Inpp5d	inositol polyphosphate-5-phosphatase D
mmu04664	17096	Lyn	LYN proto-oncogene, Src family tyrosine kinase
mmu04664	26397	Map2k3	mitogen-activated protein kinase kinase 3
mmu03013	18458	Pabpc1	poly(A) binding protein, cytoplasmic 1
mmu03013	20430	Cyfip1	cytoplasmic FMR1 interacting protein 1
mmu03013	13669	Eif3a	eukaryotic translation initiation factor 3, subunit A
mmu03013	217869	Eif5	eukaryotic translation initiation factor 5
mmu03013	78655	Eif3j1	eukaryotic translation initiation factor 3, subunit J1
mmu03013	13690	Eif4g2	eukaryotic translation initiation factor 4, gamma 2
mmu03013	13664	Eif1a	eukaryotic translation initiation factor 1A
mmu05225	11465	Actg1	actin, gamma, cytoplasmic 1
mmu05225	14784	Grb2	growth factor receptor bound protein 2
mmu05225	50493	Txnrd1	thioredoxin reductase 1
mmu05225	21812	Tgfbr1	transforming growth factor, beta receptor I
mmu05225	17873	Gadd45b	growth arrest and DNA-damage-inducible 45 beta
mmu05225	15368	Hmox1	heme oxygenase 1
mmu05225	18024	Nfe2l2	nuclear factor, erythroid derived 2, like 2
mmu04022	17258	Mef2a	myocyte enhancer factor 2A
mmu04022	20807	Srf	serum response factor
mmu04022	22323	Vasp	vasodilator-stimulated phosphoprotein
mmu04022	17260	Mef2c	myocyte enhancer factor 2C
mmu04022	231991	Creb5	cAMP responsive element binding protein 5
mmu04022	14674	Gna13	guanine nucleotide binding protein, alpha 13
mmu04022	18576	Pde3b	phosphodiesterase 3B, cGMP-inhibited
mmu04650	14972	H2-K1	histocompatibility 2, K1, K region
mmu04650	15894	Icam1	intercellular adhesion molecule 1
mmu04650	22177	Tyrobp	TYRO protein tyrosine kinase binding protein
mmu04650	14127	Fcer1g	Fc receptor, IgE, high affinity I, gamma polypeptide
mmu04650	14964	H2-D1	histocompatibility 2, D region locus 1
mmu04650	14784	Grb2	growth factor receptor bound protein 2
mmu04917	20848	Stat3	signal transducer and activator of transcription 3
mmu04917	14784	Grb2	growth factor receptor bound protein 2
mmu04917	18033	Nfkb1	nuclear factor of kappa light polypeptide gene enhancer in B cells 1, p105
mmu04917	56484	Foxo3	forkhead box O3
mmu04917	19697	Rela	v-rel reticuloendotheliosis viral oncogene homolog A (avian)
mmu05220	17873	Gadd45b	growth arrest and DNA-damage-inducible 45 beta
mmu05220	21812	Tgfbr1	transforming growth factor, beta receptor I
mmu05220	19697	Rela	v-rel reticuloendotheliosis viral oncogene homolog A (avian)
mmu05220	18033	Nfkb1	nuclear factor of kappa light polypeptide gene enhancer in B cells 1, p105
mmu05220	14784	Grb2	growth factor receptor bound protein 2
mmu04721	11964	Atp6v1a	ATPase, H+ transporting, lysosomal V1 subunit A
mmu04721	108664	Atp6v1h	ATPase, H+ transporting, lysosomal V1 subunit H
mmu04721	67300	Cltc	clathrin, heavy polypeptide (Hc)
mmu04721	73834	Atp6v1d	ATPase, H+ transporting, lysosomal V1 subunit D
mmu04721	12757	Clta	clathrin, light polypeptide (Lca)
mmu01521	20848	Stat3	signal transducer and activator of transcription 3
mmu01521	14784	Grb2	growth factor receptor bound protein 2
mmu01521	16451	Jak1	Janus kinase 1
mmu01521	56484	Foxo3	forkhead box O3
mmu01521	16194	Il6ra	interleukin 6 receptor, alpha
mmu04926	14784	Grb2	growth factor receptor bound protein 2
mmu04926	231991	Creb5	cAMP responsive element binding protein 5
mmu04926	19697	Rela	v-rel reticuloendotheliosis viral oncogene homolog A (avian)
mmu04926	14700	Gng10	guanine nucleotide binding protein (G protein), gamma 10
mmu04926	18033	Nfkb1	nuclear factor of kappa light polypeptide gene enhancer in B cells 1, p105
mmu04926	21812	Tgfbr1	transforming growth factor, beta receptor I
mmu04550	16451	Jak1	Janus kinase 1
mmu04550	11906	Zfhx3	zinc finger homeobox 3
mmu04550	20848	Stat3	signal transducer and activator of transcription 3
mmu04550	14784	Grb2	growth factor receptor bound protein 2
mmu04550	16600	Klf4	Kruppel-like factor 4 (gut)
mmu04550	20482	Skil	SKI-like
mmu05410	16402	Itga5	integrin alpha 5 (fibronectin receptor alpha)
mmu05410	16905	Lmna	lamin A
mmu05410	59069	Tpm3	tropomyosin 3, gamma
mmu05410	16419	Itgb5	integrin beta 5
mmu05410	11465	Actg1	actin, gamma, cytoplasmic 1
mmu04371	14700	Gng10	guanine nucleotide binding protein (G protein), gamma 10
mmu04371	14674	Gna13	guanine nucleotide binding protein, alpha 13
mmu04371	21812	Tgfbr1	transforming growth factor, beta receptor I
mmu04371	18576	Pde3b	phosphodiesterase 3B, cGMP-inhibited
mmu04371	17258	Mef2a	myocyte enhancer factor 2A
mmu04371	17260	Mef2c	myocyte enhancer factor 2C
mmu00511	15212	Hexb	hexosaminidase B
mmu00511	17159	Man2b1	mannosidase 2, alpha B1
mmu00511	18010	Neu1	neuraminidase 1
mmu04211	231991	Creb5	cAMP responsive element binding protein 5
mmu04211	18033	Nfkb1	nuclear factor of kappa light polypeptide gene enhancer in B cells 1, p105
mmu04211	56484	Foxo3	forkhead box O3
mmu04211	19697	Rela	v-rel reticuloendotheliosis viral oncogene homolog A (avian)
mmu04211	19744	Rheb	Ras homolog enriched in brain
mmu05414	59069	Tpm3	tropomyosin 3, gamma
mmu05414	16905	Lmna	lamin A
mmu05414	16402	Itga5	integrin alpha 5 (fibronectin receptor alpha)
mmu05414	11465	Actg1	actin, gamma, cytoplasmic 1
mmu05414	16419	Itgb5	integrin beta 5
mmu05030	14282	Fosb	FBJ osteosarcoma oncogene B
mmu05030	19697	Rela	v-rel reticuloendotheliosis viral oncogene homolog A (avian)
mmu05030	18033	Nfkb1	nuclear factor of kappa light polypeptide gene enhancer in B cells 1, p105
mmu05030	231991	Creb5	cAMP responsive element binding protein 5
mmu05144	24088	Tlr2	toll-like receptor 2
mmu05144	22329	Vcam1	vascular cell adhesion molecule 1
mmu05144	17874	Myd88	myeloid differentiation primary response gene 88
mmu05144	15894	Icam1	intercellular adhesion molecule 1
mmu05160	18033	Nfkb1	nuclear factor of kappa light polypeptide gene enhancer in B cells 1, p105
mmu05160	16451	Jak1	Janus kinase 1
mmu05160	19697	Rela	v-rel reticuloendotheliosis viral oncogene homolog A (avian)
mmu05160	14784	Grb2	growth factor receptor bound protein 2
mmu05160	20848	Stat3	signal transducer and activator of transcription 3
mmu05160	22631	Ywhaz	tyrosine 3-monooxygenase/tryptophan 5-monooxygenase activation protein, zeta polypeptide
mmu05142	24088	Tlr2	toll-like receptor 2
mmu05142	19697	Rela	v-rel reticuloendotheliosis viral oncogene homolog A (avian)
mmu05142	17874	Myd88	myeloid differentiation primary response gene 88
mmu05142	18033	Nfkb1	nuclear factor of kappa light polypeptide gene enhancer in B cells 1, p105
mmu05142	21812	Tgfbr1	transforming growth factor, beta receptor I
mmu05022	18033	Nfkb1	nuclear factor of kappa light polypeptide gene enhancer in B cells 1, p105
mmu05022	21353	Tank	TRAF family member-associated Nf-kappa B activator
mmu05022	22190	Ubc	ubiquitin C
mmu05022	19697	Rela	v-rel reticuloendotheliosis viral oncogene homolog A (avian)
mmu05022	16175	Il1a	interleukin 1 alpha
mmu05022	22151	Tubb2a	tubulin, beta 2A class IIA
mmu05022	71648	Optn	optineurin
mmu05022	29869	Ulk2	unc-51 like kinase 2
mmu05022	26397	Map2k3	mitogen-activated protein kinase kinase 3
mmu05022	53598	Dctn3	dynactin 3
mmu04530	235442	Rab8b	RAB8B, member RAS oncogene family
mmu04530	70497	Arhgap17	Rho GTPase activating protein 17
mmu04530	74117	Actr3	ARP3 actin-related protein 3
mmu04530	22323	Vasp	vasodilator-stimulated phosphoprotein
mmu04530	17698	Msn	moesin
mmu04530	11465	Actg1	actin, gamma, cytoplasmic 1
mmu04217	16175	Il1a	interleukin 1 alpha
mmu04217	11796	Birc3	baculoviral IAP repeat-containing 3
mmu04217	20848	Stat3	signal transducer and activator of transcription 3
mmu04217	21929	Tnfaip3	tumor necrosis factor, alpha-induced protein 3
mmu04217	216799	Nlrp3	NLR family, pyrin domain containing 3
mmu04217	16451	Jak1	Janus kinase 1
mmu04919	20466	Sin3a	transcriptional regulator, SIN3A (yeast)
mmu04919	11465	Actg1	actin, gamma, cytoplasmic 1
mmu04919	15251	Hif1a	hypoxia inducible factor 1, alpha subunit
mmu04919	18128	Notch1	notch 1
mmu04919	19744	Rheb	Ras homolog enriched in brain
mmu05223	56484	Foxo3	forkhead box O3
mmu05223	17873	Gadd45b	growth arrest and DNA-damage-inducible 45 beta
mmu05223	14784	Grb2	growth factor receptor bound protein 2
mmu05223	20848	Stat3	signal transducer and activator of transcription 3
mmu05211	224105	Pak2	p21 (RAC1) activated kinase 2
mmu05211	15251	Hif1a	hypoxia inducible factor 1, alpha subunit
mmu05211	14784	Grb2	growth factor receptor bound protein 2
mmu05211	215449	Rap1b	RAS related protein 1b
mmu04071	19697	Rela	v-rel reticuloendotheliosis viral oncogene homolog A (avian)
mmu04071	18033	Nfkb1	nuclear factor of kappa light polypeptide gene enhancer in B cells 1, p105
mmu04071	14674	Gna13	guanine nucleotide binding protein, alpha 13
mmu04071	20397	Sgpl1	sphingosine phosphate lyase 1
mmu04071	14127	Fcer1g	Fc receptor, IgE, high affinity I, gamma polypeptide
mmu04920	20848	Stat3	signal transducer and activator of transcription 3
mmu04920	18036	Nfkbib	nuclear factor of kappa light polypeptide gene enhancer in B cells inhibitor, beta
mmu04920	18033	Nfkb1	nuclear factor of kappa light polypeptide gene enhancer in B cells 1, p105
mmu04920	19697	Rela	v-rel reticuloendotheliosis viral oncogene homolog A (avian)
mmu05412	16402	Itga5	integrin alpha 5 (fibronectin receptor alpha)
mmu05412	16905	Lmna	lamin A
mmu05412	11465	Actg1	actin, gamma, cytoplasmic 1
mmu05412	16419	Itgb5	integrin beta 5
mmu04068	20848	Stat3	signal transducer and activator of transcription 3
mmu04068	14784	Grb2	growth factor receptor bound protein 2
mmu04068	56484	Foxo3	forkhead box O3
mmu04068	17873	Gadd45b	growth arrest and DNA-damage-inducible 45 beta
mmu04068	21812	Tgfbr1	transforming growth factor, beta receptor I
mmu04910	14784	Grb2	growth factor receptor bound protein 2
mmu04910	15277	Hk2	hexokinase 2
mmu04910	17347	Mknk2	MAP kinase-interacting serine/threonine kinase 2
mmu04910	19744	Rheb	Ras homolog enriched in brain
mmu04910	18576	Pde3b	phosphodiesterase 3B, cGMP-inhibited
mmu03018	18458	Pabpc1	poly(A) binding protein, cytoplasmic 1
mmu03018	24128	Xrn2	5'-3' exoribonuclease 2
mmu03018	12226	Btg1	BTG anti-proliferation factor 1
mmu03018	13209	Ddx6	DEAD (Asp-Glu-Ala-Asp) box polypeptide 6
mmu04012	11352	Abl2	v-abl Abelson murine leukemia viral oncogene 2 (arg, Abelson-related gene)
mmu04012	14784	Grb2	growth factor receptor bound protein 2
mmu04012	15200	Hbegf	heparin-binding EGF-like growth factor
mmu04012	224105	Pak2	p21 (RAC1) activated kinase 2
mmu04060	20310	Cxcl2	chemokine (C-X-C motif) ligand 2
mmu04060	21812	Tgfbr1	transforming growth factor, beta receptor I
mmu04060	12978	Csf1r	colony stimulating factor 1 receptor
mmu04060	16194	Il6ra	interleukin 6 receptor, alpha
mmu04060	16172	Il17ra	interleukin 17 receptor A
mmu04060	13051	Cx3cr1	chemokine (C-X3-C motif) receptor 1
mmu04060	16175	Il1a	interleukin 1 alpha
mmu05143	17874	Myd88	myeloid differentiation primary response gene 88
mmu05143	15894	Icam1	intercellular adhesion molecule 1
mmu05143	22329	Vcam1	vascular cell adhesion molecule 1
mmu04610	12267	C3ar1	complement component 3a receptor 1
mmu04610	12628	Cfh	complement component factor h
mmu04610	18793	Plaur	plasminogen activator, urokinase receptor
mmu04610	16409	Itgam	integrin alpha M
mmu04932	18033	Nfkb1	nuclear factor of kappa light polypeptide gene enhancer in B cells 1, p105
mmu04932	19697	Rela	v-rel reticuloendotheliosis viral oncogene homolog A (avian)
mmu04932	12606	Cebpa	CCAAT/enhancer binding protein (C/EBP), alpha
mmu04932	16194	Il6ra	interleukin 6 receptor, alpha
mmu04932	16175	Il1a	interleukin 1 alpha
mmu04912	26397	Map2k3	mitogen-activated protein kinase kinase 3
mmu04912	15200	Hbegf	heparin-binding EGF-like growth factor
mmu04912	14784	Grb2	growth factor receptor bound protein 2
mmu04912	26405	Map3k2	mitogen-activated protein kinase kinase kinase 2
mmu05222	11796	Birc3	baculoviral IAP repeat-containing 3
mmu05222	19697	Rela	v-rel reticuloendotheliosis viral oncogene homolog A (avian)
mmu05222	18033	Nfkb1	nuclear factor of kappa light polypeptide gene enhancer in B cells 1, p105
mmu05222	17873	Gadd45b	growth arrest and DNA-damage-inducible 45 beta
mmu04061	13051	Cx3cr1	chemokine (C-X3-C motif) receptor 1
mmu04061	12978	Csf1r	colony stimulating factor 1 receptor
mmu04061	16194	Il6ra	interleukin 6 receptor, alpha
mmu04061	20310	Cxcl2	chemokine (C-X-C motif) ligand 2
mmu05215	14784	Grb2	growth factor receptor bound protein 2
mmu05215	231991	Creb5	cAMP responsive element binding protein 5
mmu05215	19697	Rela	v-rel reticuloendotheliosis viral oncogene homolog A (avian)
mmu05215	18033	Nfkb1	nuclear factor of kappa light polypeptide gene enhancer in B cells 1, p105
mmu04630	14784	Grb2	growth factor receptor bound protein 2
mmu04630	20848	Stat3	signal transducer and activator of transcription 3
mmu04630	16451	Jak1	Janus kinase 1
mmu04630	17210	Mcl1	myeloid cell leukemia sequence 1
mmu04630	16194	Il6ra	interleukin 6 receptor, alpha
mmu05231	19744	Rheb	Ras homolog enriched in brain
mmu05231	15251	Hif1a	hypoxia inducible factor 1, alpha subunit
mmu05231	242687	Wasf2	WAS protein family, member 2
mmu05231	14784	Grb2	growth factor receptor bound protein 2
mmu04330	19664	Rbpj	recombination signal binding protein for immunoglobulin kappa J region
mmu04330	18222	Numb	NUMB endocytic adaptor protein
mmu04330	18128	Notch1	notch 1
mmu05146	16409	Itgam	integrin alpha M
mmu05146	18033	Nfkb1	nuclear factor of kappa light polypeptide gene enhancer in B cells 1, p105
mmu05146	19697	Rela	v-rel reticuloendotheliosis viral oncogene homolog A (avian)
mmu05146	24088	Tlr2	toll-like receptor 2
mmu04931	18033	Nfkb1	nuclear factor of kappa light polypeptide gene enhancer in B cells 1, p105
mmu04931	19697	Rela	v-rel reticuloendotheliosis viral oncogene homolog A (avian)
mmu04931	231991	Creb5	cAMP responsive element binding protein 5
mmu04931	20848	Stat3	signal transducer and activator of transcription 3
mmu04935	26397	Map2k3	mitogen-activated protein kinase kinase 3
mmu04935	231991	Creb5	cAMP responsive element binding protein 5
mmu04935	20848	Stat3	signal transducer and activator of transcription 3
mmu04935	14784	Grb2	growth factor receptor bound protein 2
mmu05213	14784	Grb2	growth factor receptor bound protein 2
mmu05213	17873	Gadd45b	growth arrest and DNA-damage-inducible 45 beta
mmu05213	56484	Foxo3	forkhead box O3
mmu05034	14784	Grb2	growth factor receptor bound protein 2
mmu05034	231991	Creb5	cAMP responsive element binding protein 5
mmu05034	68024	H2bc4	H2B clustered histone 4
mmu05034	14700	Gng10	guanine nucleotide binding protein (G protein), gamma 10
mmu05034	14282	Fosb	FBJ osteosarcoma oncogene B
mmu04152	19744	Rheb	Ras homolog enriched in brain
mmu04152	56484	Foxo3	forkhead box O3
mmu04152	231991	Creb5	cAMP responsive element binding protein 5
mmu04152	13629	Eef2	eukaryotic translation elongation factor 2
mmu04623	18036	Nfkbib	nuclear factor of kappa light polypeptide gene enhancer in B cells inhibitor, beta
mmu04623	18033	Nfkb1	nuclear factor of kappa light polypeptide gene enhancer in B cells 1, p105
mmu04623	19697	Rela	v-rel reticuloendotheliosis viral oncogene homolog A (avian)
mmu05230	15277	Hk2	hexokinase 2
mmu05230	15251	Hif1a	hypoxia inducible factor 1, alpha subunit
mmu05230	14660	Gls	glutaminase
mmu00531	15212	Hexb	hexosaminidase B
mmu00531	11881	Arsb	arylsulfatase B
mmu04024	18033	Nfkb1	nuclear factor of kappa light polypeptide gene enhancer in B cells 1, p105
mmu04024	19697	Rela	v-rel reticuloendotheliosis viral oncogene homolog A (avian)
mmu04024	18576	Pde3b	phosphodiesterase 3B, cGMP-inhibited
mmu04024	215449	Rap1b	RAS related protein 1b
mmu04024	231991	Creb5	cAMP responsive element binding protein 5
mmu05415	21812	Tgfbr1	transforming growth factor, beta receptor I
mmu05415	18033	Nfkb1	nuclear factor of kappa light polypeptide gene enhancer in B cells 1, p105
mmu05415	17969	Ncf1	neutrophil cytosolic factor 1
mmu05415	19697	Rela	v-rel reticuloendotheliosis viral oncogene homolog A (avian)
mmu05415	13057	Cyba	cytochrome b-245, alpha polypeptide
mmu04520	21812	Tgfbr1	transforming growth factor, beta receptor I
mmu04520	11465	Actg1	actin, gamma, cytoplasmic 1
mmu04520	242687	Wasf2	WAS protein family, member 2
mmu05017	229906	Gtf2b	general transcription factor IIB
mmu05017	29869	Ulk2	unc-51 like kinase 2
mmu05017	19664	Rbpj	recombination signal binding protein for immunoglobulin kappa J region
mmu05017	18044	Nfya	nuclear transcription factor-Y alpha
mmu05310	14127	Fcer1g	Fc receptor, IgE, high affinity I, gamma polypeptide
mmu05310	14998	H2-DMa	histocompatibility 2, class II, locus DMa
mmu05224	18128	Notch1	notch 1
mmu05224	18034	Nfkb2	nuclear factor of kappa light polypeptide gene enhancer in B cells 2, p49/p100
mmu05224	17873	Gadd45b	growth arrest and DNA-damage-inducible 45 beta
mmu05224	14784	Grb2	growth factor receptor bound protein 2
mmu04714	26397	Map2k3	mitogen-activated protein kinase kinase 3
mmu04714	231991	Creb5	cAMP responsive element binding protein 5
mmu04714	14784	Grb2	growth factor receptor bound protein 2
mmu04714	11465	Actg1	actin, gamma, cytoplasmic 1
mmu04714	19744	Rheb	Ras homolog enriched in brain
mmu04072	14784	Grb2	growth factor receptor bound protein 2
mmu04072	14127	Fcer1g	Fc receptor, IgE, high affinity I, gamma polypeptide
mmu04072	14674	Gna13	guanine nucleotide binding protein, alpha 13
mmu04072	19744	Rheb	Ras homolog enriched in brain
mmu05226	21812	Tgfbr1	transforming growth factor, beta receptor I
mmu05226	17873	Gadd45b	growth arrest and DNA-damage-inducible 45 beta
mmu05226	14784	Grb2	growth factor receptor bound protein 2
mmu05226	18669	Abcb1b	ATP-binding cassette, sub-family B (MDR/TAP), member 1B
mmu04966	73834	Atp6v1d	ATPase, H+ transporting, lysosomal V1 subunit D
mmu04966	11964	Atp6v1a	ATPase, H+ transporting, lysosomal V1 subunit A
mmu04512	16419	Itgb5	integrin beta 5
mmu04512	16402	Itga5	integrin alpha 5 (fibronectin receptor alpha)
mmu04512	20971	Sdc4	syndecan 4
mmu04540	22151	Tubb2a	tubulin, beta 2A class IIA
mmu04540	14784	Grb2	growth factor receptor bound protein 2
mmu04540	26405	Map3k2	mitogen-activated protein kinase kinase kinase 2
mmu01523	18033	Nfkb1	nuclear factor of kappa light polypeptide gene enhancer in B cells 1, p105
mmu01523	19697	Rela	v-rel reticuloendotheliosis viral oncogene homolog A (avian)
mmu05210	14784	Grb2	growth factor receptor bound protein 2
mmu05210	21812	Tgfbr1	transforming growth factor, beta receptor I
mmu05210	17873	Gadd45b	growth arrest and DNA-damage-inducible 45 beta
mmu00590	19224	Ptgs1	prostaglandin-endoperoxide synthase 1
mmu00590	54486	Hpgds	hematopoietic prostaglandin D synthase
mmu00590	17001	Ltc4s	leukotriene C4 synthase
mmu01522	18128	Notch1	notch 1
mmu01522	15200	Hbegf	heparin-binding EGF-like growth factor
mmu01522	14784	Grb2	growth factor receptor bound protein 2
mmu05020	18128	Notch1	notch 1
mmu05020	16175	Il1a	interleukin 1 alpha
mmu03015	74737	Pcf11	PCF11 cleavage and polyadenylation factor subunit
mmu03015	18458	Pabpc1	poly(A) binding protein, cytoplasmic 1
mmu03015	225363	Etf1	eukaryotic translation termination factor 1
mmu05340	17060	Blnk	B cell linker
mmu05340	19264	Ptprc	protein tyrosine phosphatase, receptor type, C
mmu05216	17873	Gadd45b	growth arrest and DNA-damage-inducible 45 beta
mmu05216	59069	Tpm3	tropomyosin 3, gamma
mmu00513	269181	Mgat4a	mannoside acetylglucosaminyltransferase 4, isoenzyme A
mmu00513	15212	Hexb	hexosaminidase B
mmu04216	20229	Sat1	spermidine/spermine N1-acetyl transferase 1
mmu04216	15368	Hmox1	heme oxygenase 1
mmu05016	20466	Sin3a	transcriptional regulator, SIN3A (yeast)
mmu05016	12757	Clta	clathrin, light polypeptide (Lca)
mmu05016	231991	Creb5	cAMP responsive element binding protein 5
mmu05016	67300	Cltc	clathrin, heavy polypeptide (Hc)

## Sheet: GO-BP
Gene Set Name	Description	Genes in Gene Set	Genes in Overlap	P-value	FDR
GO:0002376	immune system process	491	40	1.41272e-34	3.14613e-31
GO:0006954	inflammatory response	415	37	1.75738e-33	1.95684e-30
GO:0006412	translation	296	28	2.58874e-26	1.92171e-23
GO:0071222	cellular response to lipopolysaccharide	291	26	7.0542e-24	3.92743e-21
GO:0050830	defense response to Gram-positive bacterium	192	20	5.40415e-20	2.40701e-17
GO:0032760	positive regulation of tumor necrosis factor production	131	17	7.60957e-19	2.82442e-16
GO:0032755	positive regulation of interleukin-6 production	137	17	1.66362e-18	5.29268e-16
GO:0008285	negative regulation of cell population proliferation	475	25	1.82327e-17	5.07553e-15
GO:1902895	positive regulation of pri-miRNA transcription by RNA polymerase II	49	12	3.14539e-17	7.78309e-15
GO:0001525	angiogenesis	311	21	4.92939e-17	1.09778e-14
GO:0051092	positive regulation of NF-kappaB transcription factor activity	201	18	6.03827e-17	1.22248e-14
GO:0030036	actin cytoskeleton organization	209	18	1.21003e-16	2.24561e-14
GO:0019221	cytokine-mediated signaling pathway	168	16	1.23021e-15	2.10744e-13
GO:0035556	intracellular signal transduction	479	23	2.56075e-15	4.07343e-13
GO:0030316	osteoclast differentiation	53	11	4.93971e-15	7.33383e-13
GO:0018108	peptidyl-tyrosine phosphorylation	96	13	5.6663e-15	7.88679e-13
GO:0030335	positive regulation of cell migration	277	18	1.68039e-14	2.20131e-12
GO:0006909	phagocytosis	84	12	3.26312e-14	4.03721e-12
GO:0097192	extrinsic apoptotic signaling pathway in absence of ligand	57	10	5.30839e-13	6.22199e-11
GO:0001916	positive regulation of T cell mediated cytotoxicity	58	10	6.38428e-13	7.10889e-11
GO:0045576	mast cell activation	15	7	6.83121e-13	7.24434e-11
GO:0034097	response to cytokine	61	10	1.08792e-12	1.10127e-10
GO:0016064	immunoglobulin mediated immune response	27	8	1.16352e-12	1.12659e-10
GO:0046777	protein autophosphorylation	224	15	1.70116e-12	1.57854e-10
GO:0043065	positive regulation of apoptotic process	419	19	1.89949e-12	1.69207e-10
GO:0006397	mRNA processing	343	17	6.96711e-12	5.62946e-10
GO:0050727	regulation of inflammatory response	99	11	6.5751e-12	5.62946e-10
GO:0042273	ribosomal large subunit biogenesis	33	8	7.0779e-12	5.62946e-10
GO:0019886	antigen processing and presentation of exogenous peptide antigen via MHC class II	20	7	8.04402e-12	6.17725e-10
GO:0010977	negative regulation of neuron projection development	103	11	1.02096e-11	7.57891e-10
GO:0007507	heart development	303	16	1.12976e-11	8.11603e-10
GO:0006417	regulation of translation	140	12	1.61431e-11	1.12346e-09
GO:0008380	RNA splicing	267	15	2.08792e-11	1.40903e-09
GO:0030889	negative regulation of B cell proliferation	25	7	4.87581e-11	3.19365e-09
GO:0006955	immune response	398	17	7.10088e-11	4.51819e-09
GO:0007015	actin filament organization	162	12	8.96832e-11	5.54791e-09
GO:0002181	cytoplasmic translation	46	8	1.2528e-10	7.54048e-09
GO:0031666	positive regulation of lipopolysaccharide-mediated signaling pathway	16	6	1.61815e-10	9.4832e-09
GO:0010468	regulation of gene expression	481	18	1.66084e-10	9.48382e-09
GO:0007229	integrin-mediated signaling pathway	102	10	2.12037e-10	1.18052e-08
GO:0045766	positive regulation of angiogenesis	180	12	3.04327e-10	1.63108e-08
GO:0042127	regulation of cell population proliferation	224	13	3.07612e-10	1.63108e-08
GO:0007399	nervous system development	440	17	3.30594e-10	1.71217e-08
GO:0000165	MAPK cascade	78	9	3.92134e-10	1.98473e-08
GO:0007249	I-kappaB kinase/NF-kappaB signaling	53	8	4.12034e-10	2.03911e-08
GO:0048661	positive regulation of smooth muscle cell proliferation	83	9	6.90534e-10	3.3081e-08
GO:0071356	cellular response to tumor necrosis factor	115	10	6.98161e-10	3.3081e-08
GO:0018105	peptidyl-serine phosphorylation	241	13	7.53397e-10	3.49545e-08
GO:0000381	regulation of alternative mRNA splicing, via spliceosome	85	9	8.56976e-10	3.89487e-08
GO:0007159	leukocyte cell-cell adhesion	37	7	9.88785e-10	4.40405e-08
GO:0070102	interleukin-6-mediated signaling pathway	21	6	1.07225e-09	4.68216e-08
GO:0034314	Arp2/3 complex-mediated actin nucleation	24	6	2.62418e-09	1.12385e-07
GO:0007179	transforming growth factor beta receptor signaling pathway	133	10	2.90496e-09	1.22063e-07
GO:0001837	epithelial to mesenchymal transition	43	7	3.01152e-09	1.24197e-07
GO:0030307	positive regulation of cell growth	100	9	3.6926e-09	1.49517e-07
GO:0032731	positive regulation of interleukin-1 beta production	70	8	4.05809e-09	1.5855e-07
GO:0070374	positive regulation of ERK1 and ERK2 cascade	277	13	4.05267e-09	1.5855e-07
GO:0042742	defense response to bacterium	338	14	5.04805e-09	1.93828e-07
GO:0061844	antimicrobial humoral immune response mediated by antimicrobial peptide	142	10	5.4825e-09	2.06941e-07
GO:0061158	3'-UTR-mediated mRNA destabilization	27	6	5.69436e-09	2.11356e-07
GO:0051726	regulation of cell cycle	146	10	7.16868e-09	2.5916e-07
GO:0032691	negative regulation of interleukin-1 beta production	28	6	7.21506e-09	2.5916e-07
GO:0071346	cellular response to interferon-gamma	110	9	8.60433e-09	3.04156e-07
GO:0002224	toll-like receptor signaling pathway	29	6	9.05669e-09	3.15145e-07
GO:0032703	negative regulation of interleukin-2 production	30	6	1.12704e-08	3.86141e-07
GO:0032722	positive regulation of chemokine production	53	7	1.37653e-08	4.64474e-07
GO:0006338	chromatin remodeling	117	9	1.48145e-08	4.92417e-07
GO:0071354	cellular response to interleukin-6	16	5	1.68417e-08	5.50211e-07
GO:0035924	cellular response to vascular endothelial growth factor stimulus	32	6	1.70474e-08	5.50211e-07
GO:0043484	regulation of RNA splicing	55	7	1.79579e-08	5.71318e-07
GO:0032715	negative regulation of interleukin-6 production	57	7	2.31849e-08	7.27223e-07
GO:0007219	Notch signaling pathway	168	10	2.74525e-08	8.4912e-07
GO:0071407	cellular response to organic cyclic compound	59	7	2.9646e-08	9.04407e-07
GO:0000380	alternative mRNA splicing, via spliceosome	35	6	3.01287e-08	9.06711e-07
GO:0043123	positive regulation of I-kappaB kinase/NF-kappaB signaling	173	10	3.62483e-08	1.06217e-06
GO:0001774	microglial cell activation	36	6	3.59934e-08	1.06217e-06
GO:0008360	regulation of cell shape	174	10	3.82792e-08	1.10711e-06
GO:0051607	defense response to virus	226	11	4.40886e-08	1.25879e-06
GO:0008283	cell population proliferation	179	10	5.00154e-08	1.40993e-06
GO:0002250	adaptive immune response	181	10	5.55328e-08	1.5261e-06
GO:0032496	response to lipopolysaccharide	136	9	5.49677e-08	1.5261e-06
GO:0010629	negative regulation of gene expression	410	14	5.61923e-08	1.5261e-06
GO:1904646	cellular response to amyloid-beta	39	6	5.94881e-08	1.59615e-06
GO:0045600	positive regulation of fat cell differentiation	66	7	6.55593e-08	1.7381e-06
GO:0001947	heart looping	67	7	7.28763e-08	1.90936e-06
GO:0000028	ribosomal small subunit assembly	21	5	7.67692e-08	1.98797e-06
GO:0048662	negative regulation of smooth muscle cell proliferation	41	6	8.1255e-08	2.07994e-06
GO:0045444	fat cell differentiation	103	8	8.78097e-08	2.22219e-06
GO:0051603	proteolysis involved in cellular protein catabolic process	69	7	8.9594e-08	2.24186e-06
GO:0034063	stress granule assembly	23	5	1.25844e-07	3.04685e-06
GO:0042274	ribosomal small subunit biogenesis	23	5	1.25844e-07	3.04685e-06
GO:0019882	antigen processing and presentation	44	6	1.25869e-07	3.04685e-06
GO:0017148	negative regulation of translation	109	8	1.36491e-07	3.26844e-06
GO:0043154	negative regulation of cysteine-type endopeptidase activity involved in apoptotic process	74	7	1.46088e-07	3.39898e-06
GO:0002244	hematopoietic progenitor cell differentiation	110	8	1.46521e-07	3.39898e-06
GO:0032735	positive regulation of interleukin-12 production	45	6	1.44587e-07	3.39898e-06
GO:0048511	rhythmic process	153	9	1.51191e-07	3.47116e-06
GO:0002281	macrophage activation involved in immune response	24	5	1.58271e-07	3.56029e-06
GO:0006446	regulation of translational initiation	24	5	1.58271e-07	3.56029e-06
GO:1901224	positive regulation of NIK/NF-kappaB signaling	75	7	1.60396e-07	3.57203e-06
GO:0000398	mRNA splicing, via spliceosome	205	10	1.77694e-07	3.91806e-06
GO:0060412	ventricular septum morphogenesis	47	6	1.88915e-07	4.12464e-06
GO:0050852	T cell receptor signaling pathway	114	8	1.93231e-07	4.17792e-06
GO:0032930	positive regulation of superoxide anion generation	25	5	1.96979e-07	4.218e-06
GO:0008630	intrinsic apoptotic signaling pathway in response to DNA damage	78	7	2.10609e-07	4.46691e-06
GO:0050901	leukocyte tethering or rolling	26	5	2.4282e-07	5.1015e-06
GO:1901223	negative regulation of NIK/NF-kappaB signaling	27	5	2.96712e-07	6.11831e-06
GO:0016601	Rac protein signal transduction	27	5	2.96712e-07	6.11831e-06
GO:0010507	negative regulation of autophagy	52	6	3.50285e-07	7.15674e-06
GO:0034599	cellular response to oxidative stress	86	7	4.13079e-07	8.36297e-06
GO:0045648	positive regulation of erythrocyte differentiation	29	5	4.32685e-07	8.60348e-06
GO:0001892	embryonic placenta development	29	5	4.32685e-07	8.60348e-06
GO:0006911	phagocytosis, engulfment	174	9	4.49515e-07	8.85902e-06
GO:0042102	positive regulation of T cell proliferation	88	7	4.83639e-07	9.44792e-06
GO:0001701	in utero embryonic development	351	12	4.9337e-07	9.55422e-06
GO:0001944	vasculature development	30	5	5.16968e-07	9.9249e-06
GO:0050729	positive regulation of inflammatory response	89	7	5.2255e-07	9.94632e-06
GO:0051017	actin filament bundle assembly	56	6	5.48772e-07	1.03569e-05
GO:0032088	negative regulation of NF-kappaB transcription factor activity	90	7	5.64058e-07	1.05559e-05
GO:0050731	positive regulation of peptidyl-tyrosine phosphorylation	132	8	5.95252e-07	1.10469e-05
GO:0006693	prostaglandin metabolic process	32	5	7.24203e-07	1.33289e-05
GO:0016477	cell migration	302	11	7.97149e-07	1.45512e-05
GO:0030838	positive regulation of actin filament polymerization	60	6	8.31215e-07	1.50497e-05
GO:0002486	antigen processing and presentation of endogenous peptide antigen via MHC class I via ER pathway, TAP-independent	33	5	8.49821e-07	1.52625e-05
GO:0006691	leukotriene metabolic process	15	4	1.00669e-06	1.77391e-05
GO:0043124	negative regulation of I-kappaB kinase/NF-kappaB signaling	62	6	1.01161e-06	1.77391e-05
GO:0032495	response to muramyl dipeptide	15	4	1.00669e-06	1.77391e-05
GO:1990830	cellular response to leukemia inhibitory factor	312	11	1.09493e-06	1.90501e-05
GO:0048705	skeletal system morphogenesis	63	6	1.11313e-06	1.92166e-05
GO:0006886	intracellular protein transport	313	11	1.1295e-06	1.93492e-05
GO:0001666	response to hypoxia	146	8	1.27703e-06	2.17095e-05
GO:0032680	regulation of tumor necrosis factor production	16	4	1.33664e-06	2.25507e-05
GO:0032743	positive regulation of interleukin-2 production	37	5	1.53389e-06	2.54923e-05
GO:0002476	antigen processing and presentation of endogenous peptide antigen via MHC class Ib	37	5	1.53389e-06	2.54923e-05
GO:0019731	antibacterial humoral response	105	7	1.60542e-06	2.64836e-05
GO:0045059	positive thymic T cell selection	17	4	1.74061e-06	2.85024e-05
GO:1902042	negative regulation of extrinsic apoptotic signaling pathway via death domain receptors	39	5	2.00851e-06	3.21795e-05
GO:0048026	positive regulation of mRNA splicing, via spliceosome	39	5	2.00851e-06	3.21795e-05
GO:0031663	lipopolysaccharide-mediated signaling pathway	39	5	2.00851e-06	3.21795e-05
GO:0033210	leptin-mediated signaling pathway	18	4	2.22856e-06	3.54501e-05
GO:0051085	chaperone cofactor-dependent protein refolding	40	5	2.28549e-06	3.60978e-05
GO:0048488	synaptic vesicle endocytosis	72	6	2.45906e-06	3.85656e-05
GO:0032733	positive regulation of interleukin-10 production	41	5	2.59163e-06	4.03606e-05
GO:0050766	positive regulation of phagocytosis	73	6	2.66737e-06	4.12517e-05
GO:0097178	ruffle assembly	19	4	2.81105e-06	4.28781e-05
GO:0006956	complement activation	19	4	2.81105e-06	4.28781e-05
GO:0001819	positive regulation of cytokine production	74	6	2.88984e-06	4.37801e-05
GO:0001843	neural tube closure	115	7	2.9536e-06	4.44437e-05
GO:0032720	negative regulation of tumor necrosis factor production	76	6	3.38015e-06	5.05208e-05
GO:2000737	negative regulation of stem cell differentiation	20	4	3.49912e-06	5.12667e-05
GO:0060546	negative regulation of necroptotic process	20	4	3.49912e-06	5.12667e-05
GO:0051279	regulation of release of sequestered calcium ion into cytosol	20	4	3.49912e-06	5.12667e-05
GO:0032008	positive regulation of TOR signaling	44	5	3.7071e-06	5.36085e-05
GO:2001238	positive regulation of extrinsic apoptotic signaling pathway	44	5	3.7071e-06	5.36085e-05
GO:0030032	lamellipodium assembly	45	5	4.15241e-06	5.96608e-05
GO:0007169	transmembrane receptor protein tyrosine kinase signaling pathway	128	7	6.00826e-06	8.57718e-05
GO:0048024	regulation of mRNA splicing, via spliceosome	23	4	6.31537e-06	8.95817e-05
GO:0030512	negative regulation of transforming growth factor beta receptor signaling pathway	85	6	6.49675e-06	9.15713e-05
GO:0050853	B cell receptor signaling pathway	182	8	6.56614e-06	9.19673e-05
GO:0060021	roof of mouth development	86	6	6.95303e-06	9.67774e-05
GO:0010508	positive regulation of autophagy	87	6	7.43494e-06	0.000102842
GO:0006325	chromatin organization	314	10	8.21669e-06	0.000112954
GO:0018107	peptidyl-threonine phosphorylation	89	6	8.48003e-06	0.000115153
GO:0030097	hemopoiesis	89	6	8.48003e-06	0.000115153
GO:0042554	superoxide anion generation	25	4	8.94675e-06	0.000120027
GO:0050765	negative regulation of phagocytosis	25	4	8.94675e-06	0.000120027
GO:0031398	positive regulation of protein ubiquitination	90	6	9.04546e-06	0.000120624
GO:0030593	neutrophil chemotaxis	91	6	9.64102e-06	0.000127801
GO:0006914	autophagy	194	8	1.04604e-05	0.000137843
GO:0048268	clathrin coat assembly	26	4	1.05293e-05	0.000137934
GO:0030336	negative regulation of cell migration	140	7	1.08126e-05	0.000140817
GO:0045665	negative regulation of neuron differentiation	94	6	1.16207e-05	0.000149591
GO:0030900	forebrain development	94	6	1.16207e-05	0.000149591
GO:0045773	positive regulation of axon extension	56	5	1.23773e-05	0.000157509
GO:0032757	positive regulation of interleukin-8 production	56	5	1.23773e-05	0.000157509
GO:0071560	cellular response to transforming growth factor beta stimulus	57	5	1.35087e-05	0.000169965
GO:0071333	cellular response to glucose stimulus	57	5	1.35087e-05	0.000169965
GO:0032922	circadian regulation of gene expression	98	6	1.47587e-05	0.000184649
GO:0032753	positive regulation of interleukin-4 production	29	4	1.65192e-05	0.00020438
GO:0030279	negative regulation of ossification	29	4	1.65192e-05	0.00020438
GO:0071347	cellular response to interleukin-1	60	5	1.73925e-05	0.000211656
GO:0003151	outflow tract morphogenesis	60	5	1.73925e-05	0.000211656
GO:0007173	epidermal growth factor receptor signaling pathway	60	5	1.73925e-05	0.000211656
GO:0070301	cellular response to hydrogen peroxide	61	5	1.88635e-05	0.000227075
GO:0043280	positive regulation of cysteine-type endopeptidase activity involved in apoptotic process	61	5	1.88635e-05	0.000227075
GO:0046330	positive regulation of JNK cascade	104	6	2.07158e-05	0.000248033
GO:0008637	apoptotic mitochondrial changes	31	4	2.17022e-05	0.000255719
GO:0050868	negative regulation of T cell activation	31	4	2.17022e-05	0.000255719
GO:1900745	positive regulation of p38MAPK cascade	31	4	2.17022e-05	0.000255719
GO:0060548	negative regulation of cell death	105	6	2.1874e-05	0.000256387
GO:0048538	thymus development	64	5	2.38634e-05	0.00027824
GO:1900017	positive regulation of cytokine production involved in inflammatory response	32	4	2.46991e-05	0.000284999
GO:0010592	positive regulation of lamellipodium assembly	32	4	2.46991e-05	0.000284999
GO:0006413	translational initiation	66	5	2.77297e-05	0.000316399
GO:0030099	myeloid cell differentiation	33	4	2.79886e-05	0.000316399
GO:2000379	positive regulation of reactive oxygen species metabolic process	33	4	2.79886e-05	0.000316399
GO:0035914	skeletal muscle cell differentiation	66	5	2.77297e-05	0.000316399
GO:0001933	negative regulation of protein phosphorylation	111	6	2.99669e-05	0.000337052
GO:2001243	negative regulation of intrinsic apoptotic signaling pathway	34	4	3.15882e-05	0.000353502
GO:2000352	negative regulation of endothelial cell apoptotic process	35	4	3.55154e-05	0.000395464
GO:0032869	cellular response to insulin stimulus	116	6	3.84093e-05	0.00042556
GO:0008217	regulation of blood pressure	71	5	3.95332e-05	0.000435844
GO:0048870	cell motility	36	4	3.97883e-05	0.000436495
GO:0008152	metabolic process	177	7	4.87916e-05	0.000532642
GO:0030168	platelet activation	38	4	4.94447e-05	0.000537139
GO:0016567	protein ubiquitination	390	10	5.18844e-05	0.000560906
GO:0006511	ubiquitin-dependent protein catabolic process	315	9	5.38221e-05	0.000579043
GO:0099149	regulation of postsynaptic neurotransmitter receptor internalization	39	4	5.4866e-05	0.000584625
GO:0043627	response to estrogen	39	4	5.4866e-05	0.000584625
GO:0006606	protein import into nucleus	124	6	5.57903e-05	0.000591643
GO:0042327	positive regulation of phosphorylation	40	4	6.07083e-05	0.000631763
GO:0002931	response to ischemia	40	4	6.07083e-05	0.000631763
GO:0051491	positive regulation of filopodium assembly	40	4	6.07083e-05	0.000631763
GO:0007411	axon guidance	248	8	6.02002e-05	0.000631763
GO:0030514	negative regulation of BMP signaling pathway	78	5	6.21883e-05	0.000644156
GO:0051013	microtubule severing	15	3	6.38293e-05	0.000655059
GO:0006968	cellular defense response	15	3	6.38293e-05	0.000655059
GO:0070936	protein K48-linked ubiquitination	79	5	6.61037e-05	0.000675289
GO:0042113	B cell activation	41	4	6.69912e-05	0.00068123
GO:0071345	cellular response to cytokine stimulus	42	4	7.37345e-05	0.000743017
GO:0071320	cellular response to cAMP	42	4	7.37345e-05	0.000743017
GO:0006689	ganglioside catabolic process	16	3	7.82506e-05	0.000774508
GO:0033554	cellular response to stress	16	3	7.82506e-05	0.000774508
GO:0003222	ventricular trabecula myocardium morphogenesis	16	3	7.82506e-05	0.000774508
GO:0002755	MyD88-dependent toll-like receptor signaling pathway	16	3	7.82506e-05	0.000774508
GO:0009267	cellular response to starvation	82	5	7.89978e-05	0.000778443
GO:0032689	negative regulation of interferon-gamma production	43	4	8.09586e-05	0.00079425
GO:0007204	positive regulation of cytosolic calcium ion concentration	195	7	8.96272e-05	0.000875438
GO:0003184	pulmonary valve morphogenesis	17	3	9.46457e-05	0.000900752
GO:0090502	RNA phosphodiester bond hydrolysis, endonucleolytic	17	3	9.46457e-05	0.000900752
GO:1900029	positive regulation of ruffle assembly	17	3	9.46457e-05	0.000900752
GO:0003016	respiratory system process	17	3	9.46457e-05	0.000900752
GO:0006469	negative regulation of protein kinase activity	85	5	9.3745e-05	0.000900752
GO:2000811	negative regulation of anoikis	17	3	9.46457e-05	0.000900752
GO:0060325	face morphogenesis	45	4	9.69307e-05	0.000918573
GO:0001934	positive regulation of protein phosphorylation	266	8	9.79013e-05	0.00092384
GO:0019827	stem cell population maintenance	86	5	9.91025e-05	0.000927316
GO:0006898	receptor-mediated endocytosis	86	5	9.91025e-05	0.000927316
GO:0045727	positive regulation of translation	87	5	0.000104692	0.000975519
GO:0048008	platelet-derived growth factor receptor signaling pathway	46	4	0.00010572	0.000980997
GO:0006952	defense response	140	6	0.000109197	0.00100905
GO:0070935	3'-UTR-mediated mRNA stabilization	18	3	0.000113129	0.00104107
GO:0042981	regulation of apoptotic process	204	7	0.000118613	0.00108259
GO:0007166	cell surface receptor signaling pathway	204	7	0.000118613	0.00108259
GO:0033077	T cell differentiation in thymus	48	4	0.000125013	0.00113634
GO:0060100	positive regulation of phagocytosis, engulfment	19	3	0.000133814	0.00120163
GO:1902894	negative regulation of pri-miRNA transcription by RNA polymerase II	19	3	0.000133814	0.00120163
GO:0061028	establishment of endothelial barrier	19	3	0.000133814	0.00120163
GO:0045596	negative regulation of cell differentiation	49	4	0.000135559	0.00120756
GO:0006414	translational elongation	49	4	0.000135559	0.00120756
GO:0042147	retrograde transport, endosome to Golgi	92	5	0.000136359	0.00120985
GO:2001237	negative regulation of extrinsic apoptotic signaling pathway	50	4	0.000146734	0.00127151
GO:0050776	regulation of immune response	50	4	0.000146734	0.00127151
GO:0042149	cellular response to glucose starvation	50	4	0.000146734	0.00127151
GO:0009617	response to bacterium	282	8	0.000146126	0.00127151
GO:0055007	cardiac muscle cell differentiation	50	4	0.000146734	0.00127151
GO:0042832	defense response to protozoan	50	4	0.000146734	0.00127151
GO:0043524	negative regulation of neuron apoptotic process	212	7	0.000150375	0.001298
GO:0045116	protein neddylation	20	3	0.00015681	0.00134314
GO:2000010	positive regulation of protein localization to cell surface	20	3	0.00015681	0.00134314
GO:0006979	response to oxidative stress	150	6	0.00015921	0.00135847
GO:2000251	positive regulation of actin cytoskeleton reorganization	21	3	0.000182228	0.00151993
GO:0045019	negative regulation of nitric oxide biosynthetic process	21	3	0.000182228	0.00151993
GO:0050921	positive regulation of chemotaxis	21	3	0.000182228	0.00151993
GO:0098974	postsynaptic actin cytoskeleton organization	21	3	0.000182228	0.00151993
GO:0050732	negative regulation of peptidyl-tyrosine phosphorylation	21	3	0.000182228	0.00151993
GO:2000648	positive regulation of stem cell proliferation	21	3	0.000182228	0.00151993
GO:0043410	positive regulation of MAPK cascade	156	6	0.000196956	0.00163665
GO:0001817	regulation of cytokine production	55	4	0.000212823	0.00171103
GO:0031589	cell-substrate adhesion	22	3	0.000210174	0.00171103
GO:0042130	negative regulation of T cell proliferation	55	4	0.000212823	0.00171103
GO:0007264	small GTPase mediated signal transduction	101	5	0.000211264	0.00171103
GO:0043011	myeloid dendritic cell differentiation	22	3	0.000210174	0.00171103
GO:0045429	positive regulation of nitric oxide biosynthetic process	55	4	0.000212823	0.00171103
GO:0097242	amyloid-beta clearance	22	3	0.000210174	0.00171103
GO:0032211	negative regulation of telomere maintenance via telomerase	22	3	0.000210174	0.00171103
GO:0060074	synapse maturation	22	3	0.000210174	0.00171103
GO:0034976	response to endoplasmic reticulum stress	102	5	0.000221198	0.00177197
GO:0002042	cell migration involved in sprouting angiogenesis	23	3	0.000240753	0.00189454
GO:1903672	positive regulation of sprouting angiogenesis	23	3	0.000240753	0.00189454
GO:0060996	dendritic spine development	23	3	0.000240753	0.00189454
GO:0034113	heterotypic cell-cell adhesion	23	3	0.000240753	0.00189454
GO:0014902	myotube differentiation	23	3	0.000240753	0.00189454
GO:0006919	activation of cysteine-type endopeptidase activity involved in apoptotic process	105	5	0.000253141	0.00198502
GO:0031648	protein destabilization	58	4	0.000261465	0.00202886
GO:0007157	heterophilic cell-cell adhesion via plasma membrane cell adhesion molecules	58	4	0.000261465	0.00202886
GO:1901216	positive regulation of neuron death	58	4	0.000261465	0.00202886
GO:0046716	muscle cell cellular homeostasis	24	3	0.000274068	0.00210465
GO:0046847	filopodium assembly	24	3	0.000274068	0.00210465
GO:0099527	postsynapse to nucleus signaling pathway	24	3	0.000274068	0.00210465
GO:0030216	keratinocyte differentiation	59	4	0.000279316	0.00213026
GO:0051289	protein homotetramerization	59	4	0.000279316	0.00213026
GO:0007059	chromosome segregation	108	5	0.000288471	0.00219257
GO:0030890	positive regulation of B cell proliferation	60	4	0.000298025	0.00225749
GO:1904706	negative regulation of vascular associated smooth muscle cell proliferation	25	3	0.00031022	0.00231832
GO:0016540	protein autoprocessing	25	3	0.00031022	0.00231832
GO:0060261	positive regulation of transcription initiation from RNA polymerase II promoter	25	3	0.00031022	0.00231832
GO:0043149	stress fiber assembly	25	3	0.00031022	0.00231832
GO:0003180	aortic valve morphogenesis	26	3	0.00034931	0.00260172
GO:0043547	positive regulation of GTPase activity	174	6	0.000353865	0.00262686
GO:0007417	central nervous system development	113	5	0.000355508	0.00263029
GO:0048839	inner ear development	63	4	0.000359535	0.00265128
GO:0001764	neuron migration	175	6	0.000364817	0.00267252
GO:0001822	kidney development	175	6	0.000364817	0.00267252
GO:0000187	activation of MAPK activity	115	5	0.000385384	0.00280474
GO:0009791	post-embryonic development	115	5	0.000385384	0.00280474
GO:2000378	negative regulation of reactive oxygen species metabolic process	27	3	0.000391436	0.00283028
GO:0060425	lung morphogenesis	27	3	0.000391436	0.00283028
GO:0071363	cellular response to growth factor stimulus	65	4	0.000405269	0.00292082
GO:0050885	neuromuscular process controlling balance	66	4	0.000429627	0.00308638
GO:0045070	positive regulation of viral genome replication	28	3	0.000436692	0.00311703
GO:0097352	autophagosome maturation	28	3	0.000436692	0.00311703
GO:0001516	prostaglandin biosynthetic process	29	3	0.000485173	0.00341924
GO:0032006	regulation of TOR signaling	29	3	0.000485173	0.00341924
GO:0042098	T cell proliferation	29	3	0.000485173	0.00341924
GO:0070498	interleukin-1-mediated signaling pathway	29	3	0.000485173	0.00341924
GO:0042531	positive regulation of tyrosine phosphorylation of STAT protein	69	4	0.000508953	0.00356427
GO:0030968	endoplasmic reticulum unfolded protein response	69	4	0.000508953	0.00356427
GO:0048025	negative regulation of mRNA splicing, via spliceosome	30	3	0.000536973	0.00371378
GO:0031116	positive regulation of microtubule polymerization	30	3	0.000536973	0.00371378
GO:0045663	positive regulation of myoblast differentiation	30	3	0.000536973	0.00371378
GO:0033627	cell adhesion mediated by integrin	30	3	0.000536973	0.00371378
GO:0098609	cell-cell adhesion	190	6	0.000563206	0.00388316
GO:0010575	positive regulation of vascular endothelial growth factor production	31	3	0.00059218	0.00407033
GO:0010976	positive regulation of neuron projection development	193	6	0.000611362	0.00418924
GO:0016192	vesicle-mediated transport	268	7	0.000616371	0.00421061
GO:0007409	axonogenesis	128	5	0.000628202	0.00426526
GO:0031175	neuron projection development	194	6	0.000628103	0.00426526
GO:0045454	cell redox homeostasis	73	4	0.000630233	0.00426605
GO:0002052	positive regulation of neuroblast proliferation	32	3	0.000650885	0.00436603
GO:0060045	positive regulation of cardiac muscle cell proliferation	32	3	0.000650885	0.00436603
GO:0045666	positive regulation of neuron differentiation	129	5	0.00065073	0.00436603
GO:0001889	liver development	75	4	0.000697965	0.00466777
GO:0051897	positive regulation of protein kinase B signaling	132	5	0.00072195	0.00481372
GO:0090314	positive regulation of protein targeting to membrane	34	3	0.000779135	0.00516409
GO:0051966	regulation of synaptic transmission, glutamatergic	34	3	0.000779135	0.00516409
GO:0006470	protein dephosphorylation	203	6	0.000795283	0.00525547
GO:0007611	learning or memory	78	4	0.000808988	0.00533023
GO:0030182	neuron differentiation	204	6	0.000815788	0.00535917
GO:0035264	multicellular organism growth	136	5	0.000825773	0.00540882
GO:0050728	negative regulation of inflammatory response	137	5	0.000853381	0.00557325
GO:0019722	calcium-mediated signaling	80	4	0.000889577	0.00579266
GO:0001782	B cell homeostasis	36	3	0.0009224	0.00597147
GO:0070371	ERK1 and ERK2 cascade	36	3	0.0009224	0.00597147
GO:0070269	pyroptosis	37	3	0.000999868	0.00638025
GO:0071479	cellular response to ionizing radiation	37	3	0.000999868	0.00638025
GO:0030866	cortical actin cytoskeleton organization	37	3	0.000999868	0.00638025
GO:0007017	microtubule-based process	37	3	0.000999868	0.00638025
GO:0070527	platelet aggregation	37	3	0.000999868	0.00638025
GO:0040008	regulation of growth	83	4	0.00102082	0.00649534
GO:0051301	cell division	380	8	0.00104516	0.00661242
GO:0006897	endocytosis	214	6	0.00104404	0.00661242
GO:0031333	negative regulation of protein-containing complex assembly	38	3	0.00108133	0.00680262
GO:0050768	negative regulation of neurogenesis	38	3	0.00108133	0.00680262
GO:0098586	cellular response to virus	39	3	0.00116687	0.00727906
GO:0007369	gastrulation	39	3	0.00116687	0.00727906
GO:0048675	axon extension	39	3	0.00116687	0.00727906
GO:0071456	cellular response to hypoxia	87	4	0.0012162	0.0075445
GO:0070373	negative regulation of ERK1 and ERK2 cascade	87	4	0.0012162	0.0075445
GO:0019915	lipid storage	40	3	0.00125656	0.00773028
GO:0008219	cell death	40	3	0.00125656	0.00773028
GO:0030511	positive regulation of transforming growth factor beta receptor signaling pathway	40	3	0.00125656	0.00773028
GO:0045669	positive regulation of osteoblast differentiation	88	4	0.00126885	0.00778438
GO:0006364	rRNA processing	150	5	0.00127816	0.00781995
GO:0045165	cell fate commitment	89	4	0.00132307	0.00807256
GO:0009725	response to hormone	41	3	0.00135048	0.00819484
GO:0030833	regulation of actin filament polymerization	41	3	0.00135048	0.00819484
GO:0032436	positive regulation of proteasomal ubiquitin-dependent protein catabolic process	90	4	0.0013789	0.00834457
GO:0006281	DNA repair	398	8	0.00139994	0.00844895
GO:0043433	negative regulation of DNA-binding transcription factor activity	91	4	0.00143634	0.00864521
GO:0043536	positive regulation of blood vessel endothelial cell migration	42	3	0.00144868	0.00869601
GO:0060326	cell chemotaxis	92	4	0.00149543	0.00895247
GO:0043488	regulation of mRNA stability	43	3	0.00155127	0.00926184
GO:0034613	cellular protein localization	93	4	0.00155619	0.0092664
GO:0042177	negative regulation of protein catabolic process	44	3	0.00165828	0.00984799
GO:0006351	transcription, DNA-templated	98	4	0.00188593	0.0111701
GO:0042593	glucose homeostasis	166	5	0.00199419	0.01178
GO:0099175	regulation of postsynapse organization	47	3	0.00200665	0.0118222
GO:0031623	receptor internalization	48	3	0.00213209	0.0124952
GO:0071364	cellular response to epidermal growth factor stimulus	48	3	0.00213209	0.0124952
GO:0034605	cellular response to heat	49	3	0.0022623	0.0131544
GO:0035019	somatic stem cell population maintenance	49	3	0.0022623	0.0131544
GO:0120163	negative regulation of cold-induced thermogenesis	49	3	0.0022623	0.0131544
GO:0071300	cellular response to retinoic acid	50	3	0.00239733	0.0138672
GO:0006959	humoral immune response	50	3	0.00239733	0.0138672
GO:0007005	mitochondrion organization	106	4	0.00250932	0.0144399
GO:0016485	protein processing	106	4	0.00250932	0.0144399
GO:0007257	activation of JUN kinase activity	51	3	0.00253726	0.0145631
GO:0035335	peptidyl-tyrosine dephosphorylation	52	3	0.00268213	0.0152375
GO:0007568	aging	52	3	0.00268213	0.0152375
GO:0010975	regulation of neuron projection development	52	3	0.00268213	0.0152375
GO:0007098	centrosome cycle	52	3	0.00268213	0.0152375
GO:1903364	positive regulation of cellular protein catabolic process	15	2	0.0028025	0.015564
GO:0032486	Rap protein signal transduction	15	2	0.0028025	0.015564
GO:0032816	positive regulation of natural killer cell activation	15	2	0.0028025	0.015564
GO:1903428	positive regulation of reactive oxygen species biosynthetic process	15	2	0.0028025	0.015564
GO:0006957	complement activation, alternative pathway	15	2	0.0028025	0.015564
GO:0048711	positive regulation of astrocyte differentiation	15	2	0.0028025	0.015564
GO:1901222	regulation of NIK/NF-kappaB signaling	15	2	0.0028025	0.015564
GO:0060411	cardiac septum morphogenesis	15	2	0.0028025	0.015564
GO:0007530	sex determination	15	2	0.0028025	0.015564
GO:0045786	negative regulation of cell cycle	53	3	0.002832	0.0156498
GO:0010718	positive regulation of epithelial to mesenchymal transition	53	3	0.002832	0.0156498
GO:0008104	protein localization	111	4	0.00296348	0.0163358
GO:0050714	positive regulation of protein secretion	54	3	0.00298693	0.016384
GO:0055072	iron ion homeostasis	54	3	0.00298693	0.016384
GO:0001783	B cell apoptotic process	16	2	0.00319168	0.0169235
GO:0032736	positive regulation of interleukin-13 production	16	2	0.00319168	0.0169235
GO:0048667	cell morphogenesis involved in neuron differentiation	16	2	0.00319168	0.0169235
GO:0090557	establishment of endothelial intestinal barrier	16	2	0.00319168	0.0169235
GO:0031123	RNA 3'-end processing	16	2	0.00319168	0.0169235
GO:1903543	positive regulation of exosomal secretion	16	2	0.00319168	0.0169235
GO:0014912	negative regulation of smooth muscle cell migration	16	2	0.00319168	0.0169235
GO:2001259	positive regulation of cation channel activity	16	2	0.00319168	0.0169235
GO:0001731	formation of translation preinitiation complex	16	2	0.00319168	0.0169235
GO:0050863	regulation of T cell activation	16	2	0.00319168	0.0169235
GO:0071803	positive regulation of podosome assembly	16	2	0.00319168	0.0169235
GO:0045060	negative thymic T cell selection	16	2	0.00319168	0.0169235
GO:0045618	positive regulation of keratinocyte differentiation	16	2	0.00319168	0.0169235
GO:2001223	negative regulation of neuron migration	16	2	0.00319168	0.0169235
GO:0007160	cell-matrix adhesion	114	4	0.00326131	0.0172517
GO:0035690	cellular response to drug	56	3	0.00331218	0.0174792
GO:0033962	P-body assembly	17	2	0.00360461	0.0183276
GO:0070542	response to fatty acid	17	2	0.00360461	0.0183276
GO:0061640	cytoskeleton-dependent cytokinesis	17	2	0.00360461	0.0183276
GO:0090090	negative regulation of canonical Wnt signaling pathway	189	5	0.00348436	0.0183276
GO:0030330	DNA damage response, signal transduction by p53 class mediator	17	2	0.00360461	0.0183276
GO:0098761	cellular response to interleukin-7	17	2	0.00360461	0.0183276
GO:1900153	positive regulation of nuclear-transcribed mRNA catabolic process, deadenylation-dependent decay	17	2	0.00360461	0.0183276
GO:0071385	cellular response to glucocorticoid stimulus	17	2	0.00360461	0.0183276
GO:0050678	regulation of epithelial cell proliferation	17	2	0.00360461	0.0183276
GO:0061014	positive regulation of mRNA catabolic process	17	2	0.00360461	0.0183276
GO:2000637	positive regulation of gene silencing by miRNA	17	2	0.00360461	0.0183276
GO:0032233	positive regulation of actin filament bundle assembly	17	2	0.00360461	0.0183276
GO:0035994	response to muscle stretch	17	2	0.00360461	0.0183276
GO:0090051	negative regulation of cell migration involved in sprouting angiogenesis	17	2	0.00360461	0.0183276
GO:0001935	endothelial cell proliferation	17	2	0.00360461	0.0183276
GO:0090161	Golgi ribbon formation	17	2	0.00360461	0.0183276
GO:0048813	dendrite morphogenesis	58	3	0.00365831	0.0185161
GO:0032456	endocytic recycling	58	3	0.00365831	0.0185161
GO:0034644	cellular response to UV	59	3	0.00383933	0.0193882
GO:0006879	cellular iron ion homeostasis	60	3	0.00402572	0.0199544
GO:1902600	proton transmembrane transport	60	3	0.00402572	0.0199544
GO:0002089	lens morphogenesis in camera-type eye	18	2	0.00404105	0.0199544
GO:0051764	actin crosslink formation	18	2	0.00404105	0.0199544
GO:0003197	endocardial cushion development	18	2	0.00404105	0.0199544
GO:0010761	fibroblast migration	18	2	0.00404105	0.0199544
GO:0048246	macrophage chemotaxis	18	2	0.00404105	0.0199544
GO:0051090	regulation of DNA-binding transcription factor activity	18	2	0.00404105	0.0199544
GO:0050778	positive regulation of immune response	18	2	0.00404105	0.0199544
GO:0045741	positive regulation of epidermal growth factor-activated receptor activity	18	2	0.00404105	0.0199544
GO:0097190	apoptotic signaling pathway	61	3	0.00421751	0.0207338
GO:0007188	adenylate cyclase-modulating G protein-coupled receptor signaling pathway	61	3	0.00421751	0.0207338
GO:0030030	cell projection organization	198	5	0.00424179	0.0208072
GO:0006631	fatty acid metabolic process	200	5	0.00442484	0.0216574
GO:2000249	regulation of actin cytoskeleton reorganization	19	2	0.00450072	0.0218845
GO:0035493	SNARE complex assembly	19	2	0.00450072	0.0218845
GO:0045198	establishment of epithelial cell apical/basal polarity	19	2	0.00450072	0.0218845
GO:0031122	cytoplasmic microtubule organization	63	3	0.00461753	0.0224036
GO:0003203	endocardial cushion morphogenesis	20	2	0.00498338	0.0233642
GO:0070528	protein kinase C signaling	20	2	0.00498338	0.0233642
GO:0045088	regulation of innate immune response	20	2	0.00498338	0.0233642
GO:0046835	carbohydrate phosphorylation	20	2	0.00498338	0.0233642
GO:0030225	macrophage differentiation	20	2	0.00498338	0.0233642
GO:0045190	isotype switching	20	2	0.00498338	0.0233642
GO:0032611	interleukin-1 beta production	20	2	0.00498338	0.0233642
GO:0033619	membrane protein proteolysis	20	2	0.00498338	0.0233642
GO:0030595	leukocyte chemotaxis	20	2	0.00498338	0.0233642
GO:0016584	nucleosome positioning	20	2	0.00498338	0.0233642
GO:0051156	glucose 6-phosphate metabolic process	20	2	0.00498338	0.0233642
GO:0009048	dosage compensation by inactivation of X chromosome	20	2	0.00498338	0.0233642
GO:0030334	regulation of cell migration	128	4	0.00492211	0.0233642
GO:0045824	negative regulation of innate immune response	20	2	0.00498338	0.0233642
GO:0006473	protein acetylation	20	2	0.00498338	0.0233642
GO:1903077	negative regulation of protein localization to plasma membrane	20	2	0.00498338	0.0233642
GO:0000278	mitotic cell cycle	131	4	0.00533974	0.0249824
GO:0048678	response to axon injury	21	2	0.00548876	0.0253599
GO:0031396	regulation of protein ubiquitination	21	2	0.00548876	0.0253599
GO:0032609	interferon-gamma production	21	2	0.00548876	0.0253599
GO:0045579	positive regulation of B cell differentiation	21	2	0.00548876	0.0253599
GO:0042594	response to starvation	21	2	0.00548876	0.0253599
GO:0000956	nuclear-transcribed mRNA catabolic process	21	2	0.00548876	0.0253599
GO:0006260	DNA replication	133	4	0.00563093	0.0259093
GO:0006366	transcription by RNA polymerase II	133	4	0.00563093	0.0259093
GO:0010862	positive regulation of pathway-restricted SMAD protein phosphorylation	68	3	0.00571538	0.0262436
GO:0032469	endoplasmic reticulum calcium ion homeostasis	22	2	0.00601662	0.0269057
GO:0050832	defense response to fungus	22	2	0.00601662	0.0269057
GO:0010824	regulation of centrosome duplication	22	2	0.00601662	0.0269057
GO:0031532	actin cytoskeleton reorganization	69	3	0.00595203	0.0269057
GO:0019370	leukotriene biosynthetic process	22	2	0.00601662	0.0269057
GO:0006352	DNA-templated transcription, initiation	22	2	0.00601662	0.0269057
GO:1901673	regulation of mitotic spindle assembly	22	2	0.00601662	0.0269057
GO:0044344	cellular response to fibroblast growth factor stimulus	22	2	0.00601662	0.0269057
GO:0032693	negative regulation of interleukin-10 production	22	2	0.00601662	0.0269057
GO:2000060	positive regulation of ubiquitin-dependent protein catabolic process	22	2	0.00601662	0.0269057
GO:0035584	calcium-mediated signaling using intracellular calcium source	22	2	0.00601662	0.0269057
GO:0060324	face development	22	2	0.00601662	0.0269057
GO:0034067	protein localization to Golgi apparatus	22	2	0.00601662	0.0269057
GO:0030324	lung development	136	4	0.00608728	0.0271671
GO:0007517	muscle organ development	70	3	0.00619447	0.0275351
GO:0007200	phospholipase C-activating G protein-coupled receptor signaling pathway	70	3	0.00619447	0.0275351
GO:0030220	platelet formation	23	2	0.00656671	0.0287913
GO:0007178	transmembrane receptor protein serine/threonine kinase signaling pathway	23	2	0.00656671	0.0287913
GO:1990403	embryonic brain development	23	2	0.00656671	0.0287913
GO:0035855	megakaryocyte development	23	2	0.00656671	0.0287913
GO:0046697	decidualization	23	2	0.00656671	0.0287913
GO:0021895	cerebral cortex neuron differentiation	23	2	0.00656671	0.0287913
GO:0006935	chemotaxis	139	4	0.00656757	0.0287913
GO:0009615	response to virus	72	3	0.00669684	0.0293003
GO:0045860	positive regulation of protein kinase activity	73	3	0.00695684	0.0303782
GO:0050829	defense response to Gram-negative bacterium	142	4	0.00707232	0.030822
GO:0021772	olfactory bulb development	24	2	0.00713877	0.03093
GO:1990869	cellular response to chemokine	24	2	0.00713877	0.03093
GO:0045987	positive regulation of smooth muscle contraction	24	2	0.00713877	0.03093
GO:0030218	erythrocyte differentiation	74	3	0.00722276	0.0312332
GO:0007612	learning	75	3	0.00749462	0.032346
GO:0006884	cell volume homeostasis	25	2	0.00773255	0.0327384
GO:0001829	trophectodermal cell differentiation	25	2	0.00773255	0.0327384
GO:0047496	vesicle transport along microtubule	25	2	0.00773255	0.0327384
GO:0050850	positive regulation of calcium-mediated signaling	25	2	0.00773255	0.0327384
GO:0002437	inflammatory response to antigenic stimulus	25	2	0.00773255	0.0327384
GO:0010332	response to gamma radiation	25	2	0.00773255	0.0327384
GO:0051642	centrosome localization	25	2	0.00773255	0.0327384
GO:0032695	negative regulation of interleukin-12 production	25	2	0.00773255	0.0327384
GO:0043032	positive regulation of macrophage activation	25	2	0.00773255	0.0327384
GO:0070555	response to interleukin-1	25	2	0.00773255	0.0327384
GO:0002227	innate immune response in mucosa	77	3	0.00805632	0.0340445
GO:0045861	negative regulation of proteolysis	26	2	0.00834782	0.034684
GO:0043306	positive regulation of mast cell degranulation	26	2	0.00834782	0.034684
GO:0038083	peptidyl-tyrosine autophosphorylation	26	2	0.00834782	0.034684
GO:0010613	positive regulation of cardiac muscle hypertrophy	26	2	0.00834782	0.034684
GO:1902236	negative regulation of endoplasmic reticulum stress-induced intrinsic apoptotic signaling pathway	26	2	0.00834782	0.034684
GO:0043951	negative regulation of cAMP-mediated signaling	26	2	0.00834782	0.034684
GO:0060218	hematopoietic stem cell differentiation	26	2	0.00834782	0.034684
GO:0050730	regulation of peptidyl-tyrosine phosphorylation	26	2	0.00834782	0.034684
GO:0032481	positive regulation of type I interferon production	26	2	0.00834782	0.034684
GO:0001570	vasculogenesis	79	3	0.00864218	0.0358401
GO:0097193	intrinsic apoptotic signaling pathway	27	2	0.00898433	0.0366449
GO:0060441	epithelial tube branching involved in lung morphogenesis	27	2	0.00898433	0.0366449
GO:0001556	oocyte maturation	27	2	0.00898433	0.0366449
GO:0001568	blood vessel development	80	3	0.00894423	0.0366449
GO:0050860	negative regulation of T cell receptor signaling pathway	27	2	0.00898433	0.0366449
GO:0006997	nucleus organization	27	2	0.00898433	0.0366449
GO:0090303	positive regulation of wound healing	27	2	0.00898433	0.0366449
GO:0048593	camera-type eye morphogenesis	27	2	0.00898433	0.0366449
GO:0071276	cellular response to cadmium ion	27	2	0.00898433	0.0366449
GO:0050680	negative regulation of epithelial cell proliferation	81	3	0.00925239	0.0376692
GO:0006139	nucleobase-containing compound metabolic process	28	2	0.00964184	0.0388992
GO:0045582	positive regulation of T cell differentiation	28	2	0.00964184	0.0388992
GO:0006998	nuclear envelope organization	28	2	0.00964184	0.0388992
GO:0043044	ATP-dependent chromatin remodeling	28	2	0.00964184	0.0388992
GO:0050870	positive regulation of T cell activation	28	2	0.00964184	0.0388992
GO:0035023	regulation of Rho protein signal transduction	83	3	0.00988717	0.0398169
GO:0060348	bone development	84	3	0.0102138	0.0410581
GO:0046488	phosphatidylinositol metabolic process	29	2	0.0103201	0.0414106
GO:0048844	artery morphogenesis	30	2	0.0110189	0.0432027
GO:0071277	cellular response to calcium ion	86	3	0.0108858	0.0432027
GO:0016032	viral process	30	2	0.0110189	0.0432027
GO:0043525	positive regulation of neuron apoptotic process	86	3	0.0108858	0.0432027
GO:0046580	negative regulation of Ras protein signal transduction	30	2	0.0110189	0.0432027
GO:0000186	activation of MAPKK activity	30	2	0.0110189	0.0432027
GO:0001825	blastocyst formation	30	2	0.0110189	0.0432027
GO:0048821	erythrocyte development	30	2	0.0110189	0.0432027
GO:0071392	cellular response to estradiol stimulus	30	2	0.0110189	0.0432027
GO:0010759	positive regulation of macrophage chemotaxis	30	2	0.0110189	0.0432027
GO:0006801	superoxide metabolic process	30	2	0.0110189	0.0432027
GO:0006479	protein methylation	30	2	0.0110189	0.0432027
GO:0001938	positive regulation of endothelial cell proliferation	86	3	0.0108858	0.0432027
GO:0060041	retina development in camera-type eye	88	3	0.0115827	0.0453335
GO:0045662	negative regulation of myoblast differentiation	31	2	0.011738	0.0457002
GO:0043408	regulation of MAPK cascade	31	2	0.011738	0.0457002
GO:2000179	positive regulation of neural precursor cell proliferation	31	2	0.011738	0.0457002
GO:0030183	B cell differentiation	89	3	0.0119406	0.046408
GO:0032092	positive regulation of protein binding	90	3	0.0123048	0.0477402
GO:0043277	apoptotic cell clearance	32	2	0.0124771	0.0483245

## Sheet: GO-BP_detail
Gene Set Name	Gene Id	Gene Symbol	Description
GO:0002376	13205	Ddx3x	DEAD/H (Asp-Glu-Ala-Asp/His) box polypeptide 3, X-linked
GO:0002376	69202	Ptms	parathymosin
GO:0002376	17096	Lyn	LYN proto-oncogene, Src family tyrosine kinase
GO:0002376	54445	Unc93b1	unc-93 homolog B1, TLR signaling regulator
GO:0002376	56200	Ddx21	DEAD (Asp-Glu-Ala-Asp) box polypeptide 21
GO:0002376	16331	Inpp5d	inositol polyphosphate-5-phosphatase D
GO:0002376	71648	Optn	optineurin
GO:0002376	16172	Il17ra	interleukin 17 receptor A
GO:0002376	22177	Tyrobp	TYRO protein tyrosine kinase binding protein
GO:0002376	14964	H2-D1	histocompatibility 2, D region locus 1
GO:0002376	75234	Rnf19b	ring finger protein 19B
GO:0002376	65221	Slc15a3	solute carrier family 15, member 3
GO:0002376	17084	Ly86	lymphocyte antigen 86
GO:0002376	17476	Mpeg1	macrophage expressed gene 1
GO:0002376	14127	Fcer1g	Fc receptor, IgE, high affinity I, gamma polypeptide
GO:0002376	12628	Cfh	complement component factor h
GO:0002376	16363	Irf2	interferon regulatory factor 2
GO:0002376	140497	Cd300c2	CD300C molecule 2
GO:0002376	12042	Bcl10	B cell leukemia/lymphoma 10
GO:0002376	104759	Pld4	phospholipase D family, member 4
GO:0002376	24088	Tlr2	toll-like receptor 2
GO:0002376	26943	Serinc3	serine incorporator 3
GO:0002376	12010	B2m	beta-2 microglobulin
GO:0002376	15018	H2-Q7	histocompatibility 2, Q region locus 7
GO:0002376	27056	Irf5	interferon regulatory factor 5
GO:0002376	12978	Csf1r	colony stimulating factor 1 receptor
GO:0002376	27041	G3bp1	GTPase activating protein (SH3 domain) binding protein 1
GO:0002376	15162	Hck	hemopoietic cell kinase
GO:0002376	71514	Sfpq	splicing factor proline/glutamine rich (polypyrimidine tract binding protein associated)
GO:0002376	17079	Cd180	CD180 antigen
GO:0002376	15900	Irf8	interferon regulatory factor 8
GO:0002376	12363	Casp4	caspase 4, apoptosis-related cysteine peptidase
GO:0002376	14972	H2-K1	histocompatibility 2, K1, K region
GO:0002376	94212	Pag1	phosphoprotein associated with glycosphingolipid microdomains 1
GO:0002376	14998	H2-DMa	histocompatibility 2, class II, locus DMa
GO:0002376	230738	Zc3h12a	zinc finger CCCH type containing 12A
GO:0002376	171285	Havcr2	hepatitis A virus cellular receptor 2
GO:0002376	216799	Nlrp3	NLR family, pyrin domain containing 3
GO:0002376	17874	Myd88	myeloid differentiation primary response gene 88
GO:0002376	56743	Lat2	linker for activation of T cells family, member 2
GO:0006954	18024	Nfe2l2	nuclear factor, erythroid derived 2, like 2
GO:0006954	27056	Irf5	interferon regulatory factor 5
GO:0006954	17079	Cd180	CD180 antigen
GO:0006954	15162	Hck	hemopoietic cell kinase
GO:0006954	12978	Csf1r	colony stimulating factor 1 receptor
GO:0006954	80859	Nfkbiz	nuclear factor of kappa light polypeptide gene enhancer in B cells inhibitor, zeta
GO:0006954	17164	Mapkapk2	MAP kinase-activated protein kinase 2
GO:0006954	20310	Cxcl2	chemokine (C-X-C motif) ligand 2
GO:0006954	12363	Casp4	caspase 4, apoptosis-related cysteine peptidase
GO:0006954	216850	Kdm6b	KDM1 lysine (K)-specific demethylase 6B
GO:0006954	171285	Havcr2	hepatitis A virus cellular receptor 2
GO:0006954	216799	Nlrp3	NLR family, pyrin domain containing 3
GO:0006954	230738	Zc3h12a	zinc finger CCCH type containing 12A
GO:0006954	17969	Ncf1	neutrophil cytosolic factor 1
GO:0006954	19697	Rela	v-rel reticuloendotheliosis viral oncogene homolog A (avian)
GO:0006954	21929	Tnfaip3	tumor necrosis factor, alpha-induced protein 3
GO:0006954	17874	Myd88	myeloid differentiation primary response gene 88
GO:0006954	13205	Ddx3x	DEAD/H (Asp-Glu-Ala-Asp/His) box polypeptide 3, X-linked
GO:0006954	13057	Cyba	cytochrome b-245, alpha polypeptide
GO:0006954	17096	Lyn	LYN proto-oncogene, Src family tyrosine kinase
GO:0006954	19224	Ptgs1	prostaglandin-endoperoxide synthase 1
GO:0006954	16172	Il17ra	interleukin 17 receptor A
GO:0006954	26397	Map2k3	mitogen-activated protein kinase kinase 3
GO:0006954	12267	C3ar1	complement component 3a receptor 1
GO:0006954	12628	Cfh	complement component factor h
GO:0006954	16175	Il1a	interleukin 1 alpha
GO:0006954	19696	Rel	reticuloendotheliosis oncogene
GO:0006954	17084	Ly86	lymphocyte antigen 86
GO:0006954	20848	Stat3	signal transducer and activator of transcription 3
GO:0006954	24088	Tlr2	toll-like receptor 2
GO:0006954	104759	Pld4	phospholipase D family, member 4
GO:0006412	67281	Rpl37	ribosomal protein L37
GO:0006412	66489	Rpl35	ribosomal protein L35
GO:0006412	20084	Rps18	ribosomal protein S18
GO:0006412	66475	Rps23	ribosomal protein S23
GO:0006412	67248	Rpl39	ribosomal protein L39
GO:0006412	13664	Eif1a	eukaryotic translation initiation factor 1A
GO:0006412	14109	Fau	Finkel-Biskis-Reilly murine sarcoma virus (FBR-MuSV) ubiquitously expressed (fox derived)
GO:0006412	20042	Rps12	ribosomal protein S12
GO:0006412	13629	Eef2	eukaryotic translation elongation factor 2
GO:0006412	20090	Rps29	ribosomal protein S29
GO:0006412	13690	Eif4g2	eukaryotic translation initiation factor 4, gamma 2
GO:0006412	70223	Nars	asparaginyl-tRNA synthetase
GO:0006412	269261	Rpl12	ribosomal protein L12
GO:0006412	20044	Rps14	ribosomal protein S14
GO:0006412	13669	Eif3a	eukaryotic translation initiation factor 3, subunit A
GO:0006412	19981	Rpl37a	ribosomal protein L37a
GO:0006412	217869	Eif5	eukaryotic translation initiation factor 5
GO:0006412	66481	Rps21	ribosomal protein S21
GO:0006412	22121	Rpl13a	ribosomal protein L13A
GO:0006412	225363	Etf1	eukaryotic translation termination factor 1
GO:0006412	76846	Rps9	ribosomal protein S9
GO:0006412	57808	Rpl35a	ribosomal protein L35A
GO:0006412	54127	Rps28	ribosomal protein S28
GO:0006412	14694	Rack1	receptor for activated C kinase 1
GO:0006412	110954	Rpl10	ribosomal protein L10
GO:0006412	27207	Rps11	ribosomal protein S11
GO:0071222	16175	Il1a	interleukin 1 alpha
GO:0071222	12628	Cfh	complement component factor h
GO:0071222	17975	Ncl	nucleolin
GO:0071222	216161	Sbno2	strawberry notch 2
GO:0071222	17260	Mef2c	myocyte enhancer factor 2C
GO:0071222	13051	Cx3cr1	chemokine (C-X3-C motif) receptor 1
GO:0071222	17874	Myd88	myeloid differentiation primary response gene 88
GO:0071222	14528	Gch1	GTP cyclohydrolase 1
GO:0071222	21929	Tnfaip3	tumor necrosis factor, alpha-induced protein 3
GO:0071222	19697	Rela	v-rel reticuloendotheliosis viral oncogene homolog A (avian)
GO:0071222	171285	Havcr2	hepatitis A virus cellular receptor 2
GO:0071222	230738	Zc3h12a	zinc finger CCCH type containing 12A
GO:0071222	216799	Nlrp3	NLR family, pyrin domain containing 3
GO:0071222	18033	Nfkb1	nuclear factor of kappa light polypeptide gene enhancer in B cells 1, p105
GO:0071222	17079	Cd180	CD180 antigen
GO:0071222	12010	B2m	beta-2 microglobulin
GO:0071222	20310	Cxcl2	chemokine (C-X-C motif) ligand 2
GO:0071222	18036	Nfkbib	nuclear factor of kappa light polypeptide gene enhancer in B cells inhibitor, beta
GO:0071222	15900	Irf8	interferon regulatory factor 8
GO:0071222	12608	Cebpb	CCAAT/enhancer binding protein (C/EBP), beta
GO:0050830	67248	Rpl39	ribosomal protein L39
GO:0050830	17476	Mpeg1	macrophage expressed gene 1
GO:0050830	14109	Fau	Finkel-Biskis-Reilly murine sarcoma virus (FBR-MuSV) ubiquitously expressed (fox derived)
GO:0050830	76497	Ppp1r11	protein phosphatase 1, regulatory inhibitor subunit 11
GO:0050830	24088	Tlr2	toll-like receptor 2
GO:0050830	12010	B2m	beta-2 microglobulin
GO:0050830	106869	Tnfaip8	tumor necrosis factor, alpha-induced protein 8
GO:0050830	11727	Ang	angiogenin, ribonuclease, RNase A family, 5
GO:0050830	15162	Hck	hemopoietic cell kinase
GO:0050830	68024	H2bc4	H2B clustered histone 4
GO:0050830	17969	Ncf1	neutrophil cytosolic factor 1
GO:0050830	171285	Havcr2	hepatitis A virus cellular receptor 2
GO:0050830	216799	Nlrp3	NLR family, pyrin domain containing 3
GO:0050830	17874	Myd88	myeloid differentiation primary response gene 88
GO:0032760	171285	Havcr2	hepatitis A virus cellular receptor 2
GO:0032760	17874	Myd88	myeloid differentiation primary response gene 88
GO:0032760	17164	Mapkapk2	MAP kinase-activated protein kinase 2
GO:0032760	19264	Ptprc	protein tyrosine phosphatase, receptor type, C
GO:0032760	20848	Stat3	signal transducer and activator of transcription 3
GO:0032760	24088	Tlr2	toll-like receptor 2
GO:0032760	14127	Fcer1g	Fc receptor, IgE, high affinity I, gamma polypeptide
GO:0032760	16175	Il1a	interleukin 1 alpha
GO:0032760	22177	Tyrobp	TYRO protein tyrosine kinase binding protein
GO:0032760	13057	Cyba	cytochrome b-245, alpha polypeptide
GO:0032760	14131	Fcgr3	Fc receptor, IgG, low affinity III
GO:0032760	17975	Ncl	nucleolin
GO:0032755	16194	Il6ra	interleukin 6 receptor, alpha
GO:0032755	11629	Aif1	allograft inflammatory factor 1
GO:0032755	17874	Myd88	myeloid differentiation primary response gene 88
GO:0032755	22177	Tyrobp	TYRO protein tyrosine kinase binding protein
GO:0032755	16172	Il17ra	interleukin 17 receptor A
GO:0032755	54445	Unc93b1	unc-93 homolog B1, TLR signaling regulator
GO:0032755	17975	Ncl	nucleolin
GO:0032755	13057	Cyba	cytochrome b-245, alpha polypeptide
GO:0032755	24088	Tlr2	toll-like receptor 2
GO:0032755	20848	Stat3	signal transducer and activator of transcription 3
GO:0032755	14127	Fcer1g	Fc receptor, IgE, high affinity I, gamma polypeptide
GO:0032755	16792	Laptm5	lysosomal-associated protein transmembrane 5
GO:0032755	16175	Il1a	interleukin 1 alpha
GO:0008285	17096	Lyn	LYN proto-oncogene, Src family tyrosine kinase
GO:0008285	16331	Inpp5d	inositol polyphosphate-5-phosphatase D
GO:0008285	19664	Rbpj	recombination signal binding protein for immunoglobulin kappa J region
GO:0008285	71648	Optn	optineurin
GO:0008285	12493	Cd37	CD37 antigen
GO:0008285	20807	Srf	serum response factor
GO:0008285	16175	Il1a	interleukin 1 alpha
GO:0008285	20848	Stat3	signal transducer and activator of transcription 3
GO:0008285	20556	Slfn2	schlafen 2
GO:0008285	16600	Klf4	Kruppel-like factor 4 (gut)
GO:0008285	24088	Tlr2	toll-like receptor 2
GO:0008285	12226	Btg1	BTG anti-proliferation factor 1
GO:0008285	12978	Csf1r	colony stimulating factor 1 receptor
GO:0008285	15368	Hmox1	heme oxygenase 1
GO:0008285	12606	Cebpa	CCAAT/enhancer binding protein (C/EBP), alpha
GO:0008285	18128	Notch1	notch 1
GO:0008285	20481	Ski	ski sarcoma viral oncogene homolog (avian)
GO:0008285	18148	Npm1	nucleophosmin 1
GO:0008285	16905	Lmna	lamin A
GO:1902895	20848	Stat3	signal transducer and activator of transcription 3
GO:1902895	16600	Klf4	Kruppel-like factor 4 (gut)
GO:1902895	15251	Hif1a	hypoxia inducible factor 1, alpha subunit
GO:1902895	30877	Gnl3	guanine nucleotide binding protein-like 3 (nucleolar)
GO:1902895	20807	Srf	serum response factor
GO:1902895	18033	Nfkb1	nuclear factor of kappa light polypeptide gene enhancer in B cells 1, p105
GO:1902895	19697	Rela	v-rel reticuloendotheliosis viral oncogene homolog A (avian)
GO:1902895	56484	Foxo3	forkhead box O3
GO:1902895	21812	Tgfbr1	transforming growth factor, beta receptor I
GO:1902895	20375	Spi1	spleen focus forming virus (SFFV) proviral integration oncogene
GO:0001525	17975	Ncl	nucleolin
GO:0001525	22631	Ywhaz	tyrosine 3-monooxygenase/tryptophan 5-monooxygenase activation protein, zeta polypeptide
GO:0001525	19664	Rbpj	recombination signal binding protein for immunoglobulin kappa J region
GO:0001525	12628	Cfh	complement component factor h
GO:0001525	15251	Hif1a	hypoxia inducible factor 1, alpha subunit
GO:0001525	15200	Hbegf	heparin-binding EGF-like growth factor
GO:0001525	11465	Actg1	actin, gamma, cytoplasmic 1
GO:0001525	242687	Wasf2	WAS protein family, member 2
GO:0001525	15368	Hmox1	heme oxygenase 1
GO:0001525	11727	Ang	angiogenin, ribonuclease, RNase A family, 5
GO:0001525	21812	Tgfbr1	transforming growth factor, beta receptor I
GO:0001525	18128	Notch1	notch 1
GO:0001525	18576	Pde3b	phosphodiesterase 3B, cGMP-inhibited
GO:0001525	21928	Tnfaip2	tumor necrosis factor, alpha-induced protein 2
GO:0001525	18187	Nrp2	neuropilin 2
GO:0001525	230738	Zc3h12a	zinc finger CCCH type containing 12A
GO:0001525	19108	Prkx	protein kinase, X-linked
GO:0001525	14674	Gna13	guanine nucleotide binding protein, alpha 13
GO:0051092	17874	Myd88	myeloid differentiation primary response gene 88
GO:0051092	18148	Npm1	nucleophosmin 1
GO:0051092	15894	Icam1	intercellular adhesion molecule 1
GO:0051092	19697	Rela	v-rel reticuloendotheliosis viral oncogene homolog A (avian)
GO:0051092	216799	Nlrp3	NLR family, pyrin domain containing 3
GO:0051092	16978	Lrrfip1	leucine rich repeat (in FLII) interacting protein 1
GO:0051092	67154	Mtdh	metadherin
GO:0051092	13051	Cx3cr1	chemokine (C-X3-C motif) receptor 1
GO:0051092	24088	Tlr2	toll-like receptor 2
GO:0051092	20848	Stat3	signal transducer and activator of transcription 3
GO:0051092	12042	Bcl10	B cell leukemia/lymphoma 10
GO:0030036	12721	Coro1a	coronin, actin binding protein 1A
GO:0030036	53378	Sdcbp	syndecan binding protein
GO:0030036	11352	Abl2	v-abl Abelson murine leukemia viral oncogene 2 (arg, Abelson-related gene)
GO:0030036	94176	Dock2	dedicator of cyto-kinesis 2
GO:0030036	22177	Tyrobp	TYRO protein tyrosine kinase binding protein
GO:0030036	12343	Capza2	capping protein (actin filament) muscle Z-line, alpha 2
GO:0030036	13822	Epb41l2	erythrocyte membrane protein band 4.1 like 2
GO:0030036	22323	Vasp	vasodilator-stimulated phosphoprotein
GO:0030036	20807	Srf	serum response factor
GO:0030036	140580	Elmo1	engulfment and cell motility 1
GO:0030036	94190	Ophn1	oligophrenin 1
GO:0030036	242687	Wasf2	WAS protein family, member 2
GO:0019221	19697	Rela	v-rel reticuloendotheliosis viral oncogene homolog A (avian)
GO:0019221	16451	Jak1	Janus kinase 1
GO:0019221	17874	Myd88	myeloid differentiation primary response gene 88
GO:0019221	27056	Irf5	interferon regulatory factor 5
GO:0019221	16194	Il6ra	interleukin 6 receptor, alpha
GO:0019221	12978	Csf1r	colony stimulating factor 1 receptor
GO:0019221	12606	Cebpa	CCAAT/enhancer binding protein (C/EBP), alpha
GO:0019221	23849	Klf6	Kruppel-like factor 6
GO:0019221	16175	Il1a	interleukin 1 alpha
GO:0019221	20848	Stat3	signal transducer and activator of transcription 3
GO:0019221	13051	Cx3cr1	chemokine (C-X3-C motif) receptor 1
GO:0035556	17096	Lyn	LYN proto-oncogene, Src family tyrosine kinase
GO:0035556	16331	Inpp5d	inositol polyphosphate-5-phosphatase D
GO:0035556	17060	Blnk	B cell linker
GO:0035556	13205	Ddx3x	DEAD/H (Asp-Glu-Ala-Asp/His) box polypeptide 3, X-linked
GO:0035556	98267	Stk17b	serine/threonine kinase 17b (apoptosis-inducing)
GO:0035556	17347	Mknk2	MAP kinase-interacting serine/threonine kinase 2
GO:0035556	56193	Plek	pleckstrin
GO:0035556	15368	Hmox1	heme oxygenase 1
GO:0035556	17164	Mapkapk2	MAP kinase-activated protein kinase 2
GO:0035556	75547	Akap13	A kinase (PRKA) anchor protein 13
GO:0035556	94212	Pag1	phosphoprotein associated with glycosphingolipid microdomains 1
GO:0035556	50772	Mapk6	mitogen-activated protein kinase 6
GO:0035556	16451	Jak1	Janus kinase 1
GO:0035556	14674	Gna13	guanine nucleotide binding protein, alpha 13
GO:0035556	53378	Sdcbp	syndecan binding protein
GO:0035556	14694	Rack1	receptor for activated C kinase 1
GO:0035556	56743	Lat2	linker for activation of T cells family, member 2
GO:0030316	12978	Csf1r	colony stimulating factor 1 receptor
GO:0030316	83433	Trem2	triggering receptor expressed on myeloid cells 2
GO:0030316	14127	Fcer1g	Fc receptor, IgE, high affinity I, gamma polypeptide
GO:0030316	71982	Snx10	sorting nexin 10
GO:0030316	216161	Sbno2	strawberry notch 2
GO:0030316	22177	Tyrobp	TYRO protein tyrosine kinase binding protein
GO:0018108	69181	Dyrk2	dual-specificity tyrosine-(Y)-phosphorylation regulated kinase 2
GO:0018108	16451	Jak1	Janus kinase 1
GO:0018108	12747	Clk1	CDC-like kinase 1
GO:0018108	15162	Hck	hemopoietic cell kinase
GO:0018108	12978	Csf1r	colony stimulating factor 1 receptor
GO:0018108	13548	Dyrk1a	dual-specificity tyrosine-(Y)-phosphorylation regulated kinase 1a
GO:0018108	11352	Abl2	v-abl Abelson murine leukemia viral oncogene 2 (arg, Abelson-related gene)
GO:0018108	17096	Lyn	LYN proto-oncogene, Src family tyrosine kinase
GO:0030335	21812	Tgfbr1	transforming growth factor, beta receptor I
GO:0030335	18128	Notch1	notch 1
GO:0030335	12978	Csf1r	colony stimulating factor 1 receptor
GO:0030335	14694	Rack1	receptor for activated C kinase 1
GO:0030335	53378	Sdcbp	syndecan binding protein
GO:0030335	70834	Spag9	sperm associated antigen 9
GO:0030335	12721	Coro1a	coronin, actin binding protein 1A
GO:0030335	16402	Itga5	integrin alpha 5 (fibronectin receptor alpha)
GO:0030335	11629	Aif1	allograft inflammatory factor 1
GO:0030335	17096	Lyn	LYN proto-oncogene, Src family tyrosine kinase
GO:0030335	13036	Ctsh	cathepsin H
GO:0030335	20848	Stat3	signal transducer and activator of transcription 3
GO:0030335	11465	Actg1	actin, gamma, cytoplasmic 1
GO:0030335	18222	Numb	NUMB endocytic adaptor protein
GO:0030335	12267	C3ar1	complement component 3a receptor 1
GO:0030335	15200	Hbegf	heparin-binding EGF-like growth factor
GO:0030335	11855	Arhgap5	Rho GTPase activating protein 5
GO:0006909	104759	Pld4	phospholipase D family, member 4
GO:0006909	140580	Elmo1	engulfment and cell motility 1
GO:0006909	11352	Abl2	v-abl Abelson murine leukemia viral oncogene 2 (arg, Abelson-related gene)
GO:0006909	12721	Coro1a	coronin, actin binding protein 1A
GO:0006909	17874	Myd88	myeloid differentiation primary response gene 88
GO:0006909	233571	P2ry6	pyrimidinergic receptor P2Y, G-protein coupled, 6
GO:0006909	15900	Irf8	interferon regulatory factor 8
GO:0006909	16409	Itgam	integrin alpha M
GO:0006909	15162	Hck	hemopoietic cell kinase
GO:0097192	56484	Foxo3	forkhead box O3
GO:0097192	17210	Mcl1	myeloid cell leukemia sequence 1
GO:0097192	12045	Bcl2a1b	B cell leukemia/lymphoma 2 related protein A1b
GO:0097192	12044	Bcl2a1a	B cell leukemia/lymphoma 2 related protein A1a
GO:0097192	16175	Il1a	interleukin 1 alpha
GO:0097192	17347	Mknk2	MAP kinase-interacting serine/threonine kinase 2
GO:0097192	12047	Bcl2a1d	B cell leukemia/lymphoma 2 related protein A1d
GO:0001916	15015	H2-Q4	histocompatibility 2, Q region locus 4
GO:0001916	15018	H2-Q7	histocompatibility 2, Q region locus 7
GO:0001916	12010	B2m	beta-2 microglobulin
GO:0001916	14972	H2-K1	histocompatibility 2, K1, K region
GO:0001916	19264	Ptprc	protein tyrosine phosphatase, receptor type, C
GO:0001916	110557	H2-Q6	histocompatibility 2, Q region locus 6
GO:0001916	18950	Pnp	purine-nucleoside phosphorylase
GO:0001916	14964	H2-D1	histocompatibility 2, D region locus 1
GO:0045576	14130	Fcgr2b	Fc receptor, IgG, low affinity IIb
GO:0045576	14131	Fcgr3	Fc receptor, IgG, low affinity III
GO:0045576	12042	Bcl10	B cell leukemia/lymphoma 10
GO:0045576	23880	Fyb	FYN binding protein
GO:0045576	14127	Fcer1g	Fc receptor, IgE, high affinity I, gamma polypeptide
GO:0034097	20807	Srf	serum response factor
GO:0034097	12628	Cfh	complement component factor h
GO:0034097	19696	Rel	reticuloendotheliosis oncogene
GO:0034097	20848	Stat3	signal transducer and activator of transcription 3
GO:0034097	19697	Rela	v-rel reticuloendotheliosis viral oncogene homolog A (avian)
GO:0034097	12721	Coro1a	coronin, actin binding protein 1A
GO:0034097	16194	Il6ra	interleukin 6 receptor, alpha
GO:0034097	17210	Mcl1	myeloid cell leukemia sequence 1
GO:0034097	17164	Mapkapk2	MAP kinase-activated protein kinase 2
GO:0016064	14998	H2-DMa	histocompatibility 2, class II, locus DMa
GO:0016064	17874	Myd88	myeloid differentiation primary response gene 88
GO:0016064	14130	Fcgr2b	Fc receptor, IgG, low affinity IIb
GO:0016064	12042	Bcl10	B cell leukemia/lymphoma 10
GO:0016064	14127	Fcer1g	Fc receptor, IgE, high affinity I, gamma polypeptide
GO:0016064	12628	Cfh	complement component factor h
GO:0016064	16331	Inpp5d	inositol polyphosphate-5-phosphatase D
GO:0046777	13548	Dyrk1a	dual-specificity tyrosine-(Y)-phosphorylation regulated kinase 1a
GO:0046777	17347	Mknk2	MAP kinase-interacting serine/threonine kinase 2
GO:0046777	29869	Ulk2	unc-51 like kinase 2
GO:0046777	17096	Lyn	LYN proto-oncogene, Src family tyrosine kinase
GO:0046777	98267	Stk17b	serine/threonine kinase 17b (apoptosis-inducing)
GO:0046777	19108	Prkx	protein kinase, X-linked
GO:0046777	12747	Clk1	CDC-like kinase 1
GO:0046777	21812	Tgfbr1	transforming growth factor, beta receptor I
GO:0046777	17164	Mapkapk2	MAP kinase-activated protein kinase 2
GO:0046777	15162	Hck	hemopoietic cell kinase
GO:0046777	224105	Pak2	p21 (RAC1) activated kinase 2
GO:0046777	12978	Csf1r	colony stimulating factor 1 receptor
GO:0043065	21812	Tgfbr1	transforming growth factor, beta receptor I
GO:0043065	18128	Notch1	notch 1
GO:0043065	106869	Tnfaip8	tumor necrosis factor, alpha-induced protein 8
GO:0043065	27056	Irf5	interferon regulatory factor 5
GO:0043065	17873	Gadd45b	growth arrest and DNA-damage-inducible 45 beta
GO:0043065	15368	Hmox1	heme oxygenase 1
GO:0043065	14694	Rack1	receptor for activated C kinase 1
GO:0043065	56484	Foxo3	forkhead box O3
GO:0043065	52521	Zfp622	zinc finger protein 622
GO:0043065	98267	Stk17b	serine/threonine kinase 17b (apoptosis-inducing)
GO:0043065	13205	Ddx3x	DEAD/H (Asp-Glu-Ala-Asp/His) box polypeptide 3, X-linked
GO:0043065	16331	Inpp5d	inositol polyphosphate-5-phosphatase D
GO:0043065	15446	Hpgd	hydroxyprostaglandin dehydrogenase 15 (NAD)
GO:0043065	12042	Bcl10	B cell leukemia/lymphoma 10
GO:0043065	56353	Rybp	RING1 and YY1 binding protein
GO:0043065	20090	Rps29	ribosomal protein S29
GO:0043065	15251	Hif1a	hypoxia inducible factor 1, alpha subunit
GO:0043065	15370	Nr4a1	nuclear receptor subfamily 4, group A, member 1
GO:0006397	76936	Hnrnpm	heterogeneous nuclear ribonucleoprotein M
GO:0006397	51810	Hnrnpu	heterogeneous nuclear ribonucleoprotein U
GO:0006397	81898	Sf3b1	splicing factor 3b, subunit 1
GO:0006397	98758	Hnrnpf	heterogeneous nuclear ribonucleoprotein F
GO:0006397	59013	Hnrnph1	heterogeneous nuclear ribonucleoprotein H1
GO:0006397	13207	Ddx5	DEAD (Asp-Glu-Ala-Asp) box polypeptide 5
GO:0006397	12192	Zfp36l1	zinc finger protein 36, C3H type-like 1
GO:0006397	18458	Pabpc1	poly(A) binding protein, cytoplasmic 1
GO:0006397	67480	Cwc25	CWC25 spliceosome-associated protein
GO:0006397	24128	Xrn2	5'-3' exoribonuclease 2
GO:0006397	231386	Ythdc1	YTH domain containing 1
GO:0006397	20658	Son	Son DNA binding protein
GO:0006397	15381	Hnrnpc	heterogeneous nuclear ribonucleoprotein C
GO:0006397	67039	Rbm25	RNA binding motif protein 25
GO:0006397	232314	Ppp4r2	protein phosphatase 4, regulatory subunit 2
GO:0006397	71514	Sfpq	splicing factor proline/glutamine rich (polypyrimidine tract binding protein associated)
GO:0006397	20462	Tra2b	transformer 2 beta
GO:0050727	17096	Lyn	LYN proto-oncogene, Src family tyrosine kinase
GO:0050727	216161	Sbno2	strawberry notch 2
GO:0050727	12363	Casp4	caspase 4, apoptosis-related cysteine peptidase
GO:0050727	19697	Rela	v-rel reticuloendotheliosis viral oncogene homolog A (avian)
GO:0050727	216799	Nlrp3	NLR family, pyrin domain containing 3
GO:0050727	17874	Myd88	myeloid differentiation primary response gene 88
GO:0042273	18148	Npm1	nucleophosmin 1
GO:0042273	57808	Rpl35a	ribosomal protein L35A
GO:0042273	19941	Rpl26	ribosomal protein L26
GO:0042273	52521	Zfp622	zinc finger protein 622
GO:0019886	54445	Unc93b1	unc-93 homolog B1, TLR signaling regulator
GO:0019886	14127	Fcer1g	Fc receptor, IgE, high affinity I, gamma polypeptide
GO:0019886	14130	Fcgr2b	Fc receptor, IgG, low affinity IIb
GO:0019886	13040	Ctss	cathepsin S
GO:0019886	14998	H2-DMa	histocompatibility 2, class II, locus DMa
GO:0010977	19664	Rbpj	recombination signal binding protein for immunoglobulin kappa J region
GO:0010977	218203	Mylip	myosin regulatory light chain interacting protein
GO:0010977	668253	Dleu2	deleted in lymphocytic leukemia, 2
GO:0010977	14964	H2-D1	histocompatibility 2, D region locus 1
GO:0010977	14972	H2-K1	histocompatibility 2, K1, K region
GO:0010977	64138	Ctsz	cathepsin Z
GO:0010977	12010	B2m	beta-2 microglobulin
GO:0010977	23924	Katna1	katanin p60 (ATPase-containing) subunit A1
GO:0007507	18128	Notch1	notch 1
GO:0007507	21812	Tgfbr1	transforming growth factor, beta receptor I
GO:0007507	18187	Nrp2	neuropilin 2
GO:0007507	75547	Akap13	A kinase (PRKA) anchor protein 13
GO:0007507	216850	Kdm6b	KDM1 lysine (K)-specific demethylase 6B
GO:0007507	22329	Vcam1	vascular cell adhesion molecule 1
GO:0007507	17684	Cited2	Cbp/p300-interacting transactivator, with Glu/Asp-rich carboxy-terminal domain, 2
GO:0007507	17260	Mef2c	myocyte enhancer factor 2C
GO:0007507	12192	Zfp36l1	zinc finger protein 36, C3H type-like 1
GO:0007507	19664	Rbpj	recombination signal binding protein for immunoglobulin kappa J region
GO:0007507	20807	Srf	serum response factor
GO:0007507	17258	Mef2a	myocyte enhancer factor 2A
GO:0006417	16210	Impact	impact, RWD domain protein
GO:0006417	56040	Rplp1	ribosomal protein, large, P1
GO:0006417	110954	Rpl10	ribosomal protein L10
GO:0006417	14694	Rack1	receptor for activated C kinase 1
GO:0006417	56484	Foxo3	forkhead box O3
GO:0006417	22121	Rpl13a	ribosomal protein L13A
GO:0006417	20430	Cyfip1	cytoplasmic FMR1 interacting protein 1
GO:0006417	17347	Mknk2	MAP kinase-interacting serine/threonine kinase 2
GO:0006417	13205	Ddx3x	DEAD/H (Asp-Glu-Ala-Asp/His) box polypeptide 3, X-linked
GO:0006417	12192	Zfp36l1	zinc finger protein 36, C3H type-like 1
GO:0006417	13690	Eif4g2	eukaryotic translation initiation factor 4, gamma 2
GO:0008380	98758	Hnrnpf	heterogeneous nuclear ribonucleoprotein F
GO:0008380	59013	Hnrnph1	heterogeneous nuclear ribonucleoprotein H1
GO:0008380	13207	Ddx5	DEAD (Asp-Glu-Ala-Asp) box polypeptide 5
GO:0008380	76936	Hnrnpm	heterogeneous nuclear ribonucleoprotein M
GO:0008380	51810	Hnrnpu	heterogeneous nuclear ribonucleoprotein U
GO:0008380	81898	Sf3b1	splicing factor 3b, subunit 1
GO:0008380	71514	Sfpq	splicing factor proline/glutamine rich (polypyrimidine tract binding protein associated)
GO:0008380	20462	Tra2b	transformer 2 beta
GO:0008380	67480	Cwc25	CWC25 spliceosome-associated protein
GO:0008380	18458	Pabpc1	poly(A) binding protein, cytoplasmic 1
GO:0008380	231386	Ythdc1	YTH domain containing 1
GO:0008380	20658	Son	Son DNA binding protein
GO:0008380	15381	Hnrnpc	heterogeneous nuclear ribonucleoprotein C
GO:0008380	232314	Ppp4r2	protein phosphatase 4, regulatory subunit 2
GO:0008380	67039	Rbm25	RNA binding motif protein 25
GO:0030889	17096	Lyn	LYN proto-oncogene, Src family tyrosine kinase
GO:0030889	16331	Inpp5d	inositol polyphosphate-5-phosphatase D
GO:0030889	22177	Tyrobp	TYRO protein tyrosine kinase binding protein
GO:0030889	14130	Fcgr2b	Fc receptor, IgG, low affinity IIb
GO:0006955	110557	H2-Q6	histocompatibility 2, Q region locus 6
GO:0006955	13040	Ctss	cathepsin S
GO:0006955	17874	Myd88	myeloid differentiation primary response gene 88
GO:0006955	14998	H2-DMa	histocompatibility 2, class II, locus DMa
GO:0006955	20310	Cxcl2	chemokine (C-X-C motif) ligand 2
GO:0006955	14972	H2-K1	histocompatibility 2, K1, K region
GO:0006955	15900	Irf8	interferon regulatory factor 8
GO:0006955	15015	H2-Q4	histocompatibility 2, Q region locus 4
GO:0006955	12010	B2m	beta-2 microglobulin
GO:0006955	15018	H2-Q7	histocompatibility 2, Q region locus 7
GO:0006955	23880	Fyb	FYN binding protein
GO:0006955	16175	Il1a	interleukin 1 alpha
GO:0006955	12628	Cfh	complement component factor h
GO:0006955	17084	Ly86	lymphocyte antigen 86
GO:0006955	14964	H2-D1	histocompatibility 2, D region locus 1
GO:0006955	13039	Ctsl	cathepsin L
GO:0006955	13051	Cx3cr1	chemokine (C-X3-C motif) receptor 1
GO:0007015	12721	Coro1a	coronin, actin binding protein 1A
GO:0007015	59069	Tpm3	tropomyosin 3, gamma
GO:0007015	12363	Casp4	caspase 4, apoptosis-related cysteine peptidase
GO:0007015	70497	Arhgap17	Rho GTPase activating protein 17
GO:0007015	74117	Actr3	ARP3 actin-related protein 3
GO:0007015	17118	Marcks	myristoylated alanine rich protein kinase C substrate
GO:0007015	20807	Srf	serum response factor
GO:0007015	140580	Elmo1	engulfment and cell motility 1
GO:0007015	17357	Marcksl1	MARCKS-like 1
GO:0007015	11352	Abl2	v-abl Abelson murine leukemia viral oncogene 2 (arg, Abelson-related gene)
GO:0002181	19941	Rpl26	ribosomal protein L26
GO:0002181	56040	Rplp1	ribosomal protein, large, P1
GO:0002181	66481	Rps21	ribosomal protein S21
GO:0002181	54127	Rps28	ribosomal protein S28
GO:0002181	57808	Rpl35a	ribosomal protein L35A
GO:0002181	67248	Rpl39	ribosomal protein L39
GO:0002181	66475	Rps23	ribosomal protein S23
GO:0002181	20090	Rps29	ribosomal protein S29
GO:0031666	17084	Ly86	lymphocyte antigen 86
GO:0031666	17079	Cd180	CD180 antigen
GO:0010468	12192	Zfp36l1	zinc finger protein 36, C3H type-like 1
GO:0010468	19664	Rbpj	recombination signal binding protein for immunoglobulin kappa J region
GO:0010468	15251	Hif1a	hypoxia inducible factor 1, alpha subunit
GO:0010468	15384	Hnrnpab	heterogeneous nuclear ribonucleoprotein A/B
GO:0010468	83433	Trem2	triggering receptor expressed on myeloid cells 2
GO:0010468	80859	Nfkbiz	nuclear factor of kappa light polypeptide gene enhancer in B cells inhibitor, zeta
GO:0010468	18128	Notch1	notch 1
GO:0010468	19264	Ptprc	protein tyrosine phosphatase, receptor type, C
GO:0010468	21812	Tgfbr1	transforming growth factor, beta receptor I
GO:0010468	74178	Stk40	serine/threonine kinase 40
GO:0010468	230738	Zc3h12a	zinc finger CCCH type containing 12A
GO:0010468	216850	Kdm6b	KDM1 lysine (K)-specific demethylase 6B
GO:0010468	51886	Fubp1	far upstream element (FUSE) binding protein 1
GO:0010468	17874	Myd88	myeloid differentiation primary response gene 88
GO:0007229	22177	Tyrobp	TYRO protein tyrosine kinase binding protein
GO:0007229	16419	Itgb5	integrin beta 5
GO:0007229	23880	Fyb	FYN binding protein
GO:0007229	56193	Plek	pleckstrin
GO:0007229	14127	Fcer1g	Fc receptor, IgE, high affinity I, gamma polypeptide
GO:0007229	100038882	Isg15	ISG15 ubiquitin-like modifier
GO:0007229	21894	Tln1	talin 1
GO:0007229	16402	Itga5	integrin alpha 5 (fibronectin receptor alpha)
GO:0045766	13051	Cx3cr1	chemokine (C-X3-C motif) receptor 1
GO:0045766	67154	Mtdh	metadherin
GO:0045766	15251	Hif1a	hypoxia inducible factor 1, alpha subunit
GO:0045766	12267	C3ar1	complement component 3a receptor 1
GO:0045766	16175	Il1a	interleukin 1 alpha
GO:0045766	15277	Hk2	hexokinase 2
GO:0045766	20848	Stat3	signal transducer and activator of transcription 3
GO:0045766	13036	Ctsh	cathepsin H
GO:0045766	12226	Btg1	BTG anti-proliferation factor 1
GO:0045766	18024	Nfe2l2	nuclear factor, erythroid derived 2, like 2
GO:0045766	15368	Hmox1	heme oxygenase 1
GO:0045766	230738	Zc3h12a	zinc finger CCCH type containing 12A
GO:0042127	19224	Ptgs1	prostaglandin-endoperoxide synthase 1
GO:0042127	20229	Sat1	spermidine/spermine N1-acetyl transferase 1
GO:0042127	19664	Rbpj	recombination signal binding protein for immunoglobulin kappa J region
GO:0042127	15939	Ier5	immediate early response 5
GO:0042127	20848	Stat3	signal transducer and activator of transcription 3
GO:0042127	16600	Klf4	Kruppel-like factor 4 (gut)
GO:0042127	15251	Hif1a	hypoxia inducible factor 1, alpha subunit
GO:0042127	30877	Gnl3	guanine nucleotide binding protein-like 3 (nucleolar)
GO:0042127	17134	Mafg	v-maf musculoaponeurotic fibrosarcoma oncogene family, protein G (avian)
GO:0042127	18128	Notch1	notch 1
GO:0042127	12606	Cebpa	CCAAT/enhancer binding protein (C/EBP), alpha
GO:0042127	17874	Myd88	myeloid differentiation primary response gene 88
GO:0007399	14270	Srgap2	SLIT-ROBO Rho GTPase activating protein 2
GO:0007399	18222	Numb	NUMB endocytic adaptor protein
GO:0007399	218203	Mylip	myosin regulatory light chain interacting protein
GO:0007399	17258	Mef2a	myocyte enhancer factor 2A
GO:0007399	94190	Ophn1	oligophrenin 1
GO:0007399	67263	Zswim6	zinc finger SWIM-type containing 6
GO:0007399	17260	Mef2c	myocyte enhancer factor 2C
GO:0007399	17135	Mafk	v-maf musculoaponeurotic fibrosarcoma oncogene family, protein K (avian)
GO:0007399	29869	Ulk2	unc-51 like kinase 2
GO:0007399	230738	Zc3h12a	zinc finger CCCH type containing 12A
GO:0007399	18187	Nrp2	neuropilin 2
GO:0007399	238330	Irf2bpl	interferon regulatory factor 2 binding protein-like
GO:0007399	20430	Cyfip1	cytoplasmic FMR1 interacting protein 1
GO:0007399	83431	Ndel1	nudE neurodevelopment protein 1 like 1
GO:0007399	260315	Nav3	neuron navigator 3
GO:0007399	16210	Impact	impact, RWD domain protein
GO:0007399	21812	Tgfbr1	transforming growth factor, beta receptor I
GO:0000165	17258	Mef2a	myocyte enhancer factor 2A
GO:0000165	12192	Zfp36l1	zinc finger protein 36, C3H type-like 1
GO:0000165	17260	Mef2c	myocyte enhancer factor 2C
GO:0000165	26397	Map2k3	mitogen-activated protein kinase kinase 3
GO:0007249	12042	Bcl10	B cell leukemia/lymphoma 10
GO:0007249	19696	Rel	reticuloendotheliosis oncogene
GO:0007249	21353	Tank	TRAF family member-associated Nf-kappa B activator
GO:0007249	19697	Rela	v-rel reticuloendotheliosis viral oncogene homolog A (avian)
GO:0048661	12267	C3ar1	complement component 3a receptor 1
GO:0048661	15251	Hif1a	hypoxia inducible factor 1, alpha subunit
GO:0048661	15200	Hbegf	heparin-binding EGF-like growth factor
GO:0048661	13057	Cyba	cytochrome b-245, alpha polypeptide
GO:0048661	19664	Rbpj	recombination signal binding protein for immunoglobulin kappa J region
GO:0048661	17874	Myd88	myeloid differentiation primary response gene 88
GO:0048661	11629	Aif1	allograft inflammatory factor 1
GO:0048661	16194	Il6ra	interleukin 6 receptor, alpha
GO:0048661	15368	Hmox1	heme oxygenase 1
GO:0071356	11796	Birc3	baculoviral IAP repeat-containing 3
GO:0071356	12192	Zfp36l1	zinc finger protein 36, C3H type-like 1
GO:0071356	230738	Zc3h12a	zinc finger CCCH type containing 12A
GO:0071356	19697	Rela	v-rel reticuloendotheliosis viral oncogene homolog A (avian)
GO:0071356	18033	Nfkb1	nuclear factor of kappa light polypeptide gene enhancer in B cells 1, p105
GO:0071356	21353	Tank	TRAF family member-associated Nf-kappa B activator
GO:0071356	18024	Nfe2l2	nuclear factor, erythroid derived 2, like 2
GO:0071356	12606	Cebpa	CCAAT/enhancer binding protein (C/EBP), alpha
GO:0071356	74117	Actr3	ARP3 actin-related protein 3
GO:0018105	13548	Dyrk1a	dual-specificity tyrosine-(Y)-phosphorylation regulated kinase 1a
GO:0018105	17347	Mknk2	MAP kinase-interacting serine/threonine kinase 2
GO:0018105	21969	Top1	topoisomerase (DNA) I
GO:0018105	19108	Prkx	protein kinase, X-linked
GO:0018105	69181	Dyrk2	dual-specificity tyrosine-(Y)-phosphorylation regulated kinase 2
GO:0018105	12747	Clk1	CDC-like kinase 1
GO:0018105	21812	Tgfbr1	transforming growth factor, beta receptor I
GO:0018105	17164	Mapkapk2	MAP kinase-activated protein kinase 2
GO:0018105	224105	Pak2	p21 (RAC1) activated kinase 2
GO:0000381	20462	Tra2b	transformer 2 beta
GO:0000381	67039	Rbm25	RNA binding motif protein 25
GO:0000381	231386	Ythdc1	YTH domain containing 1
GO:0000381	13207	Ddx5	DEAD (Asp-Glu-Ala-Asp) box polypeptide 5
GO:0000381	13548	Dyrk1a	dual-specificity tyrosine-(Y)-phosphorylation regulated kinase 1a
GO:0000381	51810	Hnrnpu	heterogeneous nuclear ribonucleoprotein U
GO:0007159	19264	Ptprc	protein tyrosine phosphatase, receptor type, C
GO:0007159	16409	Itgam	integrin alpha M
GO:0007159	15894	Icam1	intercellular adhesion molecule 1
GO:0007159	16402	Itga5	integrin alpha 5 (fibronectin receptor alpha)
GO:0007159	22329	Vcam1	vascular cell adhesion molecule 1
GO:0070102	20375	Spi1	spleen focus forming virus (SFFV) proviral integration oncogene
GO:0070102	12606	Cebpa	CCAAT/enhancer binding protein (C/EBP), alpha
GO:0070102	16194	Il6ra	interleukin 6 receptor, alpha
GO:0070102	20848	Stat3	signal transducer and activator of transcription 3
GO:0034314	76709	Arpc2	actin related protein 2/3 complex, subunit 2
GO:0034314	11867	Arpc1b	actin related protein 2/3 complex, subunit 1B
GO:0034314	74117	Actr3	ARP3 actin-related protein 3
GO:0007179	21812	Tgfbr1	transforming growth factor, beta receptor I
GO:0007179	20482	Skil	SKI-like
GO:0007179	16419	Itgb5	integrin beta 5
GO:0007179	15446	Hpgd	hydroxyprostaglandin dehydrogenase 15 (NAD)
GO:0007179	17684	Cited2	Cbp/p300-interacting transactivator, with Glu/Asp-rich carboxy-terminal domain, 2
GO:0001837	19664	Rbpj	recombination signal binding protein for immunoglobulin kappa J region
GO:0001837	13207	Ddx5	DEAD (Asp-Glu-Ala-Asp) box polypeptide 5
GO:0001837	15251	Hif1a	hypoxia inducible factor 1, alpha subunit
GO:0001837	15384	Hnrnpab	heterogeneous nuclear ribonucleoprotein A/B
GO:0001837	18128	Notch1	notch 1
GO:0001837	21812	Tgfbr1	transforming growth factor, beta receptor I
GO:0030307	13690	Eif4g2	eukaryotic translation initiation factor 4, gamma 2
GO:0030307	15200	Hbegf	heparin-binding EGF-like growth factor
GO:0030307	13205	Ddx3x	DEAD/H (Asp-Glu-Ala-Asp/His) box polypeptide 3, X-linked
GO:0030307	13057	Cyba	cytochrome b-245, alpha polypeptide
GO:0030307	70556	Slc25a33	solute carrier family 25, member 33
GO:0030307	53378	Sdcbp	syndecan binding protein
GO:0030307	21812	Tgfbr1	transforming growth factor, beta receptor I
GO:0032731	22177	Tyrobp	TYRO protein tyrosine kinase binding protein
GO:0032731	20848	Stat3	signal transducer and activator of transcription 3
GO:0032731	24088	Tlr2	toll-like receptor 2
GO:0032731	12363	Casp4	caspase 4, apoptosis-related cysteine peptidase
GO:0032731	216799	Nlrp3	NLR family, pyrin domain containing 3
GO:0070374	11352	Abl2	v-abl Abelson murine leukemia viral oncogene 2 (arg, Abelson-related gene)
GO:0070374	215449	Rap1b	RAS related protein 1b
GO:0070374	24088	Tlr2	toll-like receptor 2
GO:0070374	16175	Il1a	interleukin 1 alpha
GO:0070374	233571	P2ry6	pyrimidinergic receptor P2Y, G-protein coupled, 6
GO:0070374	83433	Trem2	triggering receptor expressed on myeloid cells 2
GO:0070374	19264	Ptprc	protein tyrosine phosphatase, receptor type, C
GO:0070374	18128	Notch1	notch 1
GO:0070374	12978	Csf1r	colony stimulating factor 1 receptor
GO:0070374	171285	Havcr2	hepatitis A virus cellular receptor 2
GO:0070374	15894	Icam1	intercellular adhesion molecule 1
GO:0042742	17969	Ncf1	neutrophil cytosolic factor 1
GO:0042742	17874	Myd88	myeloid differentiation primary response gene 88
GO:0042742	15900	Irf8	interferon regulatory factor 8
GO:0042742	83433	Trem2	triggering receptor expressed on myeloid cells 2
GO:0042742	12608	Cebpb	CCAAT/enhancer binding protein (C/EBP), beta
GO:0042742	14972	H2-K1	histocompatibility 2, K1, K region
GO:0042742	100038882	Isg15	ISG15 ubiquitin-like modifier
GO:0042742	17476	Mpeg1	macrophage expressed gene 1
GO:0042742	14127	Fcer1g	Fc receptor, IgE, high affinity I, gamma polypeptide
GO:0042742	19664	Rbpj	recombination signal binding protein for immunoglobulin kappa J region
GO:0061844	11727	Ang	angiogenin, ribonuclease, RNase A family, 5
GO:0061844	12010	B2m	beta-2 microglobulin
GO:0061844	20310	Cxcl2	chemokine (C-X-C motif) ligand 2
GO:0061844	68024	H2bc4	H2B clustered histone 4
GO:0061844	67248	Rpl39	ribosomal protein L39
GO:0061844	14109	Fau	Finkel-Biskis-Reilly murine sarcoma virus (FBR-MuSV) ubiquitously expressed (fox derived)
GO:0061158	230738	Zc3h12a	zinc finger CCCH type containing 12A
GO:0061158	12192	Zfp36l1	zinc finger protein 36, C3H type-like 1
GO:0051726	17873	Gadd45b	growth arrest and DNA-damage-inducible 45 beta
GO:0051726	71514	Sfpq	splicing factor proline/glutamine rich (polypyrimidine tract binding protein associated)
GO:0051726	19264	Ptprc	protein tyrosine phosphatase, receptor type, C
GO:0051726	20658	Son	Son DNA binding protein
GO:0051726	18148	Npm1	nucleophosmin 1
GO:0051726	14694	Rack1	receptor for activated C kinase 1
GO:0051726	20848	Stat3	signal transducer and activator of transcription 3
GO:0051726	11796	Birc3	baculoviral IAP repeat-containing 3
GO:0032691	230738	Zc3h12a	zinc finger CCCH type containing 12A
GO:0032691	216799	Nlrp3	NLR family, pyrin domain containing 3
GO:0032691	21929	Tnfaip3	tumor necrosis factor, alpha-induced protein 3
GO:0032691	83433	Trem2	triggering receptor expressed on myeloid cells 2
GO:0032691	13051	Cx3cr1	chemokine (C-X3-C motif) receptor 1
GO:0071346	19332	Rab20	RAB20, member RAS oncogene family
GO:0071346	22121	Rpl13a	ribosomal protein L13A
GO:0071346	15018	H2-Q7	histocompatibility 2, Q region locus 7
GO:0071346	15900	Irf8	interferon regulatory factor 8
GO:0071346	74117	Actr3	ARP3 actin-related protein 3
GO:0071346	24088	Tlr2	toll-like receptor 2
GO:0071346	11465	Actg1	actin, gamma, cytoplasmic 1
GO:0071346	69834	Rab43	RAB43, member RAS oncogene family
GO:0002224	17164	Mapkapk2	MAP kinase-activated protein kinase 2
GO:0002224	54445	Unc93b1	unc-93 homolog B1, TLR signaling regulator
GO:0002224	24088	Tlr2	toll-like receptor 2
GO:0002224	12042	Bcl10	B cell leukemia/lymphoma 10
GO:0032703	16792	Laptm5	lysosomal-associated protein transmembrane 5
GO:0032703	260315	Nav3	neuron navigator 3
GO:0032703	19264	Ptprc	protein tyrosine phosphatase, receptor type, C
GO:0032703	21929	Tnfaip3	tumor necrosis factor, alpha-induced protein 3
GO:0032703	171285	Havcr2	hepatitis A virus cellular receptor 2
GO:0032722	17874	Myd88	myeloid differentiation primary response gene 88
GO:0032722	11629	Aif1	allograft inflammatory factor 1
GO:0032722	171285	Havcr2	hepatitis A virus cellular receptor 2
GO:0032722	12978	Csf1r	colony stimulating factor 1 receptor
GO:0032722	16194	Il6ra	interleukin 6 receptor, alpha
GO:0032722	24088	Tlr2	toll-like receptor 2
GO:0006338	21969	Top1	topoisomerase (DNA) I
GO:0006338	216850	Kdm6b	KDM1 lysine (K)-specific demethylase 6B
GO:0006338	18148	Npm1	nucleophosmin 1
GO:0006338	217578	Baz1a	bromodomain adjacent to zinc finger domain 1A
GO:0006338	93762	Smarca5	SWI/SNF related, matrix associated, actin dependent regulator of chromatin, subfamily a, member 5
GO:0006338	12648	Chd1	chromodomain helicase DNA binding protein 1
GO:0071354	216161	Sbno2	strawberry notch 2
GO:0071354	18033	Nfkb1	nuclear factor of kappa light polypeptide gene enhancer in B cells 1, p105
GO:0071354	19697	Rela	v-rel reticuloendotheliosis viral oncogene homolog A (avian)
GO:0035924	18128	Notch1	notch 1
GO:0035924	17164	Mapkapk2	MAP kinase-activated protein kinase 2
GO:0035924	19697	Rela	v-rel reticuloendotheliosis viral oncogene homolog A (avian)
GO:0035924	26397	Map2k3	mitogen-activated protein kinase kinase 3
GO:0035924	15370	Nr4a1	nuclear receptor subfamily 4, group A, member 1
GO:0043484	98758	Hnrnpf	heterogeneous nuclear ribonucleoprotein F
GO:0043484	59013	Hnrnph1	heterogeneous nuclear ribonucleoprotein H1
GO:0043484	20462	Tra2b	transformer 2 beta
GO:0043484	12747	Clk1	CDC-like kinase 1
GO:0043484	20658	Son	Son DNA binding protein
GO:0032715	56715	Rabgef1	RAB guanine nucleotide exchange factor (GEF) 1
GO:0032715	230738	Zc3h12a	zinc finger CCCH type containing 12A
GO:0032715	171285	Havcr2	hepatitis A virus cellular receptor 2
GO:0032715	21929	Tnfaip3	tumor necrosis factor, alpha-induced protein 3
GO:0032715	16331	Inpp5d	inositol polyphosphate-5-phosphatase D
GO:0007219	19664	Rbpj	recombination signal binding protein for immunoglobulin kappa J region
GO:0007219	12606	Cebpa	CCAAT/enhancer binding protein (C/EBP), alpha
GO:0007219	18128	Notch1	notch 1
GO:0071407	12606	Cebpa	CCAAT/enhancer binding protein (C/EBP), alpha
GO:0071407	224105	Pak2	p21 (RAC1) activated kinase 2
GO:0071407	233571	P2ry6	pyrimidinergic receptor P2Y, G-protein coupled, 6
GO:0071407	18033	Nfkb1	nuclear factor of kappa light polypeptide gene enhancer in B cells 1, p105
GO:0071407	70839	P2ry12	purinergic receptor P2Y, G-protein coupled 12
GO:0071407	215449	Rap1b	RAS related protein 1b
GO:0071407	20848	Stat3	signal transducer and activator of transcription 3
GO:0000380	13207	Ddx5	DEAD (Asp-Glu-Ala-Asp) box polypeptide 5
GO:0000380	76936	Hnrnpm	heterogeneous nuclear ribonucleoprotein M
GO:0000380	71514	Sfpq	splicing factor proline/glutamine rich (polypyrimidine tract binding protein associated)
GO:0043123	67245	Peli1	pellino 1
GO:0043123	17874	Myd88	myeloid differentiation primary response gene 88
GO:0043123	19697	Rela	v-rel reticuloendotheliosis viral oncogene homolog A (avian)
GO:0043123	75547	Akap13	A kinase (PRKA) anchor protein 13
GO:0043123	16175	Il1a	interleukin 1 alpha
GO:0043123	67154	Mtdh	metadherin
GO:0043123	56200	Ddx21	DEAD (Asp-Glu-Ala-Asp) box polypeptide 21
GO:0043123	11352	Abl2	v-abl Abelson murine leukemia viral oncogene 2 (arg, Abelson-related gene)
GO:0001774	13051	Cx3cr1	chemokine (C-X3-C motif) receptor 1
GO:0001774	24088	Tlr2	toll-like receptor 2
GO:0001774	16409	Itgam	integrin alpha M
GO:0001774	83433	Trem2	triggering receptor expressed on myeloid cells 2
GO:0001774	11629	Aif1	allograft inflammatory factor 1
GO:0008360	13822	Epb41l2	erythrocyte membrane protein band 4.1 like 2
GO:0008360	17698	Msn	moesin
GO:0008360	15212	Hexb	hexosaminidase B
GO:0008360	12978	Csf1r	colony stimulating factor 1 receptor
GO:0008360	15162	Hck	hemopoietic cell kinase
GO:0008360	20430	Cyfip1	cytoplasmic FMR1 interacting protein 1
GO:0008360	15894	Icam1	intercellular adhesion molecule 1
GO:0008360	12721	Coro1a	coronin, actin binding protein 1A
GO:0008360	14674	Gna13	guanine nucleotide binding protein, alpha 13
GO:0051607	54445	Unc93b1	unc-93 homolog B1, TLR signaling regulator
GO:0051607	56200	Ddx21	DEAD (Asp-Glu-Ala-Asp) box polypeptide 21
GO:0051607	26943	Serinc3	serine incorporator 3
GO:0051607	16363	Irf2	interferon regulatory factor 2
GO:0051607	27041	G3bp1	GTPase activating protein (SH3 domain) binding protein 1
GO:0051607	27056	Irf5	interferon regulatory factor 5
GO:0051607	100038882	Isg15	ISG15 ubiquitin-like modifier
GO:0051607	19264	Ptprc	protein tyrosine phosphatase, receptor type, C
GO:0051607	216799	Nlrp3	NLR family, pyrin domain containing 3
GO:0008283	12192	Zfp36l1	zinc finger protein 36, C3H type-like 1
GO:0008283	17684	Cited2	Cbp/p300-interacting transactivator, with Glu/Asp-rich carboxy-terminal domain, 2
GO:0008283	20848	Stat3	signal transducer and activator of transcription 3
GO:0008283	16363	Irf2	interferon regulatory factor 2
GO:0008283	215449	Rap1b	RAS related protein 1b
GO:0008283	30877	Gnl3	guanine nucleotide binding protein-like 3 (nucleolar)
GO:0008283	12978	Csf1r	colony stimulating factor 1 receptor
GO:0008283	77987	Ascc3	activating signal cointegrator 1 complex subunit 3
GO:0008283	17969	Ncf1	neutrophil cytosolic factor 1
GO:0008283	50493	Txnrd1	thioredoxin reductase 1
GO:0002250	12042	Bcl10	B cell leukemia/lymphoma 10
GO:0002250	75234	Rnf19b	ring finger protein 19B
GO:0002250	16172	Il17ra	interleukin 17 receptor A
GO:0002250	17096	Lyn	LYN proto-oncogene, Src family tyrosine kinase
GO:0002250	54445	Unc93b1	unc-93 homolog B1, TLR signaling regulator
GO:0002250	56743	Lat2	linker for activation of T cells family, member 2
GO:0002250	171285	Havcr2	hepatitis A virus cellular receptor 2
GO:0002250	14998	H2-DMa	histocompatibility 2, class II, locus DMa
GO:0002250	94212	Pag1	phosphoprotein associated with glycosphingolipid microdomains 1
GO:0032496	22121	Rpl13a	ribosomal protein L13A
GO:0032496	17874	Myd88	myeloid differentiation primary response gene 88
GO:0032496	67245	Peli1	pellino 1
GO:0032496	12608	Cebpb	CCAAT/enhancer binding protein (C/EBP), beta
GO:0032496	17164	Mapkapk2	MAP kinase-activated protein kinase 2
GO:0032496	211770	Trib1	tribbles pseudokinase 1
GO:0010629	20375	Spi1	spleen focus forming virus (SFFV) proviral integration oncogene
GO:0010629	18128	Notch1	notch 1
GO:0010629	14694	Rack1	receptor for activated C kinase 1
GO:0010629	18033	Nfkb1	nuclear factor of kappa light polypeptide gene enhancer in B cells 1, p105
GO:0010629	18148	Npm1	nucleophosmin 1
GO:0010629	11629	Aif1	allograft inflammatory factor 1
GO:0010629	171285	Havcr2	hepatitis A virus cellular receptor 2
GO:0010629	230738	Zc3h12a	zinc finger CCCH type containing 12A
GO:0010629	17684	Cited2	Cbp/p300-interacting transactivator, with Glu/Asp-rich carboxy-terminal domain, 2
GO:0010629	17260	Mef2c	myocyte enhancer factor 2C
GO:0010629	16600	Klf4	Kruppel-like factor 4 (gut)
GO:0010629	19696	Rel	reticuloendotheliosis oncogene
GO:0010629	15251	Hif1a	hypoxia inducible factor 1, alpha subunit
GO:1904646	15894	Icam1	intercellular adhesion molecule 1
GO:1904646	22329	Vcam1	vascular cell adhesion molecule 1
GO:1904646	12363	Casp4	caspase 4, apoptosis-related cysteine peptidase
GO:1904646	83433	Trem2	triggering receptor expressed on myeloid cells 2
GO:1904646	14130	Fcgr2b	Fc receptor, IgG, low affinity IIb
GO:0045600	230738	Zc3h12a	zinc finger CCCH type containing 12A
GO:0045600	12606	Cebpa	CCAAT/enhancer binding protein (C/EBP), alpha
GO:0045600	12608	Cebpb	CCAAT/enhancer binding protein (C/EBP), beta
GO:0045600	12192	Zfp36l1	zinc finger protein 36, C3H type-like 1
GO:0001947	20807	Srf	serum response factor
GO:0001947	15251	Hif1a	hypoxia inducible factor 1, alpha subunit
GO:0001947	19664	Rbpj	recombination signal binding protein for immunoglobulin kappa J region
GO:0001947	17684	Cited2	Cbp/p300-interacting transactivator, with Glu/Asp-rich carboxy-terminal domain, 2
GO:0001947	17260	Mef2c	myocyte enhancer factor 2C
GO:0001947	18128	Notch1	notch 1
GO:0001947	68146	Arl13b	ADP-ribosylation factor-like 13B
GO:0000028	57294	Rps27	ribosomal protein S27
GO:0000028	20044	Rps14	ribosomal protein S14
GO:0000028	54127	Rps28	ribosomal protein S28
GO:0000028	75617	Rps25	ribosomal protein S25
GO:0048662	211770	Trib1	tribbles pseudokinase 1
GO:0048662	15368	Hmox1	heme oxygenase 1
GO:0048662	11727	Ang	angiogenin, ribonuclease, RNase A family, 5
GO:0048662	11629	Aif1	allograft inflammatory factor 1
GO:0048662	21929	Tnfaip3	tumor necrosis factor, alpha-induced protein 3
GO:0048662	16600	Klf4	Kruppel-like factor 4 (gut)
GO:0045444	12606	Cebpa	CCAAT/enhancer binding protein (C/EBP), alpha
GO:0045444	12608	Cebpb	CCAAT/enhancer binding protein (C/EBP), beta
GO:0045444	15370	Nr4a1	nuclear receptor subfamily 4, group A, member 1
GO:0045444	16600	Klf4	Kruppel-like factor 4 (gut)
GO:0045444	231991	Creb5	cAMP responsive element binding protein 5
GO:0051603	13040	Ctss	cathepsin S
GO:0051603	64138	Ctsz	cathepsin Z
GO:0051603	13036	Ctsh	cathepsin H
GO:0051603	13039	Ctsl	cathepsin L
GO:0034063	13209	Ddx6	DEAD (Asp-Glu-Ala-Asp) box polypeptide 6
GO:0034063	27041	G3bp1	GTPase activating protein (SH3 domain) binding protein 1
GO:0034063	13205	Ddx3x	DEAD/H (Asp-Glu-Ala-Asp/His) box polypeptide 3, X-linked
GO:0034063	66475	Rps23	ribosomal protein S23
GO:0042274	54127	Rps28	ribosomal protein S28
GO:0042274	75617	Rps25	ribosomal protein S25
GO:0042274	18148	Npm1	nucleophosmin 1
GO:0019882	54445	Unc93b1	unc-93 homolog B1, TLR signaling regulator
GO:0019882	14964	H2-D1	histocompatibility 2, D region locus 1
GO:0019882	14972	H2-K1	histocompatibility 2, K1, K region
GO:0019882	14998	H2-DMa	histocompatibility 2, class II, locus DMa
GO:0019882	235442	Rab8b	RAB8B, member RAS oncogene family
GO:0017148	13209	Ddx6	DEAD (Asp-Glu-Ala-Asp) box polypeptide 6
GO:0017148	11727	Ang	angiogenin, ribonuclease, RNase A family, 5
GO:0017148	22121	Rpl13a	ribosomal protein L13A
GO:0017148	14694	Rack1	receptor for activated C kinase 1
GO:0017148	17975	Ncl	nucleolin
GO:0017148	13205	Ddx3x	DEAD/H (Asp-Glu-Ala-Asp/His) box polypeptide 3, X-linked
GO:0043154	16600	Klf4	Kruppel-like factor 4 (gut)
GO:0043154	64209	Herpud1	homocysteine-inducible, endoplasmic reticulum stress-inducible, ubiquitin-like domain member 1
GO:0043154	15370	Nr4a1	nuclear receptor subfamily 4, group A, member 1
GO:0043154	12047	Bcl2a1d	B cell leukemia/lymphoma 2 related protein A1d
GO:0043154	216742	Fnip1	folliculin interacting protein 1
GO:0043154	13205	Ddx3x	DEAD/H (Asp-Glu-Ala-Asp/His) box polypeptide 3, X-linked
GO:0002244	17684	Cited2	Cbp/p300-interacting transactivator, with Glu/Asp-rich carboxy-terminal domain, 2
GO:0002244	13629	Eef2	eukaryotic translation elongation factor 2
GO:0002244	104759	Pld4	phospholipase D family, member 4
GO:0002244	20466	Sin3a	transcriptional regulator, SIN3A (yeast)
GO:0002244	12978	Csf1r	colony stimulating factor 1 receptor
GO:0002244	19264	Ptprc	protein tyrosine phosphatase, receptor type, C
GO:0002244	232314	Ppp4r2	protein phosphatase 4, regulatory subunit 2
GO:0032735	15900	Irf8	interferon regulatory factor 8
GO:0032735	19697	Rela	v-rel reticuloendotheliosis viral oncogene homolog A (avian)
GO:0032735	54445	Unc93b1	unc-93 homolog B1, TLR signaling regulator
GO:0032735	24088	Tlr2	toll-like receptor 2
GO:0032735	19696	Rel	reticuloendotheliosis oncogene
GO:0032735	16792	Laptm5	lysosomal-associated protein transmembrane 5
GO:0048511	51810	Hnrnpu	heterogeneous nuclear ribonucleoprotein U
GO:0048511	20466	Sin3a	transcriptional regulator, SIN3A (yeast)
GO:0048511	13207	Ddx5	DEAD (Asp-Glu-Ala-Asp) box polypeptide 5
GO:0048511	14694	Rack1	receptor for activated C kinase 1
GO:0048511	21969	Top1	topoisomerase (DNA) I
GO:0048511	18044	Nfya	nuclear transcription factor-Y alpha
GO:0048511	268903	Nrip1	nuclear receptor interacting protein 1
GO:0048511	18034	Nfkb2	nuclear factor of kappa light polypeptide gene enhancer in B cells 2, p49/p100
GO:0048511	71514	Sfpq	splicing factor proline/glutamine rich (polypyrimidine tract binding protein associated)
GO:0002281	171285	Havcr2	hepatitis A virus cellular receptor 2
GO:0002281	22177	Tyrobp	TYRO protein tyrosine kinase binding protein
GO:0002281	216161	Sbno2	strawberry notch 2
GO:0006446	16210	Impact	impact, RWD domain protein
GO:0006446	217869	Eif5	eukaryotic translation initiation factor 5
GO:0006446	13690	Eif4g2	eukaryotic translation initiation factor 4, gamma 2
GO:1901224	83433	Trem2	triggering receptor expressed on myeloid cells 2
GO:1901224	171285	Havcr2	hepatitis A virus cellular receptor 2
GO:1901224	19697	Rela	v-rel reticuloendotheliosis viral oncogene homolog A (avian)
GO:1901224	13205	Ddx3x	DEAD/H (Asp-Glu-Ala-Asp/His) box polypeptide 3, X-linked
GO:1901224	16792	Laptm5	lysosomal-associated protein transmembrane 5
GO:1901224	24088	Tlr2	toll-like receptor 2
GO:0000398	20462	Tra2b	transformer 2 beta
GO:0000398	71514	Sfpq	splicing factor proline/glutamine rich (polypyrimidine tract binding protein associated)
GO:0000398	67480	Cwc25	CWC25 spliceosome-associated protein
GO:0000398	15381	Hnrnpc	heterogeneous nuclear ribonucleoprotein C
GO:0000398	231386	Ythdc1	YTH domain containing 1
GO:0000398	76936	Hnrnpm	heterogeneous nuclear ribonucleoprotein M
GO:0000398	81898	Sf3b1	splicing factor 3b, subunit 1
GO:0060412	18128	Notch1	notch 1
GO:0060412	21812	Tgfbr1	transforming growth factor, beta receptor I
GO:0060412	19664	Rbpj	recombination signal binding protein for immunoglobulin kappa J region
GO:0060412	17684	Cited2	Cbp/p300-interacting transactivator, with Glu/Asp-rich carboxy-terminal domain, 2
GO:0050852	230738	Zc3h12a	zinc finger CCCH type containing 12A
GO:0050852	80859	Nfkbiz	nuclear factor of kappa light polypeptide gene enhancer in B cells inhibitor, zeta
GO:0050852	19264	Ptprc	protein tyrosine phosphatase, receptor type, C
GO:0050852	12042	Bcl10	B cell leukemia/lymphoma 10
GO:0050852	23880	Fyb	FYN binding protein
GO:0050852	12047	Bcl2a1d	B cell leukemia/lymphoma 2 related protein A1d
GO:0032930	16409	Itgam	integrin alpha M
GO:0032930	22177	Tyrobp	TYRO protein tyrosine kinase binding protein
GO:0032930	13057	Cyba	cytochrome b-245, alpha polypeptide
GO:0008630	12045	Bcl2a1b	B cell leukemia/lymphoma 2 related protein A1b
GO:0008630	12044	Bcl2a1a	B cell leukemia/lymphoma 2 related protein A1a
GO:0008630	15368	Hmox1	heme oxygenase 1
GO:0008630	17210	Mcl1	myeloid cell leukemia sequence 1
GO:0008630	18950	Pnp	purine-nucleoside phosphorylase
GO:0008630	12047	Bcl2a1d	B cell leukemia/lymphoma 2 related protein A1d
GO:0050901	22329	Vcam1	vascular cell adhesion molecule 1
GO:0050901	13051	Cx3cr1	chemokine (C-X3-C motif) receptor 1
GO:0050901	20345	Selplg	selectin, platelet (p-selectin) ligand
GO:1901223	13205	Ddx3x	DEAD/H (Asp-Glu-Ala-Asp/His) box polypeptide 3, X-linked
GO:1901223	19697	Rela	v-rel reticuloendotheliosis viral oncogene homolog A (avian)
GO:1901223	216799	Nlrp3	NLR family, pyrin domain containing 3
GO:1901223	230738	Zc3h12a	zinc finger CCCH type containing 12A
GO:0016601	11629	Aif1	allograft inflammatory factor 1
GO:0016601	20430	Cyfip1	cytoplasmic FMR1 interacting protein 1
GO:0016601	242687	Wasf2	WAS protein family, member 2
GO:0016601	140580	Elmo1	engulfment and cell motility 1
GO:0010507	21929	Tnfaip3	tumor necrosis factor, alpha-induced protein 3
GO:0010507	17210	Mcl1	myeloid cell leukemia sequence 1
GO:0010507	83433	Trem2	triggering receptor expressed on myeloid cells 2
GO:0010507	13690	Eif4g2	eukaryotic translation initiation factor 4, gamma 2
GO:0010507	20848	Stat3	signal transducer and activator of transcription 3
GO:0034599	18024	Nfe2l2	nuclear factor, erythroid derived 2, like 2
GO:0034599	230738	Zc3h12a	zinc finger CCCH type containing 12A
GO:0034599	56484	Foxo3	forkhead box O3
GO:0034599	11629	Aif1	allograft inflammatory factor 1
GO:0045648	100038882	Isg15	ISG15 ubiquitin-like modifier
GO:0045648	56484	Foxo3	forkhead box O3
GO:0045648	16331	Inpp5d	inositol polyphosphate-5-phosphatase D
GO:0045648	15251	Hif1a	hypoxia inducible factor 1, alpha subunit
GO:0045648	20848	Stat3	signal transducer and activator of transcription 3
GO:0001892	15251	Hif1a	hypoxia inducible factor 1, alpha subunit
GO:0001892	17684	Cited2	Cbp/p300-interacting transactivator, with Glu/Asp-rich carboxy-terminal domain, 2
GO:0001892	12608	Cebpb	CCAAT/enhancer binding protein (C/EBP), beta
GO:0001892	12606	Cebpa	CCAAT/enhancer binding protein (C/EBP), alpha
GO:0006911	11629	Aif1	allograft inflammatory factor 1
GO:0006911	16409	Itgam	integrin alpha M
GO:0006911	14130	Fcgr2b	Fc receptor, IgG, low affinity IIb
GO:0006911	83433	Trem2	triggering receptor expressed on myeloid cells 2
GO:0006911	14127	Fcer1g	Fc receptor, IgE, high affinity I, gamma polypeptide
GO:0006911	140580	Elmo1	engulfment and cell motility 1
GO:0006911	14131	Fcgr3	Fc receptor, IgG, low affinity III
GO:0042102	11629	Aif1	allograft inflammatory factor 1
GO:0042102	171285	Havcr2	hepatitis A virus cellular receptor 2
GO:0042102	12721	Coro1a	coronin, actin binding protein 1A
GO:0042102	22329	Vcam1	vascular cell adhesion molecule 1
GO:0042102	19264	Ptprc	protein tyrosine phosphatase, receptor type, C
GO:0042102	18950	Pnp	purine-nucleoside phosphorylase
GO:0001701	22682	Zfand5	zinc finger, AN1-type domain 5
GO:0001701	17684	Cited2	Cbp/p300-interacting transactivator, with Glu/Asp-rich carboxy-terminal domain, 2
GO:0001701	20466	Sin3a	transcriptional regulator, SIN3A (yeast)
GO:0001701	20807	Srf	serum response factor
GO:0001701	17134	Mafg	v-maf musculoaponeurotic fibrosarcoma oncogene family, protein G (avian)
GO:0001701	18128	Notch1	notch 1
GO:0001701	21812	Tgfbr1	transforming growth factor, beta receptor I
GO:0001701	14674	Gna13	guanine nucleotide binding protein, alpha 13
GO:0001701	77097	Tanc2	tetratricopeptide repeat, ankyrin repeat and coiled-coil containing 2
GO:0001701	77087	Ankrd11	ankyrin repeat domain 11
GO:0001701	231386	Ythdc1	YTH domain containing 1
GO:0001701	13875	Erf	Ets2 repressor factor
GO:0001944	15251	Hif1a	hypoxia inducible factor 1, alpha subunit
GO:0001944	17684	Cited2	Cbp/p300-interacting transactivator, with Glu/Asp-rich carboxy-terminal domain, 2
GO:0001944	22682	Zfand5	zinc finger, AN1-type domain 5
GO:0001944	20375	Spi1	spleen focus forming virus (SFFV) proviral integration oncogene
GO:0050729	24088	Tlr2	toll-like receptor 2
GO:0050729	16172	Il17ra	interleukin 17 receptor A
GO:0050729	13040	Ctss	cathepsin S
GO:0050729	80859	Nfkbiz	nuclear factor of kappa light polypeptide gene enhancer in B cells inhibitor, zeta
GO:0050729	12608	Cebpb	CCAAT/enhancer binding protein (C/EBP), beta
GO:0050729	12606	Cebpa	CCAAT/enhancer binding protein (C/EBP), alpha
GO:0051017	11352	Abl2	v-abl Abelson murine leukemia viral oncogene 2 (arg, Abelson-related gene)
GO:0051017	20947	Swap70	SWA-70 protein
GO:0051017	11629	Aif1	allograft inflammatory factor 1
GO:0051017	17118	Marcks	myristoylated alanine rich protein kinase C substrate
GO:0032088	21929	Tnfaip3	tumor necrosis factor, alpha-induced protein 3
GO:0032088	171285	Havcr2	hepatitis A virus cellular receptor 2
GO:0032088	216799	Nlrp3	NLR family, pyrin domain containing 3
GO:0032088	230738	Zc3h12a	zinc finger CCCH type containing 12A
GO:0032088	67245	Peli1	pellino 1
GO:0032088	16600	Klf4	Kruppel-like factor 4 (gut)
GO:0050731	15894	Icam1	intercellular adhesion molecule 1
GO:0050731	16402	Itga5	integrin alpha 5 (fibronectin receptor alpha)
GO:0050731	224105	Pak2	p21 (RAC1) activated kinase 2
GO:0050731	16194	Il6ra	interleukin 6 receptor, alpha
GO:0050731	19264	Ptprc	protein tyrosine phosphatase, receptor type, C
GO:0050731	83433	Trem2	triggering receptor expressed on myeloid cells 2
GO:0050731	15200	Hbegf	heparin-binding EGF-like growth factor
GO:0006693	54486	Hpgds	hematopoietic prostaglandin D synthase
GO:0006693	19224	Ptgs1	prostaglandin-endoperoxide synthase 1
GO:0006693	15446	Hpgd	hydroxyprostaglandin dehydrogenase 15 (NAD)
GO:0016477	16419	Itgb5	integrin beta 5
GO:0016477	140580	Elmo1	engulfment and cell motility 1
GO:0016477	15200	Hbegf	heparin-binding EGF-like growth factor
GO:0016477	20971	Sdc4	syndecan 4
GO:0016477	70223	Nars	asparaginyl-tRNA synthetase
GO:0016477	83431	Ndel1	nudE neurodevelopment protein 1 like 1
GO:0016477	11727	Ang	angiogenin, ribonuclease, RNase A family, 5
GO:0016477	12721	Coro1a	coronin, actin binding protein 1A
GO:0016477	21929	Tnfaip3	tumor necrosis factor, alpha-induced protein 3
GO:0030838	22323	Vasp	vasodilator-stimulated phosphoprotein
GO:0030838	14784	Grb2	growth factor receptor bound protein 2
GO:0030838	74117	Actr3	ARP3 actin-related protein 3
GO:0030838	76709	Arpc2	actin related protein 2/3 complex, subunit 2
GO:0030838	15894	Icam1	intercellular adhesion molecule 1
GO:0002486	110557	H2-Q6	histocompatibility 2, Q region locus 6
GO:0002486	14972	H2-K1	histocompatibility 2, K1, K region
GO:0002486	15015	H2-Q4	histocompatibility 2, Q region locus 4
GO:0002486	15018	H2-Q7	histocompatibility 2, Q region locus 7
GO:0002486	14964	H2-D1	histocompatibility 2, D region locus 1
GO:0006691	17001	Ltc4s	leukotriene C4 synthase
GO:0006691	17969	Ncf1	neutrophil cytosolic factor 1
GO:0006691	24088	Tlr2	toll-like receptor 2
GO:0043124	21353	Tank	TRAF family member-associated Nf-kappa B activator
GO:0043124	21929	Tnfaip3	tumor necrosis factor, alpha-induced protein 3
GO:0043124	230738	Zc3h12a	zinc finger CCCH type containing 12A
GO:0043124	71648	Optn	optineurin
GO:0032495	21929	Tnfaip3	tumor necrosis factor, alpha-induced protein 3
GO:0032495	19697	Rela	v-rel reticuloendotheliosis viral oncogene homolog A (avian)
GO:0032495	27056	Irf5	interferon regulatory factor 5
GO:0032495	18128	Notch1	notch 1
GO:1990830	93762	Smarca5	SWI/SNF related, matrix associated, actin dependent regulator of chromatin, subfamily a, member 5
GO:1990830	18187	Nrp2	neuropilin 2
GO:1990830	29808	Mga	MAX gene associated
GO:1990830	15894	Icam1	intercellular adhesion molecule 1
GO:1990830	17975	Ncl	nucleolin
GO:1990830	216161	Sbno2	strawberry notch 2
GO:1990830	16792	Laptm5	lysosomal-associated protein transmembrane 5
GO:1990830	16600	Klf4	Kruppel-like factor 4 (gut)
GO:1990830	71982	Snx10	sorting nexin 10
GO:1990830	15277	Hk2	hexokinase 2
GO:1990830	51810	Hnrnpu	heterogeneous nuclear ribonucleoprotein U
GO:0048705	21812	Tgfbr1	transforming growth factor, beta receptor I
GO:0048705	215418	Csrnp1	cysteine-serine-rich nuclear protein 1
GO:0048705	77087	Ankrd11	ankyrin repeat domain 11
GO:0048705	22682	Zfand5	zinc finger, AN1-type domain 5
GO:0048705	20397	Sgpl1	sphingosine phosphate lyase 1
GO:0006886	12757	Clta	clathrin, light polypeptide (Lca)
GO:0006886	16792	Laptm5	lysosomal-associated protein transmembrane 5
GO:0006886	30930	Vps26a	VPS26 retromer complex component A
GO:0006886	54445	Unc93b1	unc-93 homolog B1, TLR signaling regulator
GO:0006886	69834	Rab43	RAB43, member RAS oncogene family
GO:0006886	11841	Arf2	ADP-ribosylation factor 2
GO:0006886	19332	Rab20	RAB20, member RAS oncogene family
GO:0006886	320982	Arl4c	ADP-ribosylation factor-like 4C
GO:0006886	217151	Arl5c	ADP-ribosylation factor-like 5C
GO:0006886	67300	Cltc	clathrin, heavy polypeptide (Hc)
GO:0001666	11727	Ang	angiogenin, ribonuclease, RNase A family, 5
GO:0001666	15368	Hmox1	heme oxygenase 1
GO:0001666	15251	Hif1a	hypoxia inducible factor 1, alpha subunit
GO:0001666	17684	Cited2	Cbp/p300-interacting transactivator, with Glu/Asp-rich carboxy-terminal domain, 2
GO:0032680	13051	Cx3cr1	chemokine (C-X3-C motif) receptor 1
GO:0032680	17874	Myd88	myeloid differentiation primary response gene 88
GO:0032680	17164	Mapkapk2	MAP kinase-activated protein kinase 2
GO:0032743	16175	Il1a	interleukin 1 alpha
GO:0032743	11352	Abl2	v-abl Abelson murine leukemia viral oncogene 2 (arg, Abelson-related gene)
GO:0032743	12522	Cd83	CD83 antigen
GO:0032743	19264	Ptprc	protein tyrosine phosphatase, receptor type, C
GO:0002476	14972	H2-K1	histocompatibility 2, K1, K region
GO:0002476	15015	H2-Q4	histocompatibility 2, Q region locus 4
GO:0002476	15018	H2-Q7	histocompatibility 2, Q region locus 7
GO:0002476	110557	H2-Q6	histocompatibility 2, Q region locus 6
GO:0002476	14964	H2-D1	histocompatibility 2, D region locus 1
GO:0019731	67248	Rpl39	ribosomal protein L39
GO:0019731	14109	Fau	Finkel-Biskis-Reilly murine sarcoma virus (FBR-MuSV) ubiquitously expressed (fox derived)
GO:0019731	11727	Ang	angiogenin, ribonuclease, RNase A family, 5
GO:0019731	12010	B2m	beta-2 microglobulin
GO:0019731	68024	H2bc4	H2B clustered histone 4
GO:0045059	19264	Ptprc	protein tyrosine phosphatase, receptor type, C
GO:0045059	14998	H2-DMa	histocompatibility 2, class II, locus DMa
GO:0045059	94176	Dock2	dedicator of cyto-kinesis 2
GO:0045059	20807	Srf	serum response factor
GO:1902042	15368	Hmox1	heme oxygenase 1
GO:1902042	15894	Icam1	intercellular adhesion molecule 1
GO:1902042	21929	Tnfaip3	tumor necrosis factor, alpha-induced protein 3
GO:1902042	13205	Ddx3x	DEAD/H (Asp-Glu-Ala-Asp/His) box polypeptide 3, X-linked
GO:0048026	20462	Tra2b	transformer 2 beta
GO:0048026	17975	Ncl	nucleolin
GO:0031663	17874	Myd88	myeloid differentiation primary response gene 88
GO:0031663	83433	Trem2	triggering receptor expressed on myeloid cells 2
GO:0031663	12042	Bcl10	B cell leukemia/lymphoma 10
GO:0031663	17096	Lyn	LYN proto-oncogene, Src family tyrosine kinase
GO:0031663	67154	Mtdh	metadherin
GO:0033210	20848	Stat3	signal transducer and activator of transcription 3
GO:0051085	70356	St13	suppression of tumorigenicity 13
GO:0051085	14998	H2-DMa	histocompatibility 2, class II, locus DMa
GO:0051085	67035	Dnajb4	DnaJ heat shock protein family (Hsp40) member B4
GO:0048488	11465	Actg1	actin, gamma, cytoplasmic 1
GO:0048488	94190	Ophn1	oligophrenin 1
GO:0048488	67300	Cltc	clathrin, heavy polypeptide (Hc)
GO:0032733	12522	Cd83	CD83 antigen
GO:0032733	83433	Trem2	triggering receptor expressed on myeloid cells 2
GO:0032733	14127	Fcer1g	Fc receptor, IgE, high affinity I, gamma polypeptide
GO:0032733	20848	Stat3	signal transducer and activator of transcription 3
GO:0032733	24088	Tlr2	toll-like receptor 2
GO:0050766	14130	Fcgr2b	Fc receptor, IgG, low affinity IIb
GO:0050766	14127	Fcer1g	Fc receptor, IgE, high affinity I, gamma polypeptide
GO:0050766	14131	Fcgr3	Fc receptor, IgG, low affinity III
GO:0050766	13057	Cyba	cytochrome b-245, alpha polypeptide
GO:0050766	94176	Dock2	dedicator of cyto-kinesis 2
GO:0097178	11629	Aif1	allograft inflammatory factor 1
GO:0097178	71982	Snx10	sorting nexin 10
GO:0006956	12628	Cfh	complement component factor h
GO:0001819	171285	Havcr2	hepatitis A virus cellular receptor 2
GO:0001819	67245	Peli1	pellino 1
GO:0001819	71648	Optn	optineurin
GO:0001819	16175	Il1a	interleukin 1 alpha
GO:0001819	140497	Cd300c2	CD300C molecule 2
GO:0001819	24088	Tlr2	toll-like receptor 2
GO:0001843	12042	Bcl10	B cell leukemia/lymphoma 10
GO:0001843	22323	Vasp	vasodilator-stimulated phosphoprotein
GO:0001843	11352	Abl2	v-abl Abelson murine leukemia viral oncogene 2 (arg, Abelson-related gene)
GO:0001843	17684	Cited2	Cbp/p300-interacting transactivator, with Glu/Asp-rich carboxy-terminal domain, 2
GO:0001843	20481	Ski	ski sarcoma viral oncogene homolog (avian)
GO:0001843	20971	Sdc4	syndecan 4
GO:0032720	171285	Havcr2	hepatitis A virus cellular receptor 2
GO:0032720	230738	Zc3h12a	zinc finger CCCH type containing 12A
GO:0032720	21929	Tnfaip3	tumor necrosis factor, alpha-induced protein 3
GO:0032720	83433	Trem2	triggering receptor expressed on myeloid cells 2
GO:2000737	51810	Hnrnpu	heterogeneous nuclear ribonucleoprotein U
GO:2000737	20848	Stat3	signal transducer and activator of transcription 3
GO:2000737	18128	Notch1	notch 1
GO:0060546	67245	Peli1	pellino 1
GO:0060546	11796	Birc3	baculoviral IAP repeat-containing 3
GO:0051279	12721	Coro1a	coronin, actin binding protein 1A
GO:0051279	13057	Cyba	cytochrome b-245, alpha polypeptide
GO:0051279	17096	Lyn	LYN proto-oncogene, Src family tyrosine kinase
GO:0032008	216742	Fnip1	folliculin interacting protein 1
GO:0032008	19744	Rheb	Ras homolog enriched in brain
GO:0032008	54170	Rragc	Ras-related GTP binding C
GO:0032008	83433	Trem2	triggering receptor expressed on myeloid cells 2
GO:2001238	224105	Pak2	p21 (RAC1) activated kinase 2
GO:2001238	19264	Ptprc	protein tyrosine phosphatase, receptor type, C
GO:2001238	12042	Bcl10	B cell leukemia/lymphoma 10
GO:0030032	70839	P2ry12	purinergic receptor P2Y, G-protein coupled 12
GO:0030032	242687	Wasf2	WAS protein family, member 2
GO:0030032	19277	Ptpro	protein tyrosine phosphatase, receptor type, O
GO:0030032	20430	Cyfip1	cytoplasmic FMR1 interacting protein 1
GO:0007169	17096	Lyn	LYN proto-oncogene, Src family tyrosine kinase
GO:0007169	17060	Blnk	B cell linker
GO:0007169	12978	Csf1r	colony stimulating factor 1 receptor
GO:0007169	15162	Hck	hemopoietic cell kinase
GO:0048024	20658	Son	Son DNA binding protein
GO:0048024	231386	Ythdc1	YTH domain containing 1
GO:0030512	20482	Skil	SKI-like
GO:0030512	20481	Ski	ski sarcoma viral oncogene homolog (avian)
GO:0050853	17260	Mef2c	myocyte enhancer factor 2C
GO:0050853	17060	Blnk	B cell linker
GO:0050853	17096	Lyn	LYN proto-oncogene, Src family tyrosine kinase
GO:0050853	56743	Lat2	linker for activation of T cells family, member 2
GO:0050853	19264	Ptprc	protein tyrosine phosphatase, receptor type, C
GO:0060021	17260	Mef2c	myocyte enhancer factor 2C
GO:0060021	20397	Sgpl1	sphingosine phosphate lyase 1
GO:0060021	21812	Tgfbr1	transforming growth factor, beta receptor I
GO:0060021	20481	Ski	ski sarcoma viral oncogene homolog (avian)
GO:0060021	215418	Csrnp1	cysteine-serine-rich nuclear protein 1
GO:0010508	56484	Foxo3	forkhead box O3
GO:0010508	230738	Zc3h12a	zinc finger CCCH type containing 12A
GO:0010508	67154	Mtdh	metadherin
GO:0010508	71648	Optn	optineurin
GO:0010508	15251	Hif1a	hypoxia inducible factor 1, alpha subunit
GO:0006325	51810	Hnrnpu	heterogeneous nuclear ribonucleoprotein U
GO:0006325	170644	Ubn1	ubinuclein 1
GO:0006325	15312	Hmgn1	high mobility group nucleosomal binding domain 1
GO:0006325	108829	Jmjd1c	jumonji domain containing 1C
GO:0006325	19697	Rela	v-rel reticuloendotheliosis viral oncogene homolog A (avian)
GO:0006325	216850	Kdm6b	KDM1 lysine (K)-specific demethylase 6B
GO:0006325	12648	Chd1	chromodomain helicase DNA binding protein 1
GO:0006325	93762	Smarca5	SWI/SNF related, matrix associated, actin dependent regulator of chromatin, subfamily a, member 5
GO:0006325	107932	Chd4	chromodomain helicase DNA binding protein 4
GO:0018107	13548	Dyrk1a	dual-specificity tyrosine-(Y)-phosphorylation regulated kinase 1a
GO:0018107	21812	Tgfbr1	transforming growth factor, beta receptor I
GO:0018107	12747	Clk1	CDC-like kinase 1
GO:0018107	69181	Dyrk2	dual-specificity tyrosine-(Y)-phosphorylation regulated kinase 2
GO:0030097	20397	Sgpl1	sphingosine phosphate lyase 1
GO:0030097	20345	Selplg	selectin, platelet (p-selectin) ligand
GO:0030097	17096	Lyn	LYN proto-oncogene, Src family tyrosine kinase
GO:0030097	17347	Mknk2	MAP kinase-interacting serine/threonine kinase 2
GO:0030097	19664	Rbpj	recombination signal binding protein for immunoglobulin kappa J region
GO:0030097	12978	Csf1r	colony stimulating factor 1 receptor
GO:0042554	13057	Cyba	cytochrome b-245, alpha polypeptide
GO:0042554	17969	Ncf1	neutrophil cytosolic factor 1
GO:0050765	14694	Rack1	receptor for activated C kinase 1
GO:0050765	14130	Fcgr2b	Fc receptor, IgG, low affinity IIb
GO:0050765	24088	Tlr2	toll-like receptor 2
GO:0031398	18148	Npm1	nucleophosmin 1
GO:0031398	67245	Peli1	pellino 1
GO:0031398	16792	Laptm5	lysosomal-associated protein transmembrane 5
GO:0031398	11796	Birc3	baculoviral IAP repeat-containing 3
GO:0031398	12042	Bcl10	B cell leukemia/lymphoma 10
GO:0030593	20310	Cxcl2	chemokine (C-X-C motif) ligand 2
GO:0030593	16409	Itgam	integrin alpha M
GO:0030593	14127	Fcer1g	Fc receptor, IgE, high affinity I, gamma polypeptide
GO:0030593	14131	Fcgr3	Fc receptor, IgG, low affinity III
GO:0006914	67300	Cltc	clathrin, heavy polypeptide (Hc)
GO:0006914	78610	Uvrag	UV radiation resistance associated gene
GO:0006914	15900	Irf8	interferon regulatory factor 8
GO:0006914	16784	Lamp2	lysosomal-associated membrane protein 2
GO:0006914	29869	Ulk2	unc-51 like kinase 2
GO:0006914	11881	Arsb	arylsulfatase B
GO:0006914	71648	Optn	optineurin
GO:0048268	12757	Clta	clathrin, light polypeptide (Lca)
GO:0048268	67300	Cltc	clathrin, heavy polypeptide (Hc)
GO:0030336	13051	Cx3cr1	chemokine (C-X3-C motif) receptor 1
GO:0030336	17684	Cited2	Cbp/p300-interacting transactivator, with Glu/Asp-rich carboxy-terminal domain, 2
GO:0030336	16600	Klf4	Kruppel-like factor 4 (gut)
GO:0030336	14270	Srgap2	SLIT-ROBO Rho GTPase activating protein 2
GO:0030336	20807	Srf	serum response factor
GO:0030336	260315	Nav3	neuron navigator 3
GO:0030336	56484	Foxo3	forkhead box O3
GO:0045665	56484	Foxo3	forkhead box O3
GO:0045665	70834	Spag9	sperm associated antigen 9
GO:0045665	13209	Ddx6	DEAD (Asp-Glu-Ala-Asp) box polypeptide 6
GO:0045665	18128	Notch1	notch 1
GO:0030900	16409	Itgam	integrin alpha M
GO:0030900	18128	Notch1	notch 1
GO:0030900	22177	Tyrobp	TYRO protein tyrosine kinase binding protein
GO:0030900	18222	Numb	NUMB endocytic adaptor protein
GO:0030900	20807	Srf	serum response factor
GO:0045773	20430	Cyfip1	cytoplasmic FMR1 interacting protein 1
GO:0045773	83431	Ndel1	nudE neurodevelopment protein 1 like 1
GO:0045773	13690	Eif4g2	eukaryotic translation initiation factor 4, gamma 2
GO:0045773	20807	Srf	serum response factor
GO:0032757	24088	Tlr2	toll-like receptor 2
GO:0032757	12042	Bcl10	B cell leukemia/lymphoma 10
GO:0032757	20848	Stat3	signal transducer and activator of transcription 3
GO:0032757	17874	Myd88	myeloid differentiation primary response gene 88
GO:0032757	19697	Rela	v-rel reticuloendotheliosis viral oncogene homolog A (avian)
GO:0071560	74117	Actr3	ARP3 actin-related protein 3
GO:0071560	21812	Tgfbr1	transforming growth factor, beta receptor I
GO:0071560	12192	Zfp36l1	zinc finger protein 36, C3H type-like 1
GO:0071560	17260	Mef2c	myocyte enhancer factor 2C
GO:0071333	20462	Tra2b	transformer 2 beta
GO:0071333	22329	Vcam1	vascular cell adhesion molecule 1
GO:0071333	14694	Rack1	receptor for activated C kinase 1
GO:0071333	15894	Icam1	intercellular adhesion molecule 1
GO:0071333	20466	Sin3a	transcriptional regulator, SIN3A (yeast)
GO:0032922	21969	Top1	topoisomerase (DNA) I
GO:0032922	268903	Nrip1	nuclear receptor interacting protein 1
GO:0032922	51810	Hnrnpu	heterogeneous nuclear ribonucleoprotein U
GO:0032922	11906	Zfhx3	zinc finger homeobox 3
GO:0032753	216799	Nlrp3	NLR family, pyrin domain containing 3
GO:0032753	171285	Havcr2	hepatitis A virus cellular receptor 2
GO:0032753	12608	Cebpb	CCAAT/enhancer binding protein (C/EBP), beta
GO:0032753	14127	Fcer1g	Fc receptor, IgE, high affinity I, gamma polypeptide
GO:0030279	18128	Notch1	notch 1
GO:0030279	19664	Rbpj	recombination signal binding protein for immunoglobulin kappa J region
GO:0030279	17260	Mef2c	myocyte enhancer factor 2C
GO:0030279	15251	Hif1a	hypoxia inducible factor 1, alpha subunit
GO:0071347	12608	Cebpb	CCAAT/enhancer binding protein (C/EBP), beta
GO:0071347	19697	Rela	v-rel reticuloendotheliosis viral oncogene homolog A (avian)
GO:0071347	230738	Zc3h12a	zinc finger CCCH type containing 12A
GO:0071347	18033	Nfkb1	nuclear factor of kappa light polypeptide gene enhancer in B cells 1, p105
GO:0071347	21353	Tank	TRAF family member-associated Nf-kappa B activator
GO:0003151	15251	Hif1a	hypoxia inducible factor 1, alpha subunit
GO:0003151	19664	Rbpj	recombination signal binding protein for immunoglobulin kappa J region
GO:0003151	17260	Mef2c	myocyte enhancer factor 2C
GO:0003151	17684	Cited2	Cbp/p300-interacting transactivator, with Glu/Asp-rich carboxy-terminal domain, 2
GO:0003151	18128	Notch1	notch 1
GO:0007173	11352	Abl2	v-abl Abelson murine leukemia viral oncogene 2 (arg, Abelson-related gene)
GO:0007173	15200	Hbegf	heparin-binding EGF-like growth factor
GO:0007173	14784	Grb2	growth factor receptor bound protein 2
GO:0070301	21929	Tnfaip3	tumor necrosis factor, alpha-induced protein 3
GO:0070301	19697	Rela	v-rel reticuloendotheliosis viral oncogene homolog A (avian)
GO:0070301	216850	Kdm6b	KDM1 lysine (K)-specific demethylase 6B
GO:0070301	16210	Impact	impact, RWD domain protein
GO:0070301	18024	Nfe2l2	nuclear factor, erythroid derived 2, like 2
GO:0043280	216799	Nlrp3	NLR family, pyrin domain containing 3
GO:0043280	12042	Bcl10	B cell leukemia/lymphoma 10
GO:0043280	13205	Ddx3x	DEAD/H (Asp-Glu-Ala-Asp/His) box polypeptide 3, X-linked
GO:0046330	17873	Gadd45b	growth arrest and DNA-damage-inducible 45 beta
GO:0046330	14130	Fcgr2b	Fc receptor, IgG, low affinity IIb
GO:0046330	17874	Myd88	myeloid differentiation primary response gene 88
GO:0046330	17969	Ncf1	neutrophil cytosolic factor 1
GO:0046330	52521	Zfp622	zinc finger protein 622
GO:0046330	16175	Il1a	interleukin 1 alpha
GO:0008637	17210	Mcl1	myeloid cell leukemia sequence 1
GO:0008637	18950	Pnp	purine-nucleoside phosphorylase
GO:0008637	15277	Hk2	hexokinase 2
GO:0050868	16792	Laptm5	lysosomal-associated protein transmembrane 5
GO:0050868	67245	Peli1	pellino 1
GO:0050868	94212	Pag1	phosphoprotein associated with glycosphingolipid microdomains 1
GO:1900745	17969	Ncf1	neutrophil cytosolic factor 1
GO:1900745	230738	Zc3h12a	zinc finger CCCH type containing 12A
GO:1900745	17873	Gadd45b	growth arrest and DNA-damage-inducible 45 beta
GO:1900745	20375	Spi1	spleen focus forming virus (SFFV) proviral integration oncogene
GO:0060548	18128	Notch1	notch 1
GO:0060548	18024	Nfe2l2	nuclear factor, erythroid derived 2, like 2
GO:0060548	16210	Impact	impact, RWD domain protein
GO:0060548	21929	Tnfaip3	tumor necrosis factor, alpha-induced protein 3
GO:0060548	20848	Stat3	signal transducer and activator of transcription 3
GO:0060548	13010	Cst3	cystatin C
GO:0048538	21812	Tgfbr1	transforming growth factor, beta receptor I
GO:0048538	16658	Mafb	v-maf musculoaponeurotic fibrosarcoma oncogene family, protein B (avian)
GO:0048538	17684	Cited2	Cbp/p300-interacting transactivator, with Glu/Asp-rich carboxy-terminal domain, 2
GO:0048538	20807	Srf	serum response factor
GO:1900017	16172	Il17ra	interleukin 17 receptor A
GO:1900017	20848	Stat3	signal transducer and activator of transcription 3
GO:1900017	17874	Myd88	myeloid differentiation primary response gene 88
GO:0010592	242687	Wasf2	WAS protein family, member 2
GO:0010592	74117	Actr3	ARP3 actin-related protein 3
GO:0010592	76709	Arpc2	actin related protein 2/3 complex, subunit 2
GO:0010592	20430	Cyfip1	cytoplasmic FMR1 interacting protein 1
GO:0006413	13690	Eif4g2	eukaryotic translation initiation factor 4, gamma 2
GO:0006413	13664	Eif1a	eukaryotic translation initiation factor 1A
GO:0006413	13205	Ddx3x	DEAD/H (Asp-Glu-Ala-Asp/His) box polypeptide 3, X-linked
GO:0006413	13669	Eif3a	eukaryotic translation initiation factor 3, subunit A
GO:0006413	217869	Eif5	eukaryotic translation initiation factor 5
GO:0030099	15900	Irf8	interferon regulatory factor 8
GO:0030099	12606	Cebpa	CCAAT/enhancer binding protein (C/EBP), alpha
GO:0030099	19108	Prkx	protein kinase, X-linked
GO:2000379	14784	Grb2	growth factor receptor bound protein 2
GO:2000379	230738	Zc3h12a	zinc finger CCCH type containing 12A
GO:2000379	18024	Nfe2l2	nuclear factor, erythroid derived 2, like 2
GO:0035914	18128	Notch1	notch 1
GO:0035914	17260	Mef2c	myocyte enhancer factor 2C
GO:0035914	17684	Cited2	Cbp/p300-interacting transactivator, with Glu/Asp-rich carboxy-terminal domain, 2
GO:0035914	15370	Nr4a1	nuclear receptor subfamily 4, group A, member 1
GO:0001933	17096	Lyn	LYN proto-oncogene, Src family tyrosine kinase
GO:0001933	70834	Spag9	sperm associated antigen 9
GO:0001933	230738	Zc3h12a	zinc finger CCCH type containing 12A
GO:0001933	56715	Rabgef1	RAB guanine nucleotide exchange factor (GEF) 1
GO:0001933	16210	Impact	impact, RWD domain protein
GO:2001243	13205	Ddx3x	DEAD/H (Asp-Glu-Ala-Asp/His) box polypeptide 3, X-linked
GO:2001243	18793	Plaur	plasminogen activator, urokinase receptor
GO:2001243	64209	Herpud1	homocysteine-inducible, endoplasmic reticulum stress-inducible, ubiquitin-like domain member 1
GO:2001243	17210	Mcl1	myeloid cell leukemia sequence 1
GO:2000352	11352	Abl2	v-abl Abelson murine leukemia viral oncogene 2 (arg, Abelson-related gene)
GO:2000352	15894	Icam1	intercellular adhesion molecule 1
GO:2000352	21929	Tnfaip3	tumor necrosis factor, alpha-induced protein 3
GO:2000352	18024	Nfe2l2	nuclear factor, erythroid derived 2, like 2
GO:0032869	12192	Zfp36l1	zinc finger protein 36, C3H type-like 1
GO:0032869	18576	Pde3b	phosphodiesterase 3B, cGMP-inhibited
GO:0032869	70556	Slc25a33	solute carrier family 25, member 33
GO:0032869	235442	Rab8b	RAB8B, member RAS oncogene family
GO:0032869	64898	Lpin2	lipin 2
GO:0032869	20430	Cyfip1	cytoplasmic FMR1 interacting protein 1
GO:0008217	12267	C3ar1	complement component 3a receptor 1
GO:0008217	19224	Ptgs1	prostaglandin-endoperoxide synthase 1
GO:0008217	14528	Gch1	GTP cyclohydrolase 1
GO:0008217	15368	Hmox1	heme oxygenase 1
GO:0048870	140580	Elmo1	engulfment and cell motility 1
GO:0048870	21812	Tgfbr1	transforming growth factor, beta receptor I
GO:0008152	15277	Hk2	hexokinase 2
GO:0008152	15212	Hexb	hexosaminidase B
GO:0008152	224105	Pak2	p21 (RAC1) activated kinase 2
GO:0008152	21929	Tnfaip3	tumor necrosis factor, alpha-induced protein 3
GO:0008152	14528	Gch1	GTP cyclohydrolase 1
GO:0008152	18010	Neu1	neuraminidase 1
GO:0008152	17159	Man2b1	mannosidase 2, alpha B1
GO:0030168	20807	Srf	serum response factor
GO:0030168	70839	P2ry12	purinergic receptor P2Y, G-protein coupled 12
GO:0030168	12495	Entpd1	ectonucleoside triphosphate diphosphohydrolase 1
GO:0030168	14674	Gna13	guanine nucleotide binding protein, alpha 13
GO:0016567	21929	Tnfaip3	tumor necrosis factor, alpha-induced protein 3
GO:0016567	22190	Ubc	ubiquitin C
GO:0016567	217333	Trim47	tripartite motif-containing 47
GO:0016567	14694	Rack1	receptor for activated C kinase 1
GO:0016567	18024	Nfe2l2	nuclear factor, erythroid derived 2, like 2
GO:0016567	100038882	Isg15	ISG15 ubiquitin-like modifier
GO:0016567	75234	Rnf19b	ring finger protein 19B
GO:0016567	218203	Mylip	myosin regulatory light chain interacting protein
GO:0016567	208768	Sde2	SDE2 telomere maintenance homolog (S. pombe)
GO:0006511	218203	Mylip	myosin regulatory light chain interacting protein
GO:0006511	75234	Rnf19b	ring finger protein 19B
GO:0006511	76497	Ppp1r11	protein phosphatase 1, regulatory inhibitor subunit 11
GO:0006511	64209	Herpud1	homocysteine-inducible, endoplasmic reticulum stress-inducible, ubiquitin-like domain member 1
GO:0006511	22214	Ube2h	ubiquitin-conjugating enzyme E2H
GO:0099149	18222	Numb	NUMB endocytic adaptor protein
GO:0099149	94190	Ophn1	oligophrenin 1
GO:0043627	17684	Cited2	Cbp/p300-interacting transactivator, with Glu/Asp-rich carboxy-terminal domain, 2
GO:0043627	11881	Arsb	arylsulfatase B
GO:0043627	15368	Hmox1	heme oxygenase 1
GO:0043627	21812	Tgfbr1	transforming growth factor, beta receptor I
GO:0006606	20848	Stat3	signal transducer and activator of transcription 3
GO:0006606	16649	Kpna4	karyopherin (importin) alpha 4
GO:0006606	13207	Ddx5	DEAD (Asp-Glu-Ala-Asp) box polypeptide 5
GO:0006606	16905	Lmna	lamin A
GO:0006606	320938	Tnpo3	transportin 3
GO:0042327	53378	Sdcbp	syndecan binding protein
GO:0042327	11727	Ang	angiogenin, ribonuclease, RNase A family, 5
GO:0042327	12042	Bcl10	B cell leukemia/lymphoma 10
GO:0042327	17096	Lyn	LYN proto-oncogene, Src family tyrosine kinase
GO:0002931	13051	Cx3cr1	chemokine (C-X3-C motif) receptor 1
GO:0002931	15277	Hk2	hexokinase 2
GO:0002931	83433	Trem2	triggering receptor expressed on myeloid cells 2
GO:0002931	12978	Csf1r	colony stimulating factor 1 receptor
GO:0051491	20807	Srf	serum response factor
GO:0051491	21812	Tgfbr1	transforming growth factor, beta receptor I
GO:0051491	74117	Actr3	ARP3 actin-related protein 3
GO:0051491	76709	Arpc2	actin related protein 2/3 complex, subunit 2
GO:0007411	12978	Csf1r	colony stimulating factor 1 receptor
GO:0007411	18128	Notch1	notch 1
GO:0007411	18187	Nrp2	neuropilin 2
GO:0007411	20430	Cyfip1	cytoplasmic FMR1 interacting protein 1
GO:0007411	19277	Ptpro	protein tyrosine phosphatase, receptor type, O
GO:0007411	22323	Vasp	vasodilator-stimulated phosphoprotein
GO:0030514	20482	Skil	SKI-like
GO:0030514	18128	Notch1	notch 1
GO:0030514	20481	Ski	ski sarcoma viral oncogene homolog (avian)
GO:0051013	23924	Katna1	katanin p60 (ATPase-containing) subunit A1
GO:0006968	12010	B2m	beta-2 microglobulin
GO:0006968	17969	Ncf1	neutrophil cytosolic factor 1
GO:0006968	12042	Bcl10	B cell leukemia/lymphoma 10
GO:0070936	67245	Peli1	pellino 1
GO:0070936	22214	Ube2h	ubiquitin-conjugating enzyme E2H
GO:0070936	21929	Tnfaip3	tumor necrosis factor, alpha-induced protein 3
GO:0042113	17060	Blnk	B cell linker
GO:0042113	56743	Lat2	linker for activation of T cells family, member 2
GO:0071345	16172	Il17ra	interleukin 17 receptor A
GO:0071345	20848	Stat3	signal transducer and activator of transcription 3
GO:0071345	12978	Csf1r	colony stimulating factor 1 receptor
GO:0071345	18033	Nfkb1	nuclear factor of kappa light polypeptide gene enhancer in B cells 1, p105
GO:0071320	12192	Zfp36l1	zinc finger protein 36, C3H type-like 1
GO:0071320	215449	Rap1b	RAS related protein 1b
GO:0006689	18010	Neu1	neuraminidase 1
GO:0006689	15212	Hexb	hexosaminidase B
GO:0033554	19696	Rel	reticuloendotheliosis oncogene
GO:0033554	19697	Rela	v-rel reticuloendotheliosis viral oncogene homolog A (avian)
GO:0033554	16409	Itgam	integrin alpha M
GO:0003222	19664	Rbpj	recombination signal binding protein for immunoglobulin kappa J region
GO:0003222	18128	Notch1	notch 1
GO:0003222	21812	Tgfbr1	transforming growth factor, beta receptor I
GO:0002755	17874	Myd88	myeloid differentiation primary response gene 88
GO:0002755	24088	Tlr2	toll-like receptor 2
GO:0009267	54170	Rragc	Ras-related GTP binding C
GO:0009267	216742	Fnip1	folliculin interacting protein 1
GO:0009267	58809	Rnase4	ribonuclease, RNase A family 4
GO:0009267	16784	Lamp2	lysosomal-associated membrane protein 2
GO:0032689	171285	Havcr2	hepatitis A virus cellular receptor 2
GO:0032689	230738	Zc3h12a	zinc finger CCCH type containing 12A
GO:0032689	16792	Laptm5	lysosomal-associated protein transmembrane 5
GO:0007204	20947	Swap70	SWA-70 protein
GO:0007204	14674	Gna13	guanine nucleotide binding protein, alpha 13
GO:0007204	20310	Cxcl2	chemokine (C-X-C motif) ligand 2
GO:0007204	12267	C3ar1	complement component 3a receptor 1
GO:0007204	13051	Cx3cr1	chemokine (C-X3-C motif) receptor 1
GO:0007204	11352	Abl2	v-abl Abelson murine leukemia viral oncogene 2 (arg, Abelson-related gene)
GO:0003184	18128	Notch1	notch 1
GO:0090502	230738	Zc3h12a	zinc finger CCCH type containing 12A
GO:1900029	70839	P2ry12	purinergic receptor P2Y, G-protein coupled 12
GO:1900029	83431	Ndel1	nudE neurodevelopment protein 1 like 1
GO:1900029	20430	Cyfip1	cytoplasmic FMR1 interacting protein 1
GO:0003016	22682	Zfand5	zinc finger, AN1-type domain 5
GO:0003016	22631	Ywhaz	tyrosine 3-monooxygenase/tryptophan 5-monooxygenase activation protein, zeta polypeptide
GO:0003016	74178	Stk40	serine/threonine kinase 40
GO:0006469	17873	Gadd45b	growth arrest and DNA-damage-inducible 45 beta
GO:0006469	19264	Ptprc	protein tyrosine phosphatase, receptor type, C
GO:0006469	211770	Trib1	tribbles pseudokinase 1
GO:2000811	17210	Mcl1	myeloid cell leukemia sequence 1
GO:2000811	18128	Notch1	notch 1
GO:2000811	16402	Itga5	integrin alpha 5 (fibronectin receptor alpha)
GO:0060325	20397	Sgpl1	sphingosine phosphate lyase 1
GO:0060325	77087	Ankrd11	ankyrin repeat domain 11
GO:0060325	20481	Ski	ski sarcoma viral oncogene homolog (avian)
GO:0060325	215418	Csrnp1	cysteine-serine-rich nuclear protein 1
GO:0001934	14694	Rack1	receptor for activated C kinase 1
GO:0001934	11629	Aif1	allograft inflammatory factor 1
GO:0001934	83433	Trem2	triggering receptor expressed on myeloid cells 2
GO:0001934	12978	Csf1r	colony stimulating factor 1 receptor
GO:0001934	216742	Fnip1	folliculin interacting protein 1
GO:0001934	18793	Plaur	plasminogen activator, urokinase receptor
GO:0001934	17096	Lyn	LYN proto-oncogene, Src family tyrosine kinase
GO:0019827	20848	Stat3	signal transducer and activator of transcription 3
GO:0019827	16600	Klf4	Kruppel-like factor 4 (gut)
GO:0019827	22070	Tpt1	tumor protein, translationally-controlled 1
GO:0019827	30877	Gnl3	guanine nucleotide binding protein-like 3 (nucleolar)
GO:0019827	13209	Ddx6	DEAD (Asp-Glu-Ala-Asp) box polypeptide 6
GO:0006898	67300	Cltc	clathrin, heavy polypeptide (Hc)
GO:0006898	14130	Fcgr2b	Fc receptor, IgG, low affinity IIb
GO:0006898	233274	Siglech	sialic acid binding Ig-like lectin H
GO:0006898	16409	Itgam	integrin alpha M
GO:0045727	18148	Npm1	nucleophosmin 1
GO:0045727	19941	Rpl26	ribosomal protein L26
GO:0045727	13690	Eif4g2	eukaryotic translation initiation factor 4, gamma 2
GO:0045727	13629	Eef2	eukaryotic translation elongation factor 2
GO:0045727	13205	Ddx3x	DEAD/H (Asp-Glu-Ala-Asp/His) box polypeptide 3, X-linked
GO:0048008	11352	Abl2	v-abl Abelson murine leukemia viral oncogene 2 (arg, Abelson-related gene)
GO:0048008	22682	Zfand5	zinc finger, AN1-type domain 5
GO:0048008	20397	Sgpl1	sphingosine phosphate lyase 1
GO:0048008	215418	Csrnp1	cysteine-serine-rich nuclear protein 1
GO:0006952	20310	Cxcl2	chemokine (C-X-C motif) ligand 2
GO:0006952	14130	Fcgr2b	Fc receptor, IgG, low affinity IIb
GO:0006952	19697	Rela	v-rel reticuloendotheliosis viral oncogene homolog A (avian)
GO:0006952	13010	Cst3	cystatin C
GO:0006952	24088	Tlr2	toll-like receptor 2
GO:0006952	20848	Stat3	signal transducer and activator of transcription 3
GO:0070935	17164	Mapkapk2	MAP kinase-activated protein kinase 2
GO:0070935	15381	Hnrnpc	heterogeneous nuclear ribonucleoprotein C
GO:0070935	17874	Myd88	myeloid differentiation primary response gene 88
GO:0042981	12363	Casp4	caspase 4, apoptosis-related cysteine peptidase
GO:0042981	17210	Mcl1	myeloid cell leukemia sequence 1
GO:0042981	12044	Bcl2a1a	B cell leukemia/lymphoma 2 related protein A1a
GO:0042981	106869	Tnfaip8	tumor necrosis factor, alpha-induced protein 8
GO:0042981	224105	Pak2	p21 (RAC1) activated kinase 2
GO:0042981	12042	Bcl10	B cell leukemia/lymphoma 10
GO:0042981	11796	Birc3	baculoviral IAP repeat-containing 3
GO:0007166	14127	Fcer1g	Fc receptor, IgE, high affinity I, gamma polypeptide
GO:0007166	14131	Fcgr3	Fc receptor, IgG, low affinity III
GO:0007166	17874	Myd88	myeloid differentiation primary response gene 88
GO:0007166	14130	Fcgr2b	Fc receptor, IgG, low affinity IIb
GO:0033077	12010	B2m	beta-2 microglobulin
GO:0033077	16658	Mafb	v-maf musculoaponeurotic fibrosarcoma oncogene family, protein B (avian)
GO:0033077	12192	Zfp36l1	zinc finger protein 36, C3H type-like 1
GO:0060100	83433	Trem2	triggering receptor expressed on myeloid cells 2
GO:1902894	20807	Srf	serum response factor
GO:1902894	19697	Rela	v-rel reticuloendotheliosis viral oncogene homolog A (avian)
GO:1902894	21812	Tgfbr1	transforming growth factor, beta receptor I
GO:0061028	15894	Icam1	intercellular adhesion molecule 1
GO:0061028	215449	Rap1b	RAS related protein 1b
GO:0061028	17698	Msn	moesin
GO:0045596	70839	P2ry12	purinergic receptor P2Y, G-protein coupled 12
GO:0045596	20482	Skil	SKI-like
GO:0045596	19664	Rbpj	recombination signal binding protein for immunoglobulin kappa J region
GO:0045596	18128	Notch1	notch 1
GO:0006414	56040	Rplp1	ribosomal protein, large, P1
GO:0006414	67186	Rplp2	ribosomal protein, large P2
GO:0006414	13629	Eef2	eukaryotic translation elongation factor 2
GO:0042147	30930	Vps26a	VPS26 retromer complex component A
GO:0042147	70834	Spag9	sperm associated antigen 9
GO:0042147	67300	Cltc	clathrin, heavy polypeptide (Hc)
GO:2001237	19697	Rela	v-rel reticuloendotheliosis viral oncogene homolog A (avian)
GO:2001237	16905	Lmna	lamin A
GO:2001237	21812	Tgfbr1	transforming growth factor, beta receptor I
GO:0050776	14130	Fcgr2b	Fc receptor, IgG, low affinity IIb
GO:0050776	14131	Fcgr3	Fc receptor, IgG, low affinity III
GO:0050776	14127	Fcer1g	Fc receptor, IgE, high affinity I, gamma polypeptide
GO:0042149	18024	Nfe2l2	nuclear factor, erythroid derived 2, like 2
GO:0042149	16210	Impact	impact, RWD domain protein
GO:0042149	230738	Zc3h12a	zinc finger CCCH type containing 12A
GO:0042149	56484	Foxo3	forkhead box O3
GO:0009617	20556	Slfn2	schlafen 2
GO:0009617	24088	Tlr2	toll-like receptor 2
GO:0009617	19697	Rela	v-rel reticuloendotheliosis viral oncogene homolog A (avian)
GO:0009617	17969	Ncf1	neutrophil cytosolic factor 1
GO:0009617	14130	Fcgr2b	Fc receptor, IgG, low affinity IIb
GO:0009617	15900	Irf8	interferon regulatory factor 8
GO:0009617	100038882	Isg15	ISG15 ubiquitin-like modifier
GO:0009617	70356	St13	suppression of tumorigenicity 13
GO:0055007	216850	Kdm6b	KDM1 lysine (K)-specific demethylase 6B
GO:0055007	75547	Akap13	A kinase (PRKA) anchor protein 13
GO:0055007	17260	Mef2c	myocyte enhancer factor 2C
GO:0042832	17874	Myd88	myeloid differentiation primary response gene 88
GO:0042832	15900	Irf8	interferon regulatory factor 8
GO:0042832	12493	Cd37	CD37 antigen
GO:0042832	53314	Batf	basic leucine zipper transcription factor, ATF-like
GO:0043524	71648	Optn	optineurin
GO:0043524	17260	Mef2c	myocyte enhancer factor 2C
GO:0043524	15251	Hif1a	hypoxia inducible factor 1, alpha subunit
GO:0043524	12608	Cebpb	CCAAT/enhancer binding protein (C/EBP), beta
GO:0043524	15368	Hmox1	heme oxygenase 1
GO:0043524	12721	Coro1a	coronin, actin binding protein 1A
GO:0043524	18148	Npm1	nucleophosmin 1
GO:0045116	67921	Ube2f	ubiquitin-conjugating enzyme E2F (putative)
GO:2000010	14127	Fcer1g	Fc receptor, IgE, high affinity I, gamma polypeptide
GO:2000010	22177	Tyrobp	TYRO protein tyrosine kinase binding protein
GO:0006979	15368	Hmox1	heme oxygenase 1
GO:0006979	50493	Txnrd1	thioredoxin reductase 1
GO:0006979	18033	Nfkb1	nuclear factor of kappa light polypeptide gene enhancer in B cells 1, p105
GO:0006979	19224	Ptgs1	prostaglandin-endoperoxide synthase 1
GO:0006979	13010	Cst3	cystatin C
GO:2000251	74117	Actr3	ARP3 actin-related protein 3
GO:2000251	76709	Arpc2	actin related protein 2/3 complex, subunit 2
GO:2000251	15162	Hck	hemopoietic cell kinase
GO:0045019	230738	Zc3h12a	zinc finger CCCH type containing 12A
GO:0050921	70839	P2ry12	purinergic receptor P2Y, G-protein coupled 12
GO:0050921	83433	Trem2	triggering receptor expressed on myeloid cells 2
GO:0050921	11629	Aif1	allograft inflammatory factor 1
GO:0098974	242687	Wasf2	WAS protein family, member 2
GO:0098974	74117	Actr3	ARP3 actin-related protein 3
GO:0050732	19264	Ptprc	protein tyrosine phosphatase, receptor type, C
GO:0050732	67742	Samsn1	SAM domain, SH3 domain and nuclear localization signals, 1
GO:2000648	19264	Ptprc	protein tyrosine phosphatase, receptor type, C
GO:2000648	18044	Nfya	nuclear transcription factor-Y alpha
GO:2000648	51810	Hnrnpu	heterogeneous nuclear ribonucleoprotein U
GO:0043410	70834	Spag9	sperm associated antigen 9
GO:0043410	16194	Il6ra	interleukin 6 receptor, alpha
GO:0043410	19264	Ptprc	protein tyrosine phosphatase, receptor type, C
GO:0043410	16792	Laptm5	lysosomal-associated protein transmembrane 5
GO:0043410	52521	Zfp622	zinc finger protein 622
GO:0001817	24088	Tlr2	toll-like receptor 2
GO:0001817	13709	Elf1	E74-like factor 1
GO:0001817	17096	Lyn	LYN proto-oncogene, Src family tyrosine kinase
GO:0001817	26397	Map2k3	mitogen-activated protein kinase kinase 3
GO:0031589	19108	Prkx	protein kinase, X-linked
GO:0031589	12721	Coro1a	coronin, actin binding protein 1A
GO:0031589	16402	Itga5	integrin alpha 5 (fibronectin receptor alpha)
GO:0042130	12608	Cebpb	CCAAT/enhancer binding protein (C/EBP), beta
GO:0042130	20971	Sdc4	syndecan 4
GO:0042130	67245	Peli1	pellino 1
GO:0042130	171285	Havcr2	hepatitis A virus cellular receptor 2
GO:0007264	15368	Hmox1	heme oxygenase 1
GO:0007264	19744	Rheb	Ras homolog enriched in brain
GO:0007264	94176	Dock2	dedicator of cyto-kinesis 2
GO:0007264	215449	Rap1b	RAS related protein 1b
GO:0043011	53314	Batf	basic leucine zipper transcription factor, ATF-like
GO:0043011	19664	Rbpj	recombination signal binding protein for immunoglobulin kappa J region
GO:0043011	20375	Spi1	spleen focus forming virus (SFFV) proviral integration oncogene
GO:0045429	11629	Aif1	allograft inflammatory factor 1
GO:0045429	15894	Icam1	intercellular adhesion molecule 1
GO:0045429	16600	Klf4	Kruppel-like factor 4 (gut)
GO:0045429	24088	Tlr2	toll-like receptor 2
GO:0097242	83433	Trem2	triggering receptor expressed on myeloid cells 2
GO:0097242	16409	Itgam	integrin alpha M
GO:0032211	15381	Hnrnpc	heterogeneous nuclear ribonucleoprotein C
GO:0032211	51810	Hnrnpu	heterogeneous nuclear ribonucleoprotein U
GO:0060074	13051	Cx3cr1	chemokine (C-X3-C motif) receptor 1
GO:0060074	11352	Abl2	v-abl Abelson murine leukemia viral oncogene 2 (arg, Abelson-related gene)
GO:0034976	64209	Herpud1	homocysteine-inducible, endoplasmic reticulum stress-inducible, ubiquitin-like domain member 1
GO:0034976	18024	Nfe2l2	nuclear factor, erythroid derived 2, like 2
GO:0034976	12608	Cebpb	CCAAT/enhancer binding protein (C/EBP), beta
GO:0034976	27362	Dnajb9	DnaJ heat shock protein family (Hsp40) member B9
GO:0002042	20807	Srf	serum response factor
GO:0002042	15370	Nr4a1	nuclear receptor subfamily 4, group A, member 1
GO:1903672	16451	Jak1	Janus kinase 1
GO:1903672	16402	Itga5	integrin alpha 5 (fibronectin receptor alpha)
GO:1903672	16600	Klf4	Kruppel-like factor 4 (gut)
GO:0060996	14270	Srgap2	SLIT-ROBO Rho GTPase activating protein 2
GO:0060996	224105	Pak2	p21 (RAC1) activated kinase 2
GO:0034113	22329	Vcam1	vascular cell adhesion molecule 1
GO:0034113	16402	Itga5	integrin alpha 5 (fibronectin receptor alpha)
GO:0034113	19264	Ptprc	protein tyrosine phosphatase, receptor type, C
GO:0014902	20481	Ski	ski sarcoma viral oncogene homolog (avian)
GO:0006919	12042	Bcl10	B cell leukemia/lymphoma 10
GO:0006919	16792	Laptm5	lysosomal-associated protein transmembrane 5
GO:0006919	12363	Casp4	caspase 4, apoptosis-related cysteine peptidase
GO:0006919	14694	Rack1	receptor for activated C kinase 1
GO:0006919	216799	Nlrp3	NLR family, pyrin domain containing 3
GO:0031648	218203	Mylip	myosin regulatory light chain interacting protein
GO:0031648	13036	Ctsh	cathepsin H
GO:0031648	18148	Npm1	nucleophosmin 1
GO:0007157	53599	Cd164	CD164 antigen
GO:0007157	22329	Vcam1	vascular cell adhesion molecule 1
GO:0007157	16402	Itga5	integrin alpha 5 (fibronectin receptor alpha)
GO:1901216	14130	Fcgr2b	Fc receptor, IgG, low affinity IIb
GO:1901216	16409	Itgam	integrin alpha M
GO:1901216	22177	Tyrobp	TYRO protein tyrosine kinase binding protein
GO:0046716	16784	Lamp2	lysosomal-associated membrane protein 2
GO:0046716	20807	Srf	serum response factor
GO:0046716	15251	Hif1a	hypoxia inducible factor 1, alpha subunit
GO:0046847	14270	Srgap2	SLIT-ROBO Rho GTPase activating protein 2
GO:0046847	26382	Fgd2	FYVE, RhoGEF and PH domain containing 2
GO:0099527	19697	Rela	v-rel reticuloendotheliosis viral oncogene homolog A (avian)
GO:0099527	20848	Stat3	signal transducer and activator of transcription 3
GO:0030216	18128	Notch1	notch 1
GO:0030216	19664	Rbpj	recombination signal binding protein for immunoglobulin kappa J region
GO:0030216	19224	Ptgs1	prostaglandin-endoperoxide synthase 1
GO:0030216	170644	Ubn1	ubinuclein 1
GO:0051289	22323	Vasp	vasodilator-stimulated phosphoprotein
GO:0051289	12010	B2m	beta-2 microglobulin
GO:0051289	14660	Gls	glutaminase
GO:0007059	21969	Top1	topoisomerase (DNA) I
GO:0007059	83431	Ndel1	nudE neurodevelopment protein 1 like 1
GO:0007059	78610	Uvrag	UV radiation resistance associated gene
GO:0007059	13205	Ddx3x	DEAD/H (Asp-Glu-Ala-Asp/His) box polypeptide 3, X-linked
GO:0030890	19264	Ptprc	protein tyrosine phosphatase, receptor type, C
GO:0030890	67245	Peli1	pellino 1
GO:0030890	17260	Mef2c	myocyte enhancer factor 2C
GO:1904706	14674	Gna13	guanine nucleotide binding protein, alpha 13
GO:1904706	15368	Hmox1	heme oxygenase 1
GO:1904706	17260	Mef2c	myocyte enhancer factor 2C
GO:0016540	13039	Ctsl	cathepsin L
GO:0016540	12363	Casp4	caspase 4, apoptosis-related cysteine peptidase
GO:0060261	20807	Srf	serum response factor
GO:0060261	15900	Irf8	interferon regulatory factor 8
GO:0043149	20807	Srf	serum response factor
GO:0043149	16419	Itgb5	integrin beta 5
GO:0003180	18128	Notch1	notch 1
GO:0043547	15894	Icam1	intercellular adhesion molecule 1
GO:0043547	14694	Rack1	receptor for activated C kinase 1
GO:0043547	83431	Ndel1	nudE neurodevelopment protein 1 like 1
GO:0043547	67865	Rgs10	regulator of G-protein signalling 10
GO:0043547	14270	Srgap2	SLIT-ROBO Rho GTPase activating protein 2
GO:0007417	17357	Marcksl1	MARCKS-like 1
GO:0007417	17684	Cited2	Cbp/p300-interacting transactivator, with Glu/Asp-rich carboxy-terminal domain, 2
GO:0007417	11881	Arsb	arylsulfatase B
GO:0007417	17118	Marcks	myristoylated alanine rich protein kinase C substrate
GO:0007417	11727	Ang	angiogenin, ribonuclease, RNase A family, 5
GO:0048839	12606	Cebpa	CCAAT/enhancer binding protein (C/EBP), alpha
GO:0048839	14972	H2-K1	histocompatibility 2, K1, K region
GO:0048839	17164	Mapkapk2	MAP kinase-activated protein kinase 2
GO:0048839	14998	H2-DMa	histocompatibility 2, class II, locus DMa
GO:0001764	18187	Nrp2	neuropilin 2
GO:0001764	83431	Ndel1	nudE neurodevelopment protein 1 like 1
GO:0001764	23924	Katna1	katanin p60 (ATPase-containing) subunit A1
GO:0001764	20807	Srf	serum response factor
GO:0001764	22151	Tubb2a	tubulin, beta 2A class IIA
GO:0001764	17260	Mef2c	myocyte enhancer factor 2C
GO:0001822	21812	Tgfbr1	transforming growth factor, beta receptor I
GO:0001822	18263	Odc1	ornithine decarboxylase, structural 1
GO:0001822	17684	Cited2	Cbp/p300-interacting transactivator, with Glu/Asp-rich carboxy-terminal domain, 2
GO:0001822	20397	Sgpl1	sphingosine phosphate lyase 1
GO:0001822	12628	Cfh	complement component factor h
GO:0000187	26397	Map2k3	mitogen-activated protein kinase kinase 3
GO:0000187	19264	Ptprc	protein tyrosine phosphatase, receptor type, C
GO:0000187	70834	Spag9	sperm associated antigen 9
GO:0009791	215418	Csrnp1	cysteine-serine-rich nuclear protein 1
GO:0009791	20363	Selenop	selenoprotein P
GO:0009791	21812	Tgfbr1	transforming growth factor, beta receptor I
GO:0009791	20397	Sgpl1	sphingosine phosphate lyase 1
GO:0009791	11352	Abl2	v-abl Abelson murine leukemia viral oncogene 2 (arg, Abelson-related gene)
GO:2000378	15277	Hk2	hexokinase 2
GO:2000378	11796	Birc3	baculoviral IAP repeat-containing 3
GO:2000378	15251	Hif1a	hypoxia inducible factor 1, alpha subunit
GO:0060425	20807	Srf	serum response factor
GO:0060425	74178	Stk40	serine/threonine kinase 40
GO:0060425	22121	Rpl13a	ribosomal protein L13A
GO:0071363	21812	Tgfbr1	transforming growth factor, beta receptor I
GO:0071363	14694	Rack1	receptor for activated C kinase 1
GO:0071363	17260	Mef2c	myocyte enhancer factor 2C
GO:0071363	16600	Klf4	Kruppel-like factor 4 (gut)
GO:0050885	11352	Abl2	v-abl Abelson murine leukemia viral oncogene 2 (arg, Abelson-related gene)
GO:0050885	15212	Hexb	hexosaminidase B
GO:0045070	18458	Pabpc1	poly(A) binding protein, cytoplasmic 1
GO:0045070	18128	Notch1	notch 1
GO:0045070	13205	Ddx3x	DEAD/H (Asp-Glu-Ala-Asp/His) box polypeptide 3, X-linked
GO:0097352	78610	Uvrag	UV radiation resistance associated gene
GO:0097352	16784	Lamp2	lysosomal-associated membrane protein 2
GO:0001516	54486	Hpgds	hematopoietic prostaglandin D synthase
GO:0001516	19224	Ptgs1	prostaglandin-endoperoxide synthase 1
GO:0032006	83433	Trem2	triggering receptor expressed on myeloid cells 2
GO:0032006	19744	Rheb	Ras homolog enriched in brain
GO:0032006	54170	Rragc	Ras-related GTP binding C
GO:0042098	17698	Msn	moesin
GO:0042098	94176	Dock2	dedicator of cyto-kinesis 2
GO:0042098	19264	Ptprc	protein tyrosine phosphatase, receptor type, C
GO:0070498	16175	Il1a	interleukin 1 alpha
GO:0070498	17874	Myd88	myeloid differentiation primary response gene 88
GO:0070498	19697	Rela	v-rel reticuloendotheliosis viral oncogene homolog A (avian)
GO:0042531	17096	Lyn	LYN proto-oncogene, Src family tyrosine kinase
GO:0042531	16194	Il6ra	interleukin 6 receptor, alpha
GO:0042531	12978	Csf1r	colony stimulating factor 1 receptor
GO:0030968	64209	Herpud1	homocysteine-inducible, endoplasmic reticulum stress-inducible, ubiquitin-like domain member 1
GO:0030968	18024	Nfe2l2	nuclear factor, erythroid derived 2, like 2
GO:0048025	13548	Dyrk1a	dual-specificity tyrosine-(Y)-phosphorylation regulated kinase 1a
GO:0048025	20462	Tra2b	transformer 2 beta
GO:0048025	18148	Npm1	nucleophosmin 1
GO:0031116	260315	Nav3	neuron navigator 3
GO:0031116	56430	Clip1	CAP-GLY domain containing linker protein 1
GO:0045663	12226	Btg1	BTG anti-proliferation factor 1
GO:0045663	17260	Mef2c	myocyte enhancer factor 2C
GO:0045663	11906	Zfhx3	zinc finger homeobox 3
GO:0033627	16402	Itga5	integrin alpha 5 (fibronectin receptor alpha)
GO:0033627	15894	Icam1	intercellular adhesion molecule 1
GO:0033627	16419	Itgb5	integrin beta 5
GO:0098609	20807	Srf	serum response factor
GO:0098609	16409	Itgam	integrin alpha M
GO:0098609	15894	Icam1	intercellular adhesion molecule 1
GO:0098609	22329	Vcam1	vascular cell adhesion molecule 1
GO:0098609	12508	Cd53	CD53 antigen
GO:0098609	21894	Tln1	talin 1
GO:0010575	16175	Il1a	interleukin 1 alpha
GO:0010575	15251	Hif1a	hypoxia inducible factor 1, alpha subunit
GO:0010575	12267	C3ar1	complement component 3a receptor 1
GO:0010976	17096	Lyn	LYN proto-oncogene, Src family tyrosine kinase
GO:0010976	11352	Abl2	v-abl Abelson murine leukemia viral oncogene 2 (arg, Abelson-related gene)
GO:0010976	11881	Arsb	arylsulfatase B
GO:0010976	18024	Nfe2l2	nuclear factor, erythroid derived 2, like 2
GO:0010976	18010	Neu1	neuraminidase 1
GO:0016192	320982	Arl4c	ADP-ribosylation factor-like 4C
GO:0016192	217151	Arl5c	ADP-ribosylation factor-like 5C
GO:0016192	70834	Spag9	sperm associated antigen 9
GO:0016192	67300	Cltc	clathrin, heavy polypeptide (Hc)
GO:0016192	12757	Clta	clathrin, light polypeptide (Lca)
GO:0016192	11841	Arf2	ADP-ribosylation factor 2
GO:0016192	71648	Optn	optineurin
GO:0007409	18128	Notch1	notch 1
GO:0007409	29869	Ulk2	unc-51 like kinase 2
GO:0007409	18222	Numb	NUMB endocytic adaptor protein
GO:0031175	17096	Lyn	LYN proto-oncogene, Src family tyrosine kinase
GO:0031175	94190	Ophn1	oligophrenin 1
GO:0031175	20807	Srf	serum response factor
GO:0031175	83431	Ndel1	nudE neurodevelopment protein 1 like 1
GO:0031175	20430	Cyfip1	cytoplasmic FMR1 interacting protein 1
GO:0045454	50493	Txnrd1	thioredoxin reductase 1
GO:0045454	18024	Nfe2l2	nuclear factor, erythroid derived 2, like 2
GO:0045454	52837	Tmx4	thioredoxin-related transmembrane protein 4
GO:0002052	13051	Cx3cr1	chemokine (C-X3-C motif) receptor 1
GO:0002052	15251	Hif1a	hypoxia inducible factor 1, alpha subunit
GO:0002052	18128	Notch1	notch 1
GO:0060045	18128	Notch1	notch 1
GO:0060045	19664	Rbpj	recombination signal binding protein for immunoglobulin kappa J region
GO:0060045	17260	Mef2c	myocyte enhancer factor 2C
GO:0045666	20466	Sin3a	transcriptional regulator, SIN3A (yeast)
GO:0045666	17260	Mef2c	myocyte enhancer factor 2C
GO:0045666	70834	Spag9	sperm associated antigen 9
GO:0045666	16210	Impact	impact, RWD domain protein
GO:0045666	74117	Actr3	ARP3 actin-related protein 3
GO:0001889	17684	Cited2	Cbp/p300-interacting transactivator, with Glu/Asp-rich carboxy-terminal domain, 2
GO:0001889	19697	Rela	v-rel reticuloendotheliosis viral oncogene homolog A (avian)
GO:0001889	12606	Cebpa	CCAAT/enhancer binding protein (C/EBP), alpha
GO:0001889	18128	Notch1	notch 1
GO:0051897	13051	Cx3cr1	chemokine (C-X3-C motif) receptor 1
GO:0051897	67154	Mtdh	metadherin
GO:0051897	70839	P2ry12	purinergic receptor P2Y, G-protein coupled 12
GO:0051897	15200	Hbegf	heparin-binding EGF-like growth factor
GO:0051897	21812	Tgfbr1	transforming growth factor, beta receptor I
GO:0090314	76709	Arpc2	actin related protein 2/3 complex, subunit 2
GO:0090314	74117	Actr3	ARP3 actin-related protein 3
GO:0090314	16409	Itgam	integrin alpha M
GO:0051966	17260	Mef2c	myocyte enhancer factor 2C
GO:0051966	94190	Ophn1	oligophrenin 1
GO:0006470	19277	Ptpro	protein tyrosine phosphatase, receptor type, O
GO:0006470	232314	Ppp4r2	protein phosphatase 4, regulatory subunit 2
GO:0006470	13537	Dusp2	dual specificity phosphatase 2
GO:0006470	19264	Ptprc	protein tyrosine phosphatase, receptor type, C
GO:0007611	17260	Mef2c	myocyte enhancer factor 2C
GO:0007611	12010	B2m	beta-2 microglobulin
GO:0007611	17159	Man2b1	mannosidase 2, alpha B1
GO:0030182	12608	Cebpb	CCAAT/enhancer binding protein (C/EBP), beta
GO:0030182	18128	Notch1	notch 1
GO:0030182	94190	Ophn1	oligophrenin 1
GO:0030182	11352	Abl2	v-abl Abelson murine leukemia viral oncogene 2 (arg, Abelson-related gene)
GO:0030182	17260	Mef2c	myocyte enhancer factor 2C
GO:0030182	19664	Rbpj	recombination signal binding protein for immunoglobulin kappa J region
GO:0035264	77087	Ankrd11	ankyrin repeat domain 11
GO:0035264	74178	Stk40	serine/threonine kinase 40
GO:0035264	232685	Lncpint	long non-protein coding RNA, Trp53 induced transcript
GO:0035264	12192	Zfp36l1	zinc finger protein 36, C3H type-like 1
GO:0035264	11352	Abl2	v-abl Abelson murine leukemia viral oncogene 2 (arg, Abelson-related gene)
GO:0050728	56715	Rabgef1	RAB guanine nucleotide exchange factor (GEF) 1
GO:0050728	18033	Nfkb1	nuclear factor of kappa light polypeptide gene enhancer in B cells 1, p105
GO:0050728	21929	Tnfaip3	tumor necrosis factor, alpha-induced protein 3
GO:0050728	216799	Nlrp3	NLR family, pyrin domain containing 3
GO:0019722	13051	Cx3cr1	chemokine (C-X3-C motif) receptor 1
GO:0019722	70839	P2ry12	purinergic receptor P2Y, G-protein coupled 12
GO:0019722	56743	Lat2	linker for activation of T cells family, member 2
GO:0001782	12044	Bcl2a1a	B cell leukemia/lymphoma 2 related protein A1a
GO:0001782	17096	Lyn	LYN proto-oncogene, Src family tyrosine kinase
GO:0001782	17260	Mef2c	myocyte enhancer factor 2C
GO:0070371	13036	Ctsh	cathepsin H
GO:0070371	12192	Zfp36l1	zinc finger protein 36, C3H type-like 1
GO:0070371	22631	Ywhaz	tyrosine 3-monooxygenase/tryptophan 5-monooxygenase activation protein, zeta polypeptide
GO:0070269	12363	Casp4	caspase 4, apoptosis-related cysteine peptidase
GO:0071479	14784	Grb2	growth factor receptor bound protein 2
GO:0071479	21353	Tank	TRAF family member-associated Nf-kappa B activator
GO:0071479	19941	Rpl26	ribosomal protein L26
GO:0030866	56193	Plek	pleckstrin
GO:0030866	13822	Epb41l2	erythrocyte membrane protein band 4.1 like 2
GO:0030866	21894	Tln1	talin 1
GO:0007017	53598	Dctn3	dynactin 3
GO:0007017	22151	Tubb2a	tubulin, beta 2A class IIA
GO:0007017	24128	Xrn2	5'-3' exoribonuclease 2
GO:0070527	12628	Cfh	complement component factor h
GO:0070527	70839	P2ry12	purinergic receptor P2Y, G-protein coupled 12
GO:0070527	56193	Plek	pleckstrin
GO:0040008	224105	Pak2	p21 (RAC1) activated kinase 2
GO:0040008	20363	Selenop	selenoprotein P
GO:0040008	21812	Tgfbr1	transforming growth factor, beta receptor I
GO:0040008	14694	Rack1	receptor for activated C kinase 1
GO:0051301	225182	Rbbp8	retinoblastoma binding protein 8, endonuclease
GO:0051301	23924	Katna1	katanin p60 (ATPase-containing) subunit A1
GO:0051301	67300	Cltc	clathrin, heavy polypeptide (Hc)
GO:0051301	13822	Epb41l2	erythrocyte membrane protein band 4.1 like 2
GO:0051301	12757	Clta	clathrin, light polypeptide (Lca)
GO:0051301	51810	Hnrnpu	heterogeneous nuclear ribonucleoprotein U
GO:0051301	53598	Dctn3	dynactin 3
GO:0051301	208768	Sde2	SDE2 telomere maintenance homolog (S. pombe)
GO:0006897	56715	Rabgef1	RAB guanine nucleotide exchange factor (GEF) 1
GO:0006897	108664	Atp6v1h	ATPase, H+ transporting, lysosomal V1 subunit H
GO:0006897	17975	Ncl	nucleolin
GO:0006897	242687	Wasf2	WAS protein family, member 2
GO:0006897	94190	Ophn1	oligophrenin 1
GO:0006897	71982	Snx10	sorting nexin 10
GO:0031333	16784	Lamp2	lysosomal-associated membrane protein 2
GO:0031333	13205	Ddx3x	DEAD/H (Asp-Glu-Ala-Asp/His) box polypeptide 3, X-linked
GO:0031333	16210	Impact	impact, RWD domain protein
GO:0050768	18128	Notch1	notch 1
GO:0050768	12010	B2m	beta-2 microglobulin
GO:0098586	230738	Zc3h12a	zinc finger CCCH type containing 12A
GO:0098586	13205	Ddx3x	DEAD/H (Asp-Glu-Ala-Asp/His) box polypeptide 3, X-linked
GO:0098586	15251	Hif1a	hypoxia inducible factor 1, alpha subunit
GO:0007369	14694	Rack1	receptor for activated C kinase 1
GO:0007369	50493	Txnrd1	thioredoxin reductase 1
GO:0007369	20807	Srf	serum response factor
GO:0048675	29869	Ulk2	unc-51 like kinase 2
GO:0048675	20430	Cyfip1	cytoplasmic FMR1 interacting protein 1
GO:0071456	12192	Zfp36l1	zinc finger protein 36, C3H type-like 1
GO:0071456	15251	Hif1a	hypoxia inducible factor 1, alpha subunit
GO:0070373	16600	Klf4	Kruppel-like factor 4 (gut)
GO:0070373	17096	Lyn	LYN proto-oncogene, Src family tyrosine kinase
GO:0070373	19264	Ptprc	protein tyrosine phosphatase, receptor type, C
GO:0070373	13669	Eif3a	eukaryotic translation initiation factor 3, subunit A
GO:0019915	15212	Hexb	hexosaminidase B
GO:0019915	268903	Nrip1	nuclear receptor interacting protein 1
GO:0008219	217684	Susd6	sushi domain containing 6
GO:0008219	15368	Hmox1	heme oxygenase 1
GO:0008219	12042	Bcl10	B cell leukemia/lymphoma 10
GO:0030511	17684	Cited2	Cbp/p300-interacting transactivator, with Glu/Asp-rich carboxy-terminal domain, 2
GO:0030511	53378	Sdcbp	syndecan binding protein
GO:0045669	17260	Mef2c	myocyte enhancer factor 2C
GO:0045669	16905	Lmna	lamin A
GO:0045669	12606	Cebpa	CCAAT/enhancer binding protein (C/EBP), alpha
GO:0045669	12608	Cebpb	CCAAT/enhancer binding protein (C/EBP), beta
GO:0006364	75617	Rps25	ribosomal protein S25
GO:0006364	57808	Rpl35a	ribosomal protein L35A
GO:0006364	54127	Rps28	ribosomal protein S28
GO:0006364	19941	Rpl26	ribosomal protein L26
GO:0006364	56200	Ddx21	DEAD (Asp-Glu-Ala-Asp) box polypeptide 21
GO:0045165	18128	Notch1	notch 1
GO:0045165	216850	Kdm6b	KDM1 lysine (K)-specific demethylase 6B
GO:0045165	17260	Mef2c	myocyte enhancer factor 2C
GO:0045165	19664	Rbpj	recombination signal binding protein for immunoglobulin kappa J region
GO:0009725	11727	Ang	angiogenin, ribonuclease, RNase A family, 5
GO:0009725	20807	Srf	serum response factor
GO:0009725	17096	Lyn	LYN proto-oncogene, Src family tyrosine kinase
GO:0030833	12721	Coro1a	coronin, actin binding protein 1A
GO:0030833	11867	Arpc1b	actin related protein 2/3 complex, subunit 1B
GO:0030833	76709	Arpc2	actin related protein 2/3 complex, subunit 2
GO:0032436	75234	Rnf19b	ring finger protein 19B
GO:0032436	14694	Rack1	receptor for activated C kinase 1
GO:0032436	211770	Trib1	tribbles pseudokinase 1
GO:0006281	12013	Bach1	BTB and CNC homology 1, basic leucine zipper transcription factor 1
GO:0006281	71514	Sfpq	splicing factor proline/glutamine rich (polypyrimidine tract binding protein associated)
GO:0006281	78610	Uvrag	UV radiation resistance associated gene
GO:0006281	18148	Npm1	nucleophosmin 1
GO:0006281	77987	Ascc3	activating signal cointegrator 1 complex subunit 3
GO:0006281	24128	Xrn2	5'-3' exoribonuclease 2
GO:0006281	225182	Rbbp8	retinoblastoma binding protein 8, endonuclease
GO:0043433	211770	Trib1	tribbles pseudokinase 1
GO:0043433	15368	Hmox1	heme oxygenase 1
GO:0043433	16600	Klf4	Kruppel-like factor 4 (gut)
GO:0043536	18024	Nfe2l2	nuclear factor, erythroid derived 2, like 2
GO:0043536	15251	Hif1a	hypoxia inducible factor 1, alpha subunit
GO:0043536	26397	Map2k3	mitogen-activated protein kinase kinase 3
GO:0060326	15200	Hbegf	heparin-binding EGF-like growth factor
GO:0060326	13051	Cx3cr1	chemokine (C-X3-C motif) receptor 1
GO:0060326	22329	Vcam1	vascular cell adhesion molecule 1
GO:0043488	12192	Zfp36l1	zinc finger protein 36, C3H type-like 1
GO:0034613	16905	Lmna	lamin A
GO:0034613	71648	Optn	optineurin
GO:0034613	11352	Abl2	v-abl Abelson murine leukemia viral oncogene 2 (arg, Abelson-related gene)
GO:0034613	20466	Sin3a	transcriptional regulator, SIN3A (yeast)
GO:0042177	54375	Azin1	antizyme inhibitor 1
GO:0042177	19697	Rela	v-rel reticuloendotheliosis viral oncogene homolog A (avian)
GO:0006351	17258	Mef2a	myocyte enhancer factor 2A
GO:0006351	16600	Klf4	Kruppel-like factor 4 (gut)
GO:0006351	19697	Rela	v-rel reticuloendotheliosis viral oncogene homolog A (avian)
GO:0006351	20481	Ski	ski sarcoma viral oncogene homolog (avian)
GO:0042593	15251	Hif1a	hypoxia inducible factor 1, alpha subunit
GO:0042593	20848	Stat3	signal transducer and activator of transcription 3
GO:0042593	56484	Foxo3	forkhead box O3
GO:0042593	12606	Cebpa	CCAAT/enhancer binding protein (C/EBP), alpha
GO:0042593	18576	Pde3b	phosphodiesterase 3B, cGMP-inhibited
GO:0099175	19744	Rheb	Ras homolog enriched in brain
GO:0099175	18187	Nrp2	neuropilin 2
GO:0031623	14784	Grb2	growth factor receptor bound protein 2
GO:0031623	14127	Fcer1g	Fc receptor, IgE, high affinity I, gamma polypeptide
GO:0031623	67300	Cltc	clathrin, heavy polypeptide (Hc)
GO:0071364	12192	Zfp36l1	zinc finger protein 36, C3H type-like 1
GO:0071364	17975	Ncl	nucleolin
GO:0071364	76709	Arpc2	actin related protein 2/3 complex, subunit 2
GO:0034605	16175	Il1a	interleukin 1 alpha
GO:0034605	15939	Ier5	immediate early response 5
GO:0034605	15368	Hmox1	heme oxygenase 1
GO:0035019	19664	Rbpj	recombination signal binding protein for immunoglobulin kappa J region
GO:0035019	20375	Spi1	spleen focus forming virus (SFFV) proviral integration oncogene
GO:0035019	20481	Ski	ski sarcoma viral oncogene homolog (avian)
GO:0120163	19744	Rheb	Ras homolog enriched in brain
GO:0120163	18128	Notch1	notch 1
GO:0120163	19664	Rbpj	recombination signal binding protein for immunoglobulin kappa J region
GO:0071300	17260	Mef2c	myocyte enhancer factor 2C
GO:0071300	11352	Abl2	v-abl Abelson murine leukemia viral oncogene 2 (arg, Abelson-related gene)
GO:0071300	17096	Lyn	LYN proto-oncogene, Src family tyrosine kinase
GO:0006959	17260	Mef2c	myocyte enhancer factor 2C
GO:0006959	19664	Rbpj	recombination signal binding protein for immunoglobulin kappa J region
GO:0006959	18128	Notch1	notch 1
GO:0007005	70556	Slc25a33	solute carrier family 25, member 33
GO:0007005	14391	Gabpb1	GA repeat binding protein, beta 1
GO:0007005	12606	Cebpa	CCAAT/enhancer binding protein (C/EBP), alpha
GO:0007005	12628	Cfh	complement component factor h
GO:0016485	13040	Ctss	cathepsin S
GO:0016485	208768	Sde2	SDE2 telomere maintenance homolog (S. pombe)
GO:0016485	13039	Ctsl	cathepsin L
GO:0007257	12042	Bcl10	B cell leukemia/lymphoma 10
GO:0007257	70834	Spag9	sperm associated antigen 9
GO:0035335	13537	Dusp2	dual specificity phosphatase 2
GO:0035335	19277	Ptpro	protein tyrosine phosphatase, receptor type, O
GO:0007568	14784	Grb2	growth factor receptor bound protein 2
GO:0007568	20466	Sin3a	transcriptional regulator, SIN3A (yeast)
GO:0007568	56484	Foxo3	forkhead box O3
GO:0010975	83431	Ndel1	nudE neurodevelopment protein 1 like 1
GO:0007098	78610	Uvrag	UV radiation resistance associated gene
GO:0007098	18148	Npm1	nucleophosmin 1
GO:1903364	21929	Tnfaip3	tumor necrosis factor, alpha-induced protein 3
GO:1903364	17698	Msn	moesin
GO:0032486	215449	Rap1b	RAS related protein 1b
GO:0032816	22177	Tyrobp	TYRO protein tyrosine kinase binding protein
GO:1903428	56484	Foxo3	forkhead box O3
GO:1903428	13057	Cyba	cytochrome b-245, alpha polypeptide
GO:0006957	12628	Cfh	complement component factor h
GO:0048711	18128	Notch1	notch 1
GO:0048711	74117	Actr3	ARP3 actin-related protein 3
GO:1901222	11796	Birc3	baculoviral IAP repeat-containing 3
GO:1901222	19697	Rela	v-rel reticuloendotheliosis viral oncogene homolog A (avian)
GO:0060411	17684	Cited2	Cbp/p300-interacting transactivator, with Glu/Asp-rich carboxy-terminal domain, 2
GO:0060411	18128	Notch1	notch 1
GO:0007530	17684	Cited2	Cbp/p300-interacting transactivator, with Glu/Asp-rich carboxy-terminal domain, 2
[truncated: 355 more rows]

## Sheet: GO-CC
Gene Set Name	Description	Genes in Gene Set	Genes in Overlap	P-value	FDR
GO:0022627	cytosolic small ribosomal subunit	71	23	4.7607e-35	2.34703e-32
GO:0022625	cytosolic large ribosomal subunit	108	23	2.73748e-30	6.7479e-28
GO:1990904	ribonucleoprotein complex	178	25	5.38976e-28	8.85716e-26
GO:0005840	ribosome	174	22	9.53436e-24	1.17511e-21
GO:0005667	transcription regulator complex	361	24	3.97534e-19	3.91969e-17
GO:0045121	membrane raft	333	21	1.95255e-16	1.60434e-14
GO:0005925	focal adhesion	234	18	8.91055e-16	6.27558e-14
GO:0045335	phagocytic vesicle	91	13	2.75631e-15	1.69857e-13
GO:0005885	Arp2/3 protein complex	22	8	1.71499e-13	9.39436e-12
GO:0000785	chromatin	380	19	3.4265e-13	1.68926e-11
GO:0036464	cytoplasmic ribonucleoprotein granule	80	11	5.97781e-13	2.67914e-11
GO:0005884	actin filament	112	12	1.11707e-12	4.58931e-11
GO:0090575	RNA polymerase II transcription regulator complex	89	11	1.99695e-12	7.57303e-11
GO:0005622	intracellular anatomical structure	430	19	2.98023e-12	1.04947e-10
GO:0015629	actin cytoskeleton	280	16	3.44767e-12	1.13313e-10
GO:0005681	spliceosomal complex	174	13	1.31717e-11	4.05852e-10
GO:0030027	lamellipodium	203	13	9.10426e-11	2.64023e-09
GO:0014069	postsynaptic density	418	17	1.51023e-10	4.13637e-09
GO:0031252	cell leading edge	72	9	1.88197e-10	4.73643e-09
GO:0016363	nuclear matrix	101	10	1.92147e-10	4.73643e-09
GO:0016607	nuclear speck	371	16	2.24547e-10	5.03188e-09
GO:0005765	lysosomal membrane	175	12	2.19809e-10	5.03188e-09
GO:0005635	nuclear envelope	226	13	3.43128e-10	7.35487e-09
GO:0042824	MHC class I peptide loading complex	18	6	3.71776e-10	7.6369e-09
GO:0071013	catalytic step 2 spliceosome	111	10	4.91874e-10	9.69976e-09
GO:0032993	protein-DNA complex	51	7	1.04334e-08	1.97833e-07
GO:0001772	immunological synapse	52	7	1.20016e-08	2.19141e-07
GO:0010494	cytoplasmic stress granule	85	8	1.93071e-08	3.39943e-07
GO:0042788	polysomal ribosome	34	6	2.50755e-08	4.26284e-07
GO:0043020	NADPH oxidase complex	21	5	7.67692e-08	1.26157e-06
GO:0015935	small ribosomal subunit	24	5	1.58271e-07	2.51702e-06
GO:0030670	phagocytic vesicle membrane	25	5	1.96979e-07	2.94275e-06
GO:0005797	Golgi medial cisterna	25	5	1.96979e-07	2.94275e-06
GO:0031965	nuclear membrane	208	10	2.03283e-07	2.9476e-06
GO:0016604	nuclear body	340	12	3.52417e-07	4.96405e-06
GO:0005769	early endosome	295	11	6.33647e-07	8.67745e-06
GO:0001650	fibrillar center	140	8	9.30371e-07	1.23966e-05
GO:0032045	guanyl-nucleotide exchange factor complex	15	4	1.00669e-06	1.30605e-05
GO:0016324	apical plasma membrane	459	13	1.36283e-06	1.72276e-05
GO:0005852	eukaryotic translation initiation factor 3 complex	37	5	1.53389e-06	1.89052e-05
GO:0005911	cell-cell junction	264	10	1.7804e-06	2.14083e-05
GO:0070971	endoplasmic reticulum exit site	43	5	3.30014e-06	3.78365e-05
GO:0043197	dendritic spine	221	9	3.25476e-06	3.78365e-05
GO:0031209	SCAR complex	20	4	3.49912e-06	3.92061e-05
GO:0032587	ruffle membrane	82	6	5.2714e-06	5.77511e-05
GO:0001891	phagocytic cup	26	4	1.05293e-05	0.000112846
GO:0045177	apical part of cell	141	7	1.13262e-05	0.000118804
GO:0043235	receptor complex	266	9	1.44173e-05	0.000148078
GO:0030904	retromer complex	31	4	2.17022e-05	0.000218351
GO:0005834	heterotrimeric G-protein complex	67	5	2.98365e-05	0.000284109
GO:0000932	P-body	111	6	2.99669e-05	0.000284109
GO:0017053	transcription repressor complex	67	5	2.98365e-05	0.000284109
GO:1990498	mitotic spindle microtubule	15	3	6.38293e-05	0.000593733
GO:0005741	mitochondrial outer membrane	200	7	0.000104914	0.000957823
GO:0015934	large ribosomal subunit	18	3	0.000113129	0.00101405
GO:0000228	nuclear chromosome	50	4	0.000146734	0.00129179
GO:0071556	integral component of lumenal side of endoplasmic reticulum membrane	21	3	0.000182228	0.00157611
GO:0005844	polysome	54	4	0.000198168	0.00168443
GO:0001726	ruffle	100	5	0.000201674	0.00168517
GO:0005869	dynactin complex	22	3	0.000210174	0.00169862
GO:0005697	telomerase holoenzyme complex	22	3	0.000210174	0.00169862
GO:0005874	microtubule	383	9	0.000233423	0.00185609
GO:0005902	microvillus	104	5	0.000242128	0.00189475
GO:0030496	midbody	169	6	0.000302906	0.00233332
GO:0030864	cortical actin cytoskeleton	61	4	0.000317615	0.00240899
GO:0000776	kinetochore	173	6	0.000343173	0.0025634
GO:0031902	late endosome membrane	64	4	0.000381914	0.0028102
GO:0005686	U2 snRNP	30	3	0.000536973	0.00383663
GO:0002102	podosome	30	3	0.000536973	0.00383663
GO:0035371	microtubule plus-end	32	3	0.000650885	0.00458409
GO:0030863	cortical cytoskeleton	35	3	0.000848849	0.00589412
GO:0044853	plasma membrane raft	38	3	0.00108133	0.00740413
GO:0071944	cell periphery	94	4	0.00161865	0.0109314
GO:0043195	terminal bouton	98	4	0.00188593	0.0125644
GO:0005771	multivesicular body	47	3	0.00200665	0.0131904
GO:0070062	extracellular exosome	101	4	0.0021054	0.0136574
GO:0030426	growth cone	173	5	0.00238528	0.015272
GO:0005770	late endosome	179	5	0.00276249	0.0174604
GO:0005802	trans-Golgi network	263	6	0.00294111	0.018354
GO:0008180	COP9 signalosome	54	3	0.00298693	0.0184069
GO:0016580	Sin3 complex	16	2	0.00319168	0.0194259
GO:0005923	bicellular tight junction	188	5	0.00340667	0.0204816
GO:0005901	caveola	116	4	0.00347081	0.0206158
GO:0000118	histone deacetylase complex	58	3	0.00365831	0.0214708
GO:0044297	cell body	123	4	0.00427576	0.0247994
GO:1990023	mitotic spindle midzone	19	2	0.00450072	0.0255041
GO:0034045	phagophore assembly site membrane	19	2	0.00450072	0.0255041
GO:0016323	basolateral plasma membrane	294	6	0.00504414	0.0282586
GO:0030136	clathrin-coated vesicle	67	3	0.00548447	0.0300662
GO:0030140	trans-Golgi network transport vesicle	21	2	0.00548876	0.0300662
GO:0009898	cytoplasmic side of plasma membrane	70	3	0.00619447	0.0335591
GO:0043034	costamere	23	2	0.00656671	0.035189
GO:0030175	filopodium	73	3	0.00695684	0.0364864
GO:0043209	myelin sheath	223	5	0.0069518	0.0364864
GO:0005791	rough endoplasmic reticulum	74	3	0.00722276	0.0372117
GO:0098794	postsynapse	143	4	0.0072461	0.0372117
GO:0001669	acrosomal vesicle	144	4	0.00742266	0.0377255
GO:0099523	presynaptic cytosol	25	2	0.00773255	0.0388995
GO:0005905	clathrin-coated pit	79	3	0.00864218	0.0430363
GO:0043204	perikaryon	155	4	0.00955424	0.0471024

## Sheet: GO-CC_detail
Gene Set Name	Gene Id	Gene Symbol	Description
GO:0022627	75617	Rps25	ribosomal protein S25
GO:0022627	76846	Rps9	ribosomal protein S9
GO:0022627	27207	Rps11	ribosomal protein S11
GO:0022627	54127	Rps28	ribosomal protein S28
GO:0022627	20044	Rps14	ribosomal protein S14
GO:0022627	66481	Rps21	ribosomal protein S21
GO:0022627	100038882	Isg15	ISG15 ubiquitin-like modifier
GO:0022627	57294	Rps27	ribosomal protein S27
GO:0022627	20042	Rps12	ribosomal protein S12
GO:0022627	14109	Fau	Finkel-Biskis-Reilly murine sarcoma virus (FBR-MuSV) ubiquitously expressed (fox derived)
GO:0022627	20090	Rps29	ribosomal protein S29
GO:0022627	66475	Rps23	ribosomal protein S23
GO:0022627	13205	Ddx3x	DEAD/H (Asp-Glu-Ala-Asp/His) box polypeptide 3, X-linked
GO:0022627	20084	Rps18	ribosomal protein S18
GO:0022625	19941	Rpl26	ribosomal protein L26
GO:0022625	68436	Rpl34	ribosomal protein L34
GO:0022625	269261	Rpl12	ribosomal protein L12
GO:0022625	56040	Rplp1	ribosomal protein, large, P1
GO:0022625	19981	Rpl37a	ribosomal protein L37a
GO:0022625	22121	Rpl13a	ribosomal protein L13A
GO:0022625	19982	Rpl36a	ribosomal protein L36A
GO:0022625	110954	Rpl10	ribosomal protein L10
GO:0022625	57808	Rpl35a	ribosomal protein L35A
GO:0022625	67248	Rpl39	ribosomal protein L39
GO:0022625	67281	Rpl37	ribosomal protein L37
GO:0022625	66489	Rpl35	ribosomal protein L35
GO:0022625	20042	Rps12	ribosomal protein S12
GO:0022625	67186	Rplp2	ribosomal protein, large P2
GO:1990904	13207	Ddx5	DEAD (Asp-Glu-Ala-Asp) box polypeptide 5
GO:1990904	13548	Dyrk1a	dual-specificity tyrosine-(Y)-phosphorylation regulated kinase 1a
GO:1990904	98758	Hnrnpf	heterogeneous nuclear ribonucleoprotein F
GO:1990904	59013	Hnrnph1	heterogeneous nuclear ribonucleoprotein H1
GO:1990904	12192	Zfp36l1	zinc finger protein 36, C3H type-like 1
GO:1990904	17975	Ncl	nucleolin
GO:1990904	76936	Hnrnpm	heterogeneous nuclear ribonucleoprotein M
GO:1990904	51810	Hnrnpu	heterogeneous nuclear ribonucleoprotein U
GO:1990904	13629	Eef2	eukaryotic translation elongation factor 2
GO:1990904	19941	Rpl26	ribosomal protein L26
GO:1990904	27041	G3bp1	GTPase activating protein (SH3 domain) binding protein 1
GO:1990904	15384	Hnrnpab	heterogeneous nuclear ribonucleoprotein A/B
GO:1990904	18458	Pabpc1	poly(A) binding protein, cytoplasmic 1
GO:1990904	69181	Dyrk2	dual-specificity tyrosine-(Y)-phosphorylation regulated kinase 2
GO:1990904	22121	Rpl13a	ribosomal protein L13A
GO:1990904	76846	Rps9	ribosomal protein S9
GO:1990904	18148	Npm1	nucleophosmin 1
GO:0005840	14109	Fau	Finkel-Biskis-Reilly murine sarcoma virus (FBR-MuSV) ubiquitously expressed (fox derived)
GO:0005840	20042	Rps12	ribosomal protein S12
GO:0005840	67186	Rplp2	ribosomal protein, large P2
GO:0005840	20090	Rps29	ribosomal protein S29
GO:0005840	66489	Rpl35	ribosomal protein L35
GO:0005840	67281	Rpl37	ribosomal protein L37
GO:0005840	20084	Rps18	ribosomal protein S18
GO:0005840	66475	Rps23	ribosomal protein S23
GO:0005840	67248	Rpl39	ribosomal protein L39
GO:0005840	75617	Rps25	ribosomal protein S25
GO:0005840	22121	Rpl13a	ribosomal protein L13A
GO:0005840	76846	Rps9	ribosomal protein S9
GO:0005840	57808	Rpl35a	ribosomal protein L35A
GO:0005840	54127	Rps28	ribosomal protein S28
GO:0005840	14694	Rack1	receptor for activated C kinase 1
GO:0005840	27207	Rps11	ribosomal protein S11
GO:0005840	56040	Rplp1	ribosomal protein, large, P1
GO:0005840	20044	Rps14	ribosomal protein S14
GO:0005840	269261	Rpl12	ribosomal protein L12
GO:0005840	19981	Rpl37a	ribosomal protein L37a
GO:0005840	66481	Rps21	ribosomal protein S21
GO:0005667	19664	Rbpj	recombination signal binding protein for immunoglobulin kappa J region
GO:0005667	11906	Zfhx3	zinc finger homeobox 3
GO:0005667	15251	Hif1a	hypoxia inducible factor 1, alpha subunit
GO:0005667	15370	Nr4a1	nuclear receptor subfamily 4, group A, member 1
GO:0005667	19696	Rel	reticuloendotheliosis oncogene
GO:0005667	20466	Sin3a	transcriptional regulator, SIN3A (yeast)
GO:0005667	20848	Stat3	signal transducer and activator of transcription 3
GO:0005667	17258	Mef2a	myocyte enhancer factor 2A
GO:0005667	20482	Skil	SKI-like
GO:0005667	16600	Klf4	Kruppel-like factor 4 (gut)
GO:0005667	18024	Nfe2l2	nuclear factor, erythroid derived 2, like 2
GO:0005667	12606	Cebpa	CCAAT/enhancer binding protein (C/EBP), alpha
GO:0005667	17134	Mafg	v-maf musculoaponeurotic fibrosarcoma oncogene family, protein G (avian)
GO:0005667	20375	Spi1	spleen focus forming virus (SFFV) proviral integration oncogene
GO:0005667	19697	Rela	v-rel reticuloendotheliosis viral oncogene homolog A (avian)
GO:0005667	29808	Mga	MAX gene associated
GO:0005667	20481	Ski	ski sarcoma viral oncogene homolog (avian)
GO:0005667	16658	Mafb	v-maf musculoaponeurotic fibrosarcoma oncogene family, protein B (avian)
GO:0045121	14130	Fcgr2b	Fc receptor, IgG, low affinity IIb
GO:0045121	20971	Sdc4	syndecan 4
GO:0045121	21812	Tgfbr1	transforming growth factor, beta receptor I
GO:0045121	19264	Ptprc	protein tyrosine phosphatase, receptor type, C
GO:0045121	15894	Icam1	intercellular adhesion molecule 1
GO:0045121	94212	Pag1	phosphoprotein associated with glycosphingolipid microdomains 1
GO:0045121	56743	Lat2	linker for activation of T cells family, member 2
GO:0045121	53378	Sdcbp	syndecan binding protein
GO:0045121	17096	Lyn	LYN proto-oncogene, Src family tyrosine kinase
GO:0045121	13629	Eef2	eukaryotic translation elongation factor 2
GO:0045121	14964	H2-D1	histocompatibility 2, D region locus 1
GO:0045121	14127	Fcer1g	Fc receptor, IgE, high affinity I, gamma polypeptide
GO:0045121	12042	Bcl10	B cell leukemia/lymphoma 10
GO:0045121	11796	Birc3	baculoviral IAP repeat-containing 3
GO:0045121	16784	Lamp2	lysosomal-associated membrane protein 2
GO:0045121	24088	Tlr2	toll-like receptor 2
GO:0005925	16402	Itga5	integrin alpha 5 (fibronectin receptor alpha)
GO:0005925	21894	Tln1	talin 1
GO:0005925	16796	Lasp1	LIM and SH3 protein 1
GO:0005925	15162	Hck	hemopoietic cell kinase
GO:0005925	20971	Sdc4	syndecan 4
GO:0005925	19264	Ptprc	protein tyrosine phosphatase, receptor type, C
GO:0005925	76709	Arpc2	actin related protein 2/3 complex, subunit 2
GO:0005925	22323	Vasp	vasodilator-stimulated phosphoprotein
GO:0005925	17698	Msn	moesin
GO:0005925	16363	Irf2	interferon regulatory factor 2
GO:0005925	16419	Itgb5	integrin beta 5
GO:0005925	13057	Cyba	cytochrome b-245, alpha polypeptide
GO:0045335	78610	Uvrag	UV radiation resistance associated gene
GO:0045335	12721	Coro1a	coronin, actin binding protein 1A
GO:0045335	235442	Rab8b	RAB8B, member RAS oncogene family
GO:0045335	13040	Ctss	cathepsin S
GO:0045335	19332	Rab20	RAB20, member RAS oncogene family
GO:0045335	69834	Rab43	RAB43, member RAS oncogene family
GO:0045335	104759	Pld4	phospholipase D family, member 4
GO:0045335	11465	Actg1	actin, gamma, cytoplasmic 1
GO:0045335	17476	Mpeg1	macrophage expressed gene 1
GO:0045335	14270	Srgap2	SLIT-ROBO Rho GTPase activating protein 2
GO:0005885	11867	Arpc1b	actin related protein 2/3 complex, subunit 1B
GO:0005885	76709	Arpc2	actin related protein 2/3 complex, subunit 2
GO:0005885	74117	Actr3	ARP3 actin-related protein 3
GO:0000785	18024	Nfe2l2	nuclear factor, erythroid derived 2, like 2
GO:0000785	71514	Sfpq	splicing factor proline/glutamine rich (polypyrimidine tract binding protein associated)
GO:0000785	12608	Cebpb	CCAAT/enhancer binding protein (C/EBP), beta
GO:0000785	268903	Nrip1	nuclear receptor interacting protein 1
GO:0000785	20375	Spi1	spleen focus forming virus (SFFV) proviral integration oncogene
GO:0000785	19697	Rela	v-rel reticuloendotheliosis viral oncogene homolog A (avian)
GO:0000785	108829	Jmjd1c	jumonji domain containing 1C
GO:0000785	15312	Hmgn1	high mobility group nucleosomal binding domain 1
GO:0000785	17684	Cited2	Cbp/p300-interacting transactivator, with Glu/Asp-rich carboxy-terminal domain, 2
GO:0000785	81898	Sf3b1	splicing factor 3b, subunit 1
GO:0000785	15251	Hif1a	hypoxia inducible factor 1, alpha subunit
GO:0000785	20807	Srf	serum response factor
GO:0000785	20848	Stat3	signal transducer and activator of transcription 3
GO:0000785	17258	Mef2a	myocyte enhancer factor 2A
GO:0000785	20466	Sin3a	transcriptional regulator, SIN3A (yeast)
GO:0000785	16600	Klf4	Kruppel-like factor 4 (gut)
GO:0036464	18458	Pabpc1	poly(A) binding protein, cytoplasmic 1
GO:0036464	230738	Zc3h12a	zinc finger CCCH type containing 12A
GO:0036464	80859	Nfkbiz	nuclear factor of kappa light polypeptide gene enhancer in B cells inhibitor, zeta
GO:0036464	14391	Gabpb1	GA repeat binding protein, beta 1
GO:0036464	13209	Ddx6	DEAD (Asp-Glu-Ala-Asp) box polypeptide 6
GO:0036464	13036	Ctsh	cathepsin H
GO:0036464	51810	Hnrnpu	heterogeneous nuclear ribonucleoprotein U
GO:0036464	17975	Ncl	nucleolin
GO:0036464	17060	Blnk	B cell linker
GO:0005884	13548	Dyrk1a	dual-specificity tyrosine-(Y)-phosphorylation regulated kinase 1a
GO:0005884	16331	Inpp5d	inositol polyphosphate-5-phosphatase D
GO:0005884	11465	Actg1	actin, gamma, cytoplasmic 1
GO:0005884	74117	Actr3	ARP3 actin-related protein 3
GO:0005884	15162	Hck	hemopoietic cell kinase
GO:0005884	12721	Coro1a	coronin, actin binding protein 1A
GO:0005884	59069	Tpm3	tropomyosin 3, gamma
GO:0005884	11629	Aif1	allograft inflammatory factor 1
GO:0005884	75547	Akap13	A kinase (PRKA) anchor protein 13
GO:0090575	18044	Nfya	nuclear transcription factor-Y alpha
GO:0090575	12608	Cebpb	CCAAT/enhancer binding protein (C/EBP), beta
GO:0090575	15384	Hnrnpab	heterogeneous nuclear ribonucleoprotein A/B
GO:0090575	12606	Cebpa	CCAAT/enhancer binding protein (C/EBP), alpha
GO:0090575	71514	Sfpq	splicing factor proline/glutamine rich (polypyrimidine tract binding protein associated)
GO:0090575	107932	Chd4	chromodomain helicase DNA binding protein 4
GO:0090575	51810	Hnrnpu	heterogeneous nuclear ribonucleoprotein U
GO:0090575	20848	Stat3	signal transducer and activator of transcription 3
GO:0090575	15251	Hif1a	hypoxia inducible factor 1, alpha subunit
GO:0090575	229906	Gtf2b	general transcription factor IIB
GO:0005622	66481	Rps21	ribosomal protein S21
GO:0005622	70497	Arhgap17	Rho GTPase activating protein 17
GO:0005622	13014	Cstb	cystatin B
GO:0005622	19981	Rpl37a	ribosomal protein L37a
GO:0005622	56040	Rplp1	ribosomal protein, large, P1
GO:0005622	27207	Rps11	ribosomal protein S11
GO:0005622	54127	Rps28	ribosomal protein S28
GO:0005622	57808	Rpl35a	ribosomal protein L35A
GO:0005622	76846	Rps9	ribosomal protein S9
GO:0005622	14998	H2-DMa	histocompatibility 2, class II, locus DMa
GO:0005622	67248	Rpl39	ribosomal protein L39
GO:0005622	20084	Rps18	ribosomal protein S18
GO:0005622	66489	Rpl35	ribosomal protein L35
GO:0005622	67281	Rpl37	ribosomal protein L37
GO:0005622	242687	Wasf2	WAS protein family, member 2
GO:0005622	20090	Rps29	ribosomal protein S29
GO:0005622	67186	Rplp2	ribosomal protein, large P2
GO:0005622	20042	Rps12	ribosomal protein S12
GO:0005622	14109	Fau	Finkel-Biskis-Reilly murine sarcoma virus (FBR-MuSV) ubiquitously expressed (fox derived)
GO:0015629	98267	Stk17b	serine/threonine kinase 17b (apoptosis-inducing)
GO:0015629	11352	Abl2	v-abl Abelson murine leukemia viral oncogene 2 (arg, Abelson-related gene)
GO:0015629	94190	Ophn1	oligophrenin 1
GO:0015629	23880	Fyb	FYN binding protein
GO:0015629	11465	Actg1	actin, gamma, cytoplasmic 1
GO:0015629	13822	Epb41l2	erythrocyte membrane protein band 4.1 like 2
GO:0015629	76709	Arpc2	actin related protein 2/3 complex, subunit 2
GO:0015629	11867	Arpc1b	actin related protein 2/3 complex, subunit 1B
GO:0015629	11727	Ang	angiogenin, ribonuclease, RNase A family, 5
GO:0015629	12721	Coro1a	coronin, actin binding protein 1A
GO:0015629	20947	Swap70	SWA-70 protein
GO:0015629	59069	Tpm3	tropomyosin 3, gamma
GO:0015629	15381	Hnrnpc	heterogeneous nuclear ribonucleoprotein C
GO:0015629	75547	Akap13	A kinase (PRKA) anchor protein 13
GO:0005681	17975	Ncl	nucleolin
GO:0005681	13207	Ddx5	DEAD (Asp-Glu-Ala-Asp) box polypeptide 5
GO:0005681	98758	Hnrnpf	heterogeneous nuclear ribonucleoprotein F
GO:0005681	59013	Hnrnph1	heterogeneous nuclear ribonucleoprotein H1
GO:0005681	81898	Sf3b1	splicing factor 3b, subunit 1
GO:0005681	76936	Hnrnpm	heterogeneous nuclear ribonucleoprotein M
GO:0005681	51810	Hnrnpu	heterogeneous nuclear ribonucleoprotein U
GO:0005681	20462	Tra2b	transformer 2 beta
GO:0005681	15381	Hnrnpc	heterogeneous nuclear ribonucleoprotein C
GO:0005681	19744	Rheb	Ras homolog enriched in brain
GO:0005681	18458	Pabpc1	poly(A) binding protein, cytoplasmic 1
GO:0005681	67480	Cwc25	CWC25 spliceosome-associated protein
GO:0030027	11352	Abl2	v-abl Abelson murine leukemia viral oncogene 2 (arg, Abelson-related gene)
GO:0030027	242687	Wasf2	WAS protein family, member 2
GO:0030027	22323	Vasp	vasodilator-stimulated phosphoprotein
GO:0030027	14270	Srgap2	SLIT-ROBO Rho GTPase activating protein 2
GO:0030027	76709	Arpc2	actin related protein 2/3 complex, subunit 2
GO:0030027	74117	Actr3	ARP3 actin-related protein 3
GO:0030027	12721	Coro1a	coronin, actin binding protein 1A
GO:0030027	20430	Cyfip1	cytoplasmic FMR1 interacting protein 1
GO:0030027	11629	Aif1	allograft inflammatory factor 1
GO:0014069	19744	Rheb	Ras homolog enriched in brain
GO:0014069	17874	Myd88	myeloid differentiation primary response gene 88
GO:0014069	75617	Rps25	ribosomal protein S25
GO:0014069	13669	Eif3a	eukaryotic translation initiation factor 3, subunit A
GO:0014069	12495	Entpd1	ectonucleoside triphosphate diphosphohydrolase 1
GO:0014069	224105	Pak2	p21 (RAC1) activated kinase 2
GO:0014069	269261	Rpl12	ribosomal protein L12
GO:0014069	20044	Rps14	ribosomal protein S14
GO:0014069	13690	Eif4g2	eukaryotic translation initiation factor 4, gamma 2
GO:0014069	20848	Stat3	signal transducer and activator of transcription 3
GO:0014069	18222	Numb	NUMB endocytic adaptor protein
GO:0014069	14270	Srgap2	SLIT-ROBO Rho GTPase activating protein 2
GO:0014069	17096	Lyn	LYN proto-oncogene, Src family tyrosine kinase
GO:0014069	20084	Rps18	ribosomal protein S18
GO:0014069	22631	Ywhaz	tyrosine 3-monooxygenase/tryptophan 5-monooxygenase activation protein, zeta polypeptide
GO:0031252	13205	Ddx3x	DEAD/H (Asp-Glu-Ala-Asp/His) box polypeptide 3, X-linked
GO:0031252	22631	Ywhaz	tyrosine 3-monooxygenase/tryptophan 5-monooxygenase activation protein, zeta polypeptide
GO:0031252	16419	Itgb5	integrin beta 5
GO:0031252	74117	Actr3	ARP3 actin-related protein 3
GO:0031252	76709	Arpc2	actin related protein 2/3 complex, subunit 2
GO:0031252	83431	Ndel1	nudE neurodevelopment protein 1 like 1
GO:0031252	18458	Pabpc1	poly(A) binding protein, cytoplasmic 1
GO:0031252	12721	Coro1a	coronin, actin binding protein 1A
GO:0016363	18148	Npm1	nucleophosmin 1
GO:0016363	16905	Lmna	lamin A
GO:0016363	12608	Cebpb	CCAAT/enhancer binding protein (C/EBP), beta
GO:0016363	12606	Cebpa	CCAAT/enhancer binding protein (C/EBP), alpha
GO:0016363	71514	Sfpq	splicing factor proline/glutamine rich (polypyrimidine tract binding protein associated)
GO:0016363	76936	Hnrnpm	heterogeneous nuclear ribonucleoprotein M
GO:0016363	51810	Hnrnpu	heterogeneous nuclear ribonucleoprotein U
GO:0016363	81898	Sf3b1	splicing factor 3b, subunit 1
GO:0016607	208768	Sde2	SDE2 telomere maintenance homolog (S. pombe)
GO:0016607	13548	Dyrk1a	dual-specificity tyrosine-(Y)-phosphorylation regulated kinase 1a
GO:0016607	17260	Mef2c	myocyte enhancer factor 2C
GO:0016607	233011	Itpkc	inositol 1,4,5-trisphosphate 3-kinase C
GO:0016607	51810	Hnrnpu	heterogeneous nuclear ribonucleoprotein U
GO:0016607	56706	Ccnl1	cyclin L1
GO:0016607	81898	Sf3b1	splicing factor 3b, subunit 1
GO:0016607	15251	Hif1a	hypoxia inducible factor 1, alpha subunit
GO:0016607	80859	Nfkbiz	nuclear factor of kappa light polypeptide gene enhancer in B cells inhibitor, zeta
GO:0016607	268903	Nrip1	nuclear receptor interacting protein 1
GO:0016607	67480	Cwc25	CWC25 spliceosome-associated protein
GO:0016607	231386	Ythdc1	YTH domain containing 1
GO:0016607	20658	Son	Son DNA binding protein
GO:0016607	16905	Lmna	lamin A
GO:0016607	18148	Npm1	nucleophosmin 1
GO:0005765	216742	Fnip1	folliculin interacting protein 1
GO:0005765	65221	Slc15a3	solute carrier family 15, member 3
GO:0005765	16792	Laptm5	lysosomal-associated protein transmembrane 5
GO:0005765	16784	Lamp2	lysosomal-associated membrane protein 2
GO:0005765	14998	H2-DMa	histocompatibility 2, class II, locus DMa
GO:0005765	70834	Spag9	sperm associated antigen 9
GO:0005635	19224	Ptgs1	prostaglandin-endoperoxide synthase 1
GO:0005635	208263	Tor1aip1	torsin A interacting protein 1
GO:0005635	320938	Tnpo3	transportin 3
GO:0005635	260315	Nav3	neuron navigator 3
GO:0005635	83431	Ndel1	nudE neurodevelopment protein 1 like 1
GO:0005635	16905	Lmna	lamin A
GO:0005635	17001	Ltc4s	leukotriene C4 synthase
GO:0005635	56430	Clip1	CAP-GLY domain containing linker protein 1
GO:0042824	15015	H2-Q4	histocompatibility 2, Q region locus 4
GO:0042824	12010	B2m	beta-2 microglobulin
GO:0042824	15018	H2-Q7	histocompatibility 2, Q region locus 7
GO:0042824	14972	H2-K1	histocompatibility 2, K1, K region
GO:0042824	110557	H2-Q6	histocompatibility 2, Q region locus 6
GO:0042824	14964	H2-D1	histocompatibility 2, D region locus 1
GO:0071013	18458	Pabpc1	poly(A) binding protein, cytoplasmic 1
GO:0071013	15381	Hnrnpc	heterogeneous nuclear ribonucleoprotein C
GO:0071013	98758	Hnrnpf	heterogeneous nuclear ribonucleoprotein F
GO:0071013	59013	Hnrnph1	heterogeneous nuclear ribonucleoprotein H1
GO:0071013	13207	Ddx5	DEAD (Asp-Glu-Ala-Asp) box polypeptide 5
GO:0071013	76936	Hnrnpm	heterogeneous nuclear ribonucleoprotein M
GO:0071013	51810	Hnrnpu	heterogeneous nuclear ribonucleoprotein U
GO:0071013	81898	Sf3b1	splicing factor 3b, subunit 1
GO:0032993	21969	Top1	topoisomerase (DNA) I
GO:0032993	18044	Nfya	nuclear transcription factor-Y alpha
GO:0032993	18148	Npm1	nucleophosmin 1
GO:0032993	18024	Nfe2l2	nuclear factor, erythroid derived 2, like 2
GO:0032993	107932	Chd4	chromodomain helicase DNA binding protein 4
GO:0032993	19664	Rbpj	recombination signal binding protein for immunoglobulin kappa J region
GO:0032993	229906	Gtf2b	general transcription factor IIB
GO:0001772	12042	Bcl10	B cell leukemia/lymphoma 10
GO:0001772	12493	Cd37	CD37 antigen
GO:0001772	15894	Icam1	intercellular adhesion molecule 1
GO:0001772	171285	Havcr2	hepatitis A virus cellular receptor 2
GO:0001772	12721	Coro1a	coronin, actin binding protein 1A
GO:0001772	12508	Cd53	CD53 antigen
GO:0010494	13209	Ddx6	DEAD (Asp-Glu-Ala-Asp) box polypeptide 6
GO:0010494	27041	G3bp1	GTPase activating protein (SH3 domain) binding protein 1
GO:0010494	18458	Pabpc1	poly(A) binding protein, cytoplasmic 1
GO:0010494	13205	Ddx3x	DEAD/H (Asp-Glu-Ala-Asp/His) box polypeptide 3, X-linked
GO:0042788	20090	Rps29	ribosomal protein S29
GO:0042788	13629	Eef2	eukaryotic translation elongation factor 2
GO:0042788	67248	Rpl39	ribosomal protein L39
GO:0042788	66475	Rps23	ribosomal protein S23
GO:0042788	54127	Rps28	ribosomal protein S28
GO:0042788	66481	Rps21	ribosomal protein S21
GO:0043020	17969	Ncf1	neutrophil cytosolic factor 1
GO:0043020	13057	Cyba	cytochrome b-245, alpha polypeptide
GO:0015935	14694	Rack1	receptor for activated C kinase 1
GO:0015935	76846	Rps9	ribosomal protein S9
GO:0015935	18148	Npm1	nucleophosmin 1
GO:0015935	66475	Rps23	ribosomal protein S23
GO:0015935	20084	Rps18	ribosomal protein S18
GO:0030670	14972	H2-K1	histocompatibility 2, K1, K region
GO:0030670	15018	H2-Q7	histocompatibility 2, Q region locus 7
GO:0030670	12010	B2m	beta-2 microglobulin
GO:0030670	16784	Lamp2	lysosomal-associated membrane protein 2
GO:0030670	14964	H2-D1	histocompatibility 2, D region locus 1
GO:0005797	14964	H2-D1	histocompatibility 2, D region locus 1
GO:0005797	110557	H2-Q6	histocompatibility 2, Q region locus 6
GO:0005797	14972	H2-K1	histocompatibility 2, K1, K region
GO:0005797	15015	H2-Q4	histocompatibility 2, Q region locus 4
GO:0005797	15018	H2-Q7	histocompatibility 2, Q region locus 7
GO:0031965	13537	Dusp2	dual specificity phosphatase 2
GO:0031965	208263	Tor1aip1	torsin A interacting protein 1
GO:0031965	53378	Sdcbp	syndecan binding protein
GO:0031965	14528	Gch1	GTP cyclohydrolase 1
GO:0031965	17001	Ltc4s	leukotriene C4 synthase
GO:0031965	16905	Lmna	lamin A
GO:0031965	16649	Kpna4	karyopherin (importin) alpha 4
GO:0031965	13010	Cst3	cystatin C
GO:0031965	15370	Nr4a1	nuclear receptor subfamily 4, group A, member 1
GO:0016604	15251	Hif1a	hypoxia inducible factor 1, alpha subunit
GO:0016604	30877	Gnl3	guanine nucleotide binding protein-like 3 (nucleolar)
GO:0016604	170644	Ubn1	ubinuclein 1
GO:0016604	17347	Mknk2	MAP kinase-interacting serine/threonine kinase 2
GO:0016604	11906	Zfhx3	zinc finger homeobox 3
GO:0016604	67154	Mtdh	metadherin
GO:0016604	229906	Gtf2b	general transcription factor IIB
GO:0016604	235442	Rab8b	RAB8B, member RAS oncogene family
GO:0016604	231386	Ythdc1	YTH domain containing 1
GO:0016604	20481	Ski	ski sarcoma viral oncogene homolog (avian)
GO:0016604	16905	Lmna	lamin A
GO:0016604	22019	Tpp2	tripeptidyl peptidase II
GO:0005769	78610	Uvrag	UV radiation resistance associated gene
GO:0005769	56715	Rabgef1	RAB guanine nucleotide exchange factor (GEF) 1
GO:0005769	171285	Havcr2	hepatitis A virus cellular receptor 2
GO:0005769	22329	Vcam1	vascular cell adhesion molecule 1
GO:0005769	12721	Coro1a	coronin, actin binding protein 1A
GO:0005769	30930	Vps26a	VPS26 retromer complex component A
GO:0005769	26382	Fgd2	FYVE, RhoGEF and PH domain containing 2
GO:0005769	18222	Numb	NUMB endocytic adaptor protein
GO:0005769	242687	Wasf2	WAS protein family, member 2
GO:0005769	104759	Pld4	phospholipase D family, member 4
GO:0001650	67154	Mtdh	metadherin
GO:0001650	17975	Ncl	nucleolin
GO:0001650	55989	Nop58	NOP58 ribonucleoprotein
GO:0001650	23849	Klf6	Kruppel-like factor 6
GO:0001650	268903	Nrip1	nuclear receptor interacting protein 1
GO:0001650	93762	Smarca5	SWI/SNF related, matrix associated, actin dependent regulator of chromatin, subfamily a, member 5
GO:0001650	21969	Top1	topoisomerase (DNA) I
GO:0001650	50493	Txnrd1	thioredoxin reductase 1
GO:0032045	18576	Pde3b	phosphodiesterase 3B, cGMP-inhibited
GO:0032045	140580	Elmo1	engulfment and cell motility 1
GO:0016324	11964	Atp6v1a	ATPase, H+ transporting, lysosomal V1 subunit A
GO:0016324	16194	Il6ra	interleukin 6 receptor, alpha
GO:0016324	21812	Tgfbr1	transforming growth factor, beta receptor I
GO:0016324	101488	Slco2b1	solute carrier organic anion transporter family, member 2b1
GO:0016324	18128	Notch1	notch 1
GO:0016324	233571	P2ry6	pyrimidinergic receptor P2Y, G-protein coupled, 6
GO:0016324	18222	Numb	NUMB endocytic adaptor protein
GO:0016324	17698	Msn	moesin
GO:0016324	13057	Cyba	cytochrome b-245, alpha polypeptide
GO:0016324	67154	Mtdh	metadherin
GO:0016324	18669	Abcb1b	ATP-binding cassette, sub-family B (MDR/TAP), member 1B
GO:0016324	19277	Ptpro	protein tyrosine phosphatase, receptor type, O
GO:0005852	78655	Eif3j1	eukaryotic translation initiation factor 3, subunit J1
GO:0005852	13669	Eif3a	eukaryotic translation initiation factor 3, subunit A
GO:0005852	13205	Ddx3x	DEAD/H (Asp-Glu-Ala-Asp/His) box polypeptide 3, X-linked
GO:0005911	16402	Itga5	integrin alpha 5 (fibronectin receptor alpha)
GO:0005911	12508	Cd53	CD53 antigen
GO:0005911	12721	Coro1a	coronin, actin binding protein 1A
GO:0005911	224105	Pak2	p21 (RAC1) activated kinase 2
GO:0005911	74117	Actr3	ARP3 actin-related protein 3
GO:0005911	215449	Rap1b	RAS related protein 1b
GO:0005911	14784	Grb2	growth factor receptor bound protein 2
GO:0005911	11465	Actg1	actin, gamma, cytoplasmic 1
GO:0005911	242687	Wasf2	WAS protein family, member 2
GO:0070971	14964	H2-D1	histocompatibility 2, D region locus 1
GO:0070971	15018	H2-Q7	histocompatibility 2, Q region locus 7
GO:0070971	15015	H2-Q4	histocompatibility 2, Q region locus 4
GO:0070971	14972	H2-K1	histocompatibility 2, K1, K region
GO:0070971	110557	H2-Q6	histocompatibility 2, Q region locus 6
GO:0043197	11352	Abl2	v-abl Abelson murine leukemia viral oncogene 2 (arg, Abelson-related gene)
GO:0043197	19277	Ptpro	protein tyrosine phosphatase, receptor type, O
GO:0043197	67865	Rgs10	regulator of G-protein signalling 10
GO:0043197	94190	Ophn1	oligophrenin 1
GO:0043197	76709	Arpc2	actin related protein 2/3 complex, subunit 2
GO:0043197	14130	Fcgr2b	Fc receptor, IgG, low affinity IIb
GO:0043197	77097	Tanc2	tetratricopeptide repeat, ankyrin repeat and coiled-coil containing 2
GO:0043197	20430	Cyfip1	cytoplasmic FMR1 interacting protein 1
GO:0031209	242687	Wasf2	WAS protein family, member 2
GO:0031209	20430	Cyfip1	cytoplasmic FMR1 interacting protein 1
GO:0032587	11629	Aif1	allograft inflammatory factor 1
GO:0032587	16402	Itga5	integrin alpha 5 (fibronectin receptor alpha)
GO:0032587	76709	Arpc2	actin related protein 2/3 complex, subunit 2
GO:0032587	56193	Plek	pleckstrin
GO:0001891	14694	Rack1	receptor for activated C kinase 1
GO:0001891	12721	Coro1a	coronin, actin binding protein 1A
GO:0001891	11629	Aif1	allograft inflammatory factor 1
GO:0001891	11352	Abl2	v-abl Abelson murine leukemia viral oncogene 2 (arg, Abelson-related gene)
GO:0045177	17698	Msn	moesin
GO:0045177	11465	Actg1	actin, gamma, cytoplasmic 1
GO:0045177	18222	Numb	NUMB endocytic adaptor protein
GO:0045177	13039	Ctsl	cathepsin L
GO:0045177	22329	Vcam1	vascular cell adhesion molecule 1
GO:0043235	80910	Gpr84	G protein-coupled receptor 84
GO:0043235	21812	Tgfbr1	transforming growth factor, beta receptor I
GO:0043235	18128	Notch1	notch 1
GO:0043235	12978	Csf1r	colony stimulating factor 1 receptor
GO:0043235	16194	Il6ra	interleukin 6 receptor, alpha
GO:0043235	239217	Kctd12	potassium channel tetramerisation domain containing 12
GO:0043235	16419	Itgb5	integrin beta 5
GO:0030904	30930	Vps26a	VPS26 retromer complex component A
GO:0005834	14674	Gna13	guanine nucleotide binding protein, alpha 13
GO:0005834	14700	Gng10	guanine nucleotide binding protein (G protein), gamma 10
GO:0000932	13209	Ddx6	DEAD (Asp-Glu-Ala-Asp) box polypeptide 6
GO:0000932	21969	Top1	topoisomerase (DNA) I
GO:0000932	230738	Zc3h12a	zinc finger CCCH type containing 12A
GO:0000932	12192	Zfp36l1	zinc finger protein 36, C3H type-like 1
GO:0017053	19664	Rbpj	recombination signal binding protein for immunoglobulin kappa J region
GO:0017053	20466	Sin3a	transcriptional regulator, SIN3A (yeast)
GO:0017053	225182	Rbbp8	retinoblastoma binding protein 8, endonuclease
GO:0017053	20481	Ski	ski sarcoma viral oncogene homolog (avian)
GO:1990498	67300	Cltc	clathrin, heavy polypeptide (Hc)
GO:1990498	51810	Hnrnpu	heterogeneous nuclear ribonucleoprotein U
GO:0005741	12047	Bcl2a1d	B cell leukemia/lymphoma 2 related protein A1d
GO:0005741	15277	Hk2	hexokinase 2
GO:0005741	12044	Bcl2a1a	B cell leukemia/lymphoma 2 related protein A1a
GO:0005741	12045	Bcl2a1b	B cell leukemia/lymphoma 2 related protein A1b
GO:0005741	17210	Mcl1	myeloid cell leukemia sequence 1
GO:0005741	56484	Foxo3	forkhead box O3
GO:0015934	269261	Rpl12	ribosomal protein L12
GO:0015934	22121	Rpl13a	ribosomal protein L13A
GO:0015934	18148	Npm1	nucleophosmin 1
GO:0000228	217578	Baz1a	bromodomain adjacent to zinc finger domain 1A
GO:0000228	21969	Top1	topoisomerase (DNA) I
GO:0000228	51810	Hnrnpu	heterogeneous nuclear ribonucleoprotein U
GO:0071556	14964	H2-D1	histocompatibility 2, D region locus 1
GO:0071556	14972	H2-K1	histocompatibility 2, K1, K region
GO:0071556	15018	H2-Q7	histocompatibility 2, Q region locus 7
GO:0005844	13629	Eef2	eukaryotic translation elongation factor 2
GO:0005844	16210	Impact	impact, RWD domain protein
GO:0005844	75617	Rps25	ribosomal protein S25
GO:0005844	110611	Hdlbp	high density lipoprotein (HDL) binding protein
GO:0001726	242687	Wasf2	WAS protein family, member 2
GO:0001726	26382	Fgd2	FYVE, RhoGEF and PH domain containing 2
GO:0001726	21894	Tln1	talin 1
GO:0001726	11629	Aif1	allograft inflammatory factor 1
GO:0001726	74117	Actr3	ARP3 actin-related protein 3
GO:0005869	53598	Dctn3	dynactin 3
GO:0005697	51810	Hnrnpu	heterogeneous nuclear ribonucleoprotein U
GO:0005697	15381	Hnrnpc	heterogeneous nuclear ribonucleoprotein C
GO:0005874	22151	Tubb2a	tubulin, beta 2A class IIA
GO:0005874	13548	Dyrk1a	dual-specificity tyrosine-(Y)-phosphorylation regulated kinase 1a
GO:0005874	53598	Dctn3	dynactin 3
GO:0005874	56430	Clip1	CAP-GLY domain containing linker protein 1
GO:0005874	13669	Eif3a	eukaryotic translation initiation factor 3, subunit A
GO:0005874	23924	Katna1	katanin p60 (ATPase-containing) subunit A1
GO:0005874	83431	Ndel1	nudE neurodevelopment protein 1 like 1
GO:0005902	17698	Msn	moesin
GO:0005902	13039	Ctsl	cathepsin L
GO:0005902	11964	Atp6v1a	ATPase, H+ transporting, lysosomal V1 subunit A
GO:0005902	22329	Vcam1	vascular cell adhesion molecule 1
GO:0030496	14694	Rack1	receptor for activated C kinase 1
GO:0030496	23924	Katna1	katanin p60 (ATPase-containing) subunit A1
GO:0030496	78610	Uvrag	UV radiation resistance associated gene
GO:0030496	14579	Gem	GTP binding protein (gene overexpressed in skeletal muscle)
GO:0030496	30877	Gnl3	guanine nucleotide binding protein-like 3 (nucleolar)
GO:0030496	51810	Hnrnpu	heterogeneous nuclear ribonucleoprotein U
GO:0030864	16796	Lasp1	LIM and SH3 protein 1
GO:0030864	12721	Coro1a	coronin, actin binding protein 1A
GO:0030864	75547	Akap13	A kinase (PRKA) anchor protein 13
GO:0000776	20466	Sin3a	transcriptional regulator, SIN3A (yeast)
GO:0000776	51810	Hnrnpu	heterogeneous nuclear ribonucleoprotein U
GO:0000776	53598	Dctn3	dynactin 3
GO:0000776	83431	Ndel1	nudE neurodevelopment protein 1 like 1
GO:0031902	14998	H2-DMa	histocompatibility 2, class II, locus DMa
GO:0031902	16784	Lamp2	lysosomal-associated membrane protein 2
GO:0005686	81898	Sf3b1	splicing factor 3b, subunit 1
GO:0002102	22329	Vcam1	vascular cell adhesion molecule 1
GO:0002102	59069	Tpm3	tropomyosin 3, gamma
GO:0002102	74117	Actr3	ARP3 actin-related protein 3
GO:0035371	56430	Clip1	CAP-GLY domain containing linker protein 1
GO:0030863	12343	Capza2	capping protein (actin filament) muscle Z-line, alpha 2
GO:0030863	16331	Inpp5d	inositol polyphosphate-5-phosphatase D
GO:0030863	59069	Tpm3	tropomyosin 3, gamma
GO:0044853	83433	Trem2	triggering receptor expressed on myeloid cells 2
GO:0044853	16409	Itgam	integrin alpha M
GO:0044853	20345	Selplg	selectin, platelet (p-selectin) ligand
GO:0071944	19264	Ptprc	protein tyrosine phosphatase, receptor type, C
GO:0071944	18128	Notch1	notch 1
GO:0071944	22329	Vcam1	vascular cell adhesion molecule 1
GO:0071944	17698	Msn	moesin
GO:0043195	94190	Ophn1	oligophrenin 1
GO:0043195	20430	Cyfip1	cytoplasmic FMR1 interacting protein 1
GO:0043195	19941	Rpl26	ribosomal protein L26
GO:0005771	14998	H2-DMa	histocompatibility 2, class II, locus DMa
GO:0005771	13010	Cst3	cystatin C
GO:0005771	22070	Tpt1	tumor protein, translationally-controlled 1
GO:0070062	15894	Icam1	intercellular adhesion molecule 1
GO:0070062	53378	Sdcbp	syndecan binding protein
GO:0070062	11465	Actg1	actin, gamma, cytoplasmic 1
GO:0070062	16784	Lamp2	lysosomal-associated membrane protein 2
GO:0030426	64138	Ctsz	cathepsin Z
GO:0030426	11727	Ang	angiogenin, ribonuclease, RNase A family, 5
GO:0030426	23924	Katna1	katanin p60 (ATPase-containing) subunit A1
GO:0030426	76709	Arpc2	actin related protein 2/3 complex, subunit 2
GO:0030426	59069	Tpm3	tropomyosin 3, gamma
GO:0005770	16784	Lamp2	lysosomal-associated membrane protein 2
GO:0005770	13040	Ctss	cathepsin S
GO:0005770	14998	H2-DMa	histocompatibility 2, class II, locus DMa
GO:0005770	78610	Uvrag	UV radiation resistance associated gene
GO:0005802	217151	Arl5c	ADP-ribosylation factor-like 5C
GO:0005802	22134	Tgoln1	trans-golgi network protein
GO:0005802	71648	Optn	optineurin
GO:0005802	16784	Lamp2	lysosomal-associated membrane protein 2
GO:0008180	13822	Epb41l2	erythrocyte membrane protein band 4.1 like 2
GO:0008180	14784	Grb2	growth factor receptor bound protein 2
GO:0016580	20466	Sin3a	transcriptional regulator, SIN3A (yeast)
GO:0005923	21812	Tgfbr1	transforming growth factor, beta receptor I
GO:0005923	70497	Arhgap17	Rho GTPase activating protein 17
GO:0005923	170644	Ubn1	ubinuclein 1
GO:0005923	22323	Vasp	vasodilator-stimulated phosphoprotein
GO:0005923	67154	Mtdh	metadherin
GO:0005901	21812	Tgfbr1	transforming growth factor, beta receptor I
GO:0005901	15162	Hck	hemopoietic cell kinase
GO:0005901	15368	Hmox1	heme oxygenase 1
GO:0005901	70839	P2ry12	purinergic receptor P2Y, G-protein coupled 12
GO:0000118	268903	Nrip1	nuclear receptor interacting protein 1
GO:0000118	108829	Jmjd1c	jumonji domain containing 1C
GO:0000118	20466	Sin3a	transcriptional regulator, SIN3A (yeast)
GO:0044297	14694	Rack1	receptor for activated C kinase 1
GO:0044297	83431	Ndel1	nudE neurodevelopment protein 1 like 1
GO:0044297	14130	Fcgr2b	Fc receptor, IgG, low affinity IIb
GO:0044297	24088	Tlr2	toll-like receptor 2
GO:1990023	51810	Hnrnpu	heterogeneous nuclear ribonucleoprotein U
GO:0034045	29869	Ulk2	unc-51 like kinase 2
GO:0016323	233571	P2ry6	pyrimidinergic receptor P2Y, G-protein coupled, 6
GO:0016323	12495	Entpd1	ectonucleoside triphosphate diphosphohydrolase 1
GO:0016323	21812	Tgfbr1	transforming growth factor, beta receptor I
GO:0016323	15446	Hpgd	hydroxyprostaglandin dehydrogenase 15 (NAD)
GO:0016323	18222	Numb	NUMB endocytic adaptor protein
GO:0016323	17698	Msn	moesin
GO:0030136	18222	Numb	NUMB endocytic adaptor protein
GO:0030136	12757	Clta	clathrin, light polypeptide (Lca)
GO:0030136	67300	Cltc	clathrin, heavy polypeptide (Hc)
GO:0030140	22134	Tgoln1	trans-golgi network protein
GO:0030140	235442	Rab8b	RAB8B, member RAS oncogene family
GO:0009898	14579	Gem	GTP binding protein (gene overexpressed in skeletal muscle)
GO:0009898	17698	Msn	moesin
GO:0009898	19264	Ptprc	protein tyrosine phosphatase, receptor type, C
GO:0043034	11465	Actg1	actin, gamma, cytoplasmic 1
GO:0043034	20971	Sdc4	syndecan 4
GO:0030175	22329	Vcam1	vascular cell adhesion molecule 1
GO:0030175	17698	Msn	moesin
GO:0030175	22323	Vasp	vasodilator-stimulated phosphoprotein
GO:0043209	17698	Msn	moesin
GO:0043209	11465	Actg1	actin, gamma, cytoplasmic 1
GO:0043209	67300	Cltc	clathrin, heavy polypeptide (Hc)
GO:0043209	22190	Ubc	ubiquitin C
GO:0043209	11964	Atp6v1a	ATPase, H+ transporting, lysosomal V1 subunit A
GO:0005791	11881	Arsb	arylsulfatase B
GO:0005791	17969	Ncf1	neutrophil cytosolic factor 1
GO:0005791	230738	Zc3h12a	zinc finger CCCH type containing 12A
GO:0098794	11352	Abl2	v-abl Abelson murine leukemia viral oncogene 2 (arg, Abelson-related gene)
GO:0098794	20430	Cyfip1	cytoplasmic FMR1 interacting protein 1
GO:0098794	74117	Actr3	ARP3 actin-related protein 3
GO:0001669	18128	Notch1	notch 1
GO:0001669	15212	Hexb	hexosaminidase B
GO:0001669	13036	Ctsh	cathepsin H
GO:0001669	20482	Skil	SKI-like
GO:0099523	17357	Marcksl1	MARCKS-like 1
GO:0099523	15384	Hnrnpab	heterogeneous nuclear ribonucleoprotein A/B
GO:0005905	67300	Cltc	clathrin, heavy polypeptide (Hc)
GO:0005905	18222	Numb	NUMB endocytic adaptor protein
GO:0005905	12757	Clta	clathrin, light polypeptide (Lca)
GO:0043204	13039	Ctsl	cathepsin L
GO:0043204	76709	Arpc2	actin related protein 2/3 complex, subunit 2
GO:0043204	11629	Aif1	allograft inflammatory factor 1
GO:0043204	21969	Top1	topoisomerase (DNA) I

## Sheet: GO-MF
Gene Set Name	Description	Genes in Gene Set	Genes in Overlap	P-value	FDR
GO:0003735	structural constituent of ribosome	212	31	5.30015e-35	3.85321e-32
GO:0008134	transcription factor binding	446	29	1.37377e-22	4.99366e-20
GO:0003729	mRNA binding	279	24	9.57933e-22	2.32139e-19
GO:0004713	protein tyrosine kinase activity	177	20	1.04274e-20	1.89517e-18
GO:0000976	transcription regulatory region sequence-specific DNA binding	316	24	1.80132e-20	2.61912e-18
GO:0005102	signaling receptor binding	493	27	3.35313e-19	4.06287e-17
GO:0005525	GTP binding	416	25	7.99817e-19	8.30668e-17
GO:0051015	actin filament binding	294	22	9.84628e-19	8.94781e-17
GO:0003779	actin binding	406	22	8.7588e-16	7.07516e-14
GO:0003924	GTPase activity	416	22	1.44634e-15	1.05149e-13
GO:0046982	protein heterodimerization activity	322	19	1.78829e-14	1.1819e-12
GO:0042605	peptide antigen binding	62	11	3.15688e-14	1.91255e-12
GO:0019899	enzyme binding	462	21	1.22322e-13	6.84064e-12
GO:0001227	DNA-binding transcription repressor activity, RNA polymerase II-specific	392	19	5.92385e-13	3.07617e-11
GO:0042826	histone deacetylase binding	142	13	9.81578e-13	4.75738e-11
GO:0003714	transcription corepressor activity	274	16	2.48444e-12	1.12887e-10
GO:0019904	protein domain specific binding	337	17	5.27305e-12	2.255e-10
GO:0042277	peptide binding	99	11	6.5751e-12	2.65561e-10
GO:0003713	transcription coactivator activity	303	16	1.12976e-11	4.32281e-10
GO:0004197	cysteine-type endopeptidase activity	105	11	1.26335e-11	4.59228e-10
GO:0005178	integrin binding	177	13	1.63467e-11	5.40183e-10
GO:0046332	SMAD binding	79	10	1.59736e-11	5.40183e-10
GO:0031490	chromatin DNA binding	83	10	2.64675e-11	8.36603e-10
GO:0003724	RNA helicase activity	48	8	1.79511e-10	5.43769e-09
GO:0045182	translation regulator activity	30	7	2.01848e-10	5.86973e-09
GO:0042608	T cell receptor binding	17	6	2.48962e-10	6.96135e-09
GO:0003743	translation initiation factor activity	82	9	6.18526e-10	1.66544e-08
GO:0035259	glucocorticoid receptor binding	25	6	3.43747e-09	8.92514e-08
GO:0017124	SH3 domain binding	144	10	6.2756e-09	1.57323e-07
GO:0043021	ribonucleoprotein complex binding	48	7	6.72637e-09	1.57744e-07
GO:0042169	SH2 domain binding	48	7	6.72637e-09	1.57744e-07
GO:0048027	mRNA 5'-UTR binding	28	6	7.21506e-09	1.63917e-07
GO:0031625	ubiquitin protein ligase binding	351	14	8.13185e-09	1.79147e-07
GO:0004540	ribonuclease activity	53	7	1.37653e-08	2.94334e-07
GO:0036002	pre-mRNA binding	16	5	1.68417e-08	3.49826e-07
GO:0004386	helicase activity	124	9	2.46383e-08	4.97556e-07
GO:0051059	NF-kappaB binding	36	6	3.59934e-08	7.07221e-07
GO:0005200	structural constituent of cytoskeleton	69	7	8.9594e-08	1.71408e-06
GO:0043422	protein kinase B binding	22	5	9.89167e-08	1.79781e-06
GO:0016175	superoxide-generating NAD(P)H oxidase activity	22	5	9.89167e-08	1.79781e-06
GO:0019843	rRNA binding	45	6	1.44587e-07	2.56377e-06
GO:1990841	promoter-specific chromatin binding	80	7	2.50956e-07	4.34393e-06
GO:0046983	protein dimerization activity	173	9	4.28244e-07	7.24031e-06
GO:0019003	GDP binding	89	7	5.2255e-07	8.63396e-06
GO:0008201	heparin binding	182	9	6.55278e-07	1.05864e-05
GO:0005522	profilin binding	15	4	1.00669e-06	1.55716e-05
GO:0008656	cysteine-type endopeptidase activator activity involved in apoptotic process	15	4	1.00669e-06	1.55716e-05
GO:0000977	RNA polymerase II transcription regulatory region sequence-specific DNA binding	462	13	1.46404e-06	2.17915e-05
GO:0004715	non-membrane spanning protein tyrosine kinase activity	66	6	1.46875e-06	2.17915e-05
GO:0033613	activating transcription factor binding	37	5	1.53389e-06	2.23028e-05
GO:0005024	transforming growth factor beta-activated receptor activity	17	4	1.74061e-06	2.48122e-05
GO:0004725	protein tyrosine phosphatase activity	153	8	1.81515e-06	2.53772e-05
GO:0043022	ribosome binding	69	6	1.91213e-06	2.62286e-05
GO:0001103	RNA polymerase II repressing transcription factor binding	41	5	2.59163e-06	3.48911e-05
GO:0008092	cytoskeletal protein binding	75	6	3.12718e-06	4.13357e-05
GO:0004842	ubiquitin-protein transferase activity	287	10	3.73962e-06	4.85482e-05
GO:0005154	epidermal growth factor receptor binding	47	5	5.16834e-06	6.5919e-05
GO:0004518	nuclease activity	129	7	6.32433e-06	7.92723e-05
GO:0001784	phosphotyrosine residue binding	50	5	7.04643e-06	8.68264e-05
GO:0000979	RNA polymerase II core promoter sequence-specific DNA binding	24	4	7.54679e-06	9.14419e-05
GO:0003690	double-stranded DNA binding	195	8	1.08582e-05	0.000129408
GO:0061630	ubiquitin protein ligase activity	418	11	1.7412e-05	0.00020417
GO:0043027	cysteine-type endopeptidase inhibitor activity involved in apoptotic process	30	4	1.89811e-05	0.000219036
GO:0035035	histone acetyltransferase binding	33	4	2.79886e-05	0.000317933
GO:0043621	protein self-association	69	5	3.4421e-05	0.000384986
GO:0035925	mRNA 3'-UTR AU-rich region binding	35	4	3.55154e-05	0.000391207
GO:0008143	poly(A) binding	36	4	3.97883e-05	0.000431732
GO:0003730	mRNA 3'-UTR binding	118	6	4.22779e-05	0.000445682
GO:0005080	protein kinase C binding	72	5	4.22999e-05	0.000445682
GO:0001085	RNA polymerase II transcription factor binding	74	5	4.8281e-05	0.000487504
GO:0008022	protein C-terminus binding	240	8	4.7847e-05	0.000487504
GO:0003824	catalytic activity	467	11	4.75415e-05	0.000487504
GO:0051087	chaperone binding	124	6	5.57903e-05	0.00055561
GO:0005085	guanyl-nucleotide exchange factor activity	251	8	6.54682e-05	0.000643181
GO:0001540	amyloid-beta binding	81	5	7.45023e-05	0.00071748
GO:0005096	GTPase activator activity	329	9	7.50048e-05	0.00071748
GO:0051019	mitogen-activated protein kinase binding	43	4	8.09586e-05	0.000764375
GO:0004519	endonuclease activity	83	5	8.36992e-05	0.000780119
GO:0042805	actinin binding	17	3	9.46457e-05	0.000860092
GO:0005078	MAP-kinase scaffold activity	17	3	9.46457e-05	0.000860092
GO:0008234	cysteine-type peptidase activity	141	6	0.000113547	0.000971162
GO:0003712	transcription coregulator activity	140	6	0.000109197	0.000971162
GO:0004888	transmembrane signaling receptor activity	202	7	0.000111593	0.000971162
GO:0005149	interleukin-1 receptor binding	18	3	0.000113129	0.000971162
GO:0038024	cargo receptor activity	18	3	0.000113129	0.000971162
GO:0046875	ephrin receptor binding	50	4	0.000146734	0.00124042
GO:0031267	small GTPase binding	292	8	0.000185157	0.00152965
GO:0019955	cytokine binding	53	4	0.000184255	0.00152965
GO:0043395	heparan sulfate proteoglycan binding	22	3	0.000210174	0.00171681
GO:0004708	MAP kinase kinase activity	23	3	0.000240753	0.00194475
GO:0051117	ATPase binding	106	5	0.00026453	0.00211333
GO:0030515	snoRNA binding	25	3	0.00031022	0.00245142
GO:0046961	proton-transporting ATPase activity, rotational mechanism	26	3	0.00034931	0.00273063
GO:0003725	double-stranded RNA binding	116	5	0.000401013	0.00310145
GO:0051010	microtubule plus-end binding	29	3	0.000485173	0.00371285
GO:0016887	ATPase activity	258	7	0.000492424	0.00372909
GO:0004712	protein serine/threonine/tyrosine kinase activity	30	3	0.000536973	0.00402453
GO:0070530	K63-linked polyubiquitin modification-dependent protein binding	31	3	0.00059218	0.00439301
GO:0019900	kinase binding	127	5	0.000606264	0.00445206
GO:0019903	protein phosphatase binding	128	5	0.000628202	0.00456703
GO:0008266	poly(U) RNA binding	33	3	0.000713175	0.00513345
GO:0047485	protein N-terminus binding	132	5	0.00072195	0.00514566
GO:0042393	histone binding	200	6	0.000736146	0.0051959
GO:0045296	cadherin binding	77	4	0.000770691	0.00538742
GO:0017025	TBP-class protein binding	34	3	0.000779135	0.00539458
GO:0038023	signaling receptor activity	203	6	0.000795283	0.00545444
GO:0002020	protease binding	136	5	0.000825773	0.00561063
GO:0004177	aminopeptidase activity	35	3	0.000848849	0.00571401
GO:0000993	RNA polymerase II complex binding	36	3	0.0009224	0.00615215
GO:0050839	cell adhesion molecule binding	81	4	0.000931919	0.00615914
GO:0030507	spectrin binding	37	3	0.000999868	0.00654869
GO:0000287	magnesium ion binding	224	6	0.00131838	0.0085577
GO:0031072	heat shock protein binding	90	4	0.0013789	0.0088713
GO:0035198	miRNA binding	42	3	0.00144868	0.00923854
GO:0050431	transforming growth factor beta binding	43	3	0.00155127	0.00980669
GO:0005516	calmodulin binding	235	6	0.00168034	0.0105311
GO:0070491	repressing transcription factor binding	45	3	0.00176981	0.010997
GO:0008289	lipid binding	325	7	0.001869	0.0115149
GO:0004521	endoribonuclease activity	47	3	0.00200665	0.0122591
GO:0050700	CARD domain binding	15	2	0.0028025	0.0167001
GO:0017069	snRNA binding	15	2	0.0028025	0.0167001
GO:1990825	sequence-specific mRNA binding	15	2	0.0028025	0.0167001
GO:0004869	cysteine-type endopeptidase inhibitor activity	53	3	0.002832	0.0167387
GO:0051219	phosphoprotein binding	54	3	0.00298693	0.0175121
GO:0001102	RNA polymerase II activating transcription factor binding	55	3	0.00314697	0.0181575
GO:0019838	growth factor binding	55	3	0.00314697	0.0181575
GO:0008375	acetylglucosaminyltransferase activity	56	3	0.00331218	0.0189603
GO:0005198	structural molecule activity	115	4	0.00336495	0.0191119
GO:0000340	RNA 7-methylguanosine cap binding	17	2	0.00360461	0.0201581
GO:0008432	JUN kinase binding	17	2	0.00360461	0.0201581
GO:0008013	beta-catenin binding	120	4	0.00391685	0.021737
GO:0015347	sodium-independent organic anion transmembrane transporter activity	19	2	0.00450072	0.0244181
GO:0035613	RNA stem-loop binding	19	2	0.00450072	0.0244181
GO:0043024	ribosomal small subunit binding	19	2	0.00450072	0.0244181
GO:0004364	glutathione transferase activity	63	3	0.00461753	0.0248663
GO:0003684	damaged DNA binding	64	3	0.00482584	0.025797
GO:0017110	nucleoside-diphosphatase activity	20	2	0.00498338	0.0264447
GO:0031434	mitogen-activated protein kinase kinase binding	21	2	0.00548876	0.0289155
GO:0015125	bile acid transmembrane transporter activity	22	2	0.00601662	0.0310219
GO:0043138	3'-5' DNA helicase activity	22	2	0.00601662	0.0310219
GO:0070034	telomerase RNA binding	22	2	0.00601662	0.0310219
GO:0030145	manganese ion binding	70	3	0.00619447	0.031714
GO:0071837	HMG box domain binding	23	2	0.00656671	0.0331527
GO:0042834	peptidoglycan binding	23	2	0.00656671	0.0331527
GO:0003697	single-stranded DNA binding	141	4	0.00690132	0.0346018
GO:0061608	nuclear import signal receptor activity	24	2	0.00713877	0.0353053
GO:0016407	acetyltransferase activity	24	2	0.00713877	0.0353053
GO:0035591	signaling adaptor activity	25	2	0.00773255	0.0377286
GO:0016831	carboxy-lyase activity	25	2	0.00773255	0.0377286
GO:0016798	hydrolase activity, acting on glycosyl bonds	77	3	0.00805632	0.0390463
GO:0002039	p53 binding	80	3	0.00894423	0.0426903
GO:0008195	phosphatidate phosphatase activity	27	2	0.00898433	0.0426903
GO:0046965	retinoid X receptor binding	27	2	0.00898433	0.0426903
GO:0004721	phosphoprotein phosphatase activity	155	4	0.00955424	0.0451034
GO:0004114	3',5'-cyclic-nucleotide phosphodiesterase activity	28	2	0.00964184	0.0452234
GO:0051213	dioxygenase activity	83	3	0.00988717	0.0457833
GO:0043130	ubiquitin binding	83	3	0.00988717	0.0457833
GO:0031369	translation initiation factor binding	30	2	0.0110189	0.0499533
GO:0004115	3',5'-cyclic-AMP phosphodiesterase activity	30	2	0.0110189	0.0499533
GO:0008017	microtubule binding	348	6	0.0110626	0.0499533
GO:0030506	ankyrin binding	30	2	0.0110189	0.0499533

## Sheet: GO-MF_detail
Gene Set Name	Gene Id	Gene Symbol	Description
GO:0003735	67186	Rplp2	ribosomal protein, large P2
GO:0003735	20090	Rps29	ribosomal protein S29
GO:0003735	20042	Rps12	ribosomal protein S12
GO:0003735	14109	Fau	Finkel-Biskis-Reilly murine sarcoma virus (FBR-MuSV) ubiquitously expressed (fox derived)
GO:0003735	66475	Rps23	ribosomal protein S23
GO:0003735	67248	Rpl39	ribosomal protein L39
GO:0003735	66489	Rpl35	ribosomal protein L35
GO:0003735	67281	Rpl37	ribosomal protein L37
GO:0003735	20084	Rps18	ribosomal protein S18
GO:0003735	110954	Rpl10	ribosomal protein L10
GO:0003735	27207	Rps11	ribosomal protein S11
GO:0003735	57808	Rpl35a	ribosomal protein L35A
GO:0003735	54127	Rps28	ribosomal protein S28
GO:0003735	75617	Rps25	ribosomal protein S25
GO:0003735	22121	Rpl13a	ribosomal protein L13A
GO:0003735	76846	Rps9	ribosomal protein S9
GO:0003735	66481	Rps21	ribosomal protein S21
GO:0003735	57294	Rps27	ribosomal protein S27
GO:0003735	19981	Rpl37a	ribosomal protein L37a
GO:0003735	20044	Rps14	ribosomal protein S14
GO:0003735	269261	Rpl12	ribosomal protein L12
GO:0003735	19941	Rpl26	ribosomal protein L26
GO:0003735	56040	Rplp1	ribosomal protein, large, P1
GO:0008134	18148	Npm1	nucleophosmin 1
GO:0008134	18044	Nfya	nuclear transcription factor-Y alpha
GO:0008134	216799	Nlrp3	NLR family, pyrin domain containing 3
GO:0008134	19697	Rela	v-rel reticuloendotheliosis viral oncogene homolog A (avian)
GO:0008134	16658	Mafb	v-maf musculoaponeurotic fibrosarcoma oncogene family, protein B (avian)
GO:0008134	12606	Cebpa	CCAAT/enhancer binding protein (C/EBP), alpha
GO:0008134	107932	Chd4	chromodomain helicase DNA binding protein 4
GO:0008134	18024	Nfe2l2	nuclear factor, erythroid derived 2, like 2
GO:0008134	20375	Spi1	spleen focus forming virus (SFFV) proviral integration oncogene
GO:0008134	211770	Trib1	tribbles pseudokinase 1
GO:0008134	12608	Cebpb	CCAAT/enhancer binding protein (C/EBP), beta
GO:0008134	170644	Ubn1	ubinuclein 1
GO:0008134	20807	Srf	serum response factor
GO:0008134	15370	Nr4a1	nuclear receptor subfamily 4, group A, member 1
GO:0008134	15251	Hif1a	hypoxia inducible factor 1, alpha subunit
GO:0008134	22070	Tpt1	tumor protein, translationally-controlled 1
GO:0008134	16600	Klf4	Kruppel-like factor 4 (gut)
GO:0008134	12042	Bcl10	B cell leukemia/lymphoma 10
GO:0008134	20466	Sin3a	transcriptional regulator, SIN3A (yeast)
GO:0008134	20848	Stat3	signal transducer and activator of transcription 3
GO:0008134	13205	Ddx3x	DEAD/H (Asp-Glu-Ala-Asp/His) box polypeptide 3, X-linked
GO:0008134	22631	Ywhaz	tyrosine 3-monooxygenase/tryptophan 5-monooxygenase activation protein, zeta polypeptide
GO:0008134	229906	Gtf2b	general transcription factor IIB
GO:0008134	98758	Hnrnpf	heterogeneous nuclear ribonucleoprotein F
GO:0008134	19664	Rbpj	recombination signal binding protein for immunoglobulin kappa J region
GO:0003729	66489	Rpl35	ribosomal protein L35
GO:0003729	13205	Ddx3x	DEAD/H (Asp-Glu-Ala-Asp/His) box polypeptide 3, X-linked
GO:0003729	12192	Zfp36l1	zinc finger protein 36, C3H type-like 1
GO:0003729	76936	Hnrnpm	heterogeneous nuclear ribonucleoprotein M
GO:0003729	13690	Eif4g2	eukaryotic translation initiation factor 4, gamma 2
GO:0003729	81898	Sf3b1	splicing factor 3b, subunit 1
GO:0003729	13669	Eif3a	eukaryotic translation initiation factor 3, subunit A
GO:0003729	74737	Pcf11	PCF11 cleavage and polyadenylation factor subunit
GO:0003729	13209	Ddx6	DEAD (Asp-Glu-Ala-Asp) box polypeptide 6
GO:0003729	27041	G3bp1	GTPase activating protein (SH3 domain) binding protein 1
GO:0003729	20462	Tra2b	transformer 2 beta
GO:0003729	18458	Pabpc1	poly(A) binding protein, cytoplasmic 1
GO:0003729	231386	Ythdc1	YTH domain containing 1
GO:0003729	110611	Hdlbp	high density lipoprotein (HDL) binding protein
GO:0003729	51886	Fubp1	far upstream element (FUSE) binding protein 1
GO:0003729	15381	Hnrnpc	heterogeneous nuclear ribonucleoprotein C
GO:0003729	22121	Rpl13a	ribosomal protein L13A
GO:0003729	230738	Zc3h12a	zinc finger CCCH type containing 12A
GO:0003729	67039	Rbm25	RNA binding motif protein 25
GO:0004713	17096	Lyn	LYN proto-oncogene, Src family tyrosine kinase
GO:0004713	11352	Abl2	v-abl Abelson murine leukemia viral oncogene 2 (arg, Abelson-related gene)
GO:0004713	13548	Dyrk1a	dual-specificity tyrosine-(Y)-phosphorylation regulated kinase 1a
GO:0004713	26397	Map2k3	mitogen-activated protein kinase kinase 3
GO:0004713	12747	Clk1	CDC-like kinase 1
GO:0004713	16451	Jak1	Janus kinase 1
GO:0004713	69181	Dyrk2	dual-specificity tyrosine-(Y)-phosphorylation regulated kinase 2
GO:0004713	12978	Csf1r	colony stimulating factor 1 receptor
GO:0004713	15162	Hck	hemopoietic cell kinase
GO:0000976	12608	Cebpb	CCAAT/enhancer binding protein (C/EBP), beta
GO:0000976	15900	Irf8	interferon regulatory factor 8
GO:0000976	27056	Irf5	interferon regulatory factor 5
GO:0000976	18024	Nfe2l2	nuclear factor, erythroid derived 2, like 2
GO:0000976	14391	Gabpb1	GA repeat binding protein, beta 1
GO:0000976	12606	Cebpa	CCAAT/enhancer binding protein (C/EBP), alpha
GO:0000976	71514	Sfpq	splicing factor proline/glutamine rich (polypyrimidine tract binding protein associated)
GO:0000976	18033	Nfkb1	nuclear factor of kappa light polypeptide gene enhancer in B cells 1, p105
GO:0000976	19697	Rela	v-rel reticuloendotheliosis viral oncogene homolog A (avian)
GO:0000976	56484	Foxo3	forkhead box O3
GO:0000976	18044	Nfya	nuclear transcription factor-Y alpha
GO:0000976	17135	Mafk	v-maf musculoaponeurotic fibrosarcoma oncogene family, protein K (avian)
GO:0000976	11906	Zfhx3	zinc finger homeobox 3
GO:0000976	17260	Mef2c	myocyte enhancer factor 2C
GO:0000976	20848	Stat3	signal transducer and activator of transcription 3
GO:0000976	16363	Irf2	interferon regulatory factor 2
GO:0000976	16600	Klf4	Kruppel-like factor 4 (gut)
GO:0005102	14964	H2-D1	histocompatibility 2, D region locus 1
GO:0005102	17698	Msn	moesin
GO:0005102	18793	Plaur	plasminogen activator, urokinase receptor
GO:0005102	17096	Lyn	LYN proto-oncogene, Src family tyrosine kinase
GO:0005102	16419	Itgb5	integrin beta 5
GO:0005102	17975	Ncl	nucleolin
GO:0005102	22177	Tyrobp	TYRO protein tyrosine kinase binding protein
GO:0005102	16172	Il17ra	interleukin 17 receptor A
GO:0005102	17874	Myd88	myeloid differentiation primary response gene 88
GO:0005102	235442	Rab8b	RAB8B, member RAS oncogene family
GO:0005102	110557	H2-Q6	histocompatibility 2, Q region locus 6
GO:0005102	15162	Hck	hemopoietic cell kinase
GO:0005102	15015	H2-Q4	histocompatibility 2, Q region locus 4
GO:0005102	11727	Ang	angiogenin, ribonuclease, RNase A family, 5
GO:0005102	15018	H2-Q7	histocompatibility 2, Q region locus 7
GO:0005102	21812	Tgfbr1	transforming growth factor, beta receptor I
GO:0005102	19264	Ptprc	protein tyrosine phosphatase, receptor type, C
GO:0005102	14972	H2-K1	histocompatibility 2, K1, K region
GO:0005102	268903	Nrip1	nuclear receptor interacting protein 1
GO:0005525	215449	Rap1b	RAS related protein 1b
GO:0005525	30877	Gnl3	guanine nucleotide binding protein-like 3 (nucleolar)
GO:0005525	11855	Arhgap5	Rho GTPase activating protein 5
GO:0005525	22151	Tubb2a	tubulin, beta 2A class IIA
GO:0005525	14579	Gem	GTP binding protein (gene overexpressed in skeletal muscle)
GO:0005525	13629	Eef2	eukaryotic translation elongation factor 2
GO:0005525	69834	Rab43	RAB43, member RAS oncogene family
GO:0005525	11841	Arf2	ADP-ribosylation factor 2
GO:0005525	14674	Gna13	guanine nucleotide binding protein, alpha 13
GO:0005525	235442	Rab8b	RAB8B, member RAS oncogene family
GO:0005525	217151	Arl5c	ADP-ribosylation factor-like 5C
GO:0005525	320982	Arl4c	ADP-ribosylation factor-like 4C
GO:0005525	19332	Rab20	RAB20, member RAS oncogene family
GO:0005525	19744	Rheb	Ras homolog enriched in brain
GO:0005525	14528	Gch1	GTP cyclohydrolase 1
GO:0005525	54170	Rragc	Ras-related GTP binding C
GO:0005525	217869	Eif5	eukaryotic translation initiation factor 5
GO:0005525	68146	Arl13b	ADP-ribosylation factor-like 13B
GO:0051015	12721	Coro1a	coronin, actin binding protein 1A
GO:0051015	21894	Tln1	talin 1
GO:0051015	59069	Tpm3	tropomyosin 3, gamma
GO:0051015	11629	Aif1	allograft inflammatory factor 1
GO:0051015	11867	Arpc1b	actin related protein 2/3 complex, subunit 1B
GO:0051015	76709	Arpc2	actin related protein 2/3 complex, subunit 2
GO:0051015	74117	Actr3	ARP3 actin-related protein 3
GO:0051015	16796	Lasp1	LIM and SH3 protein 1
GO:0051015	17118	Marcks	myristoylated alanine rich protein kinase C substrate
GO:0051015	13629	Eef2	eukaryotic translation elongation factor 2
GO:0051015	12343	Capza2	capping protein (actin filament) muscle Z-line, alpha 2
GO:0051015	17357	Marcksl1	MARCKS-like 1
GO:0003779	13548	Dyrk1a	dual-specificity tyrosine-(Y)-phosphorylation regulated kinase 1a
GO:0003779	17357	Marcksl1	MARCKS-like 1
GO:0003779	76448	Ppp1r18	protein phosphatase 1, regulatory subunit 18
GO:0003779	242687	Wasf2	WAS protein family, member 2
GO:0003779	94190	Ophn1	oligophrenin 1
GO:0003779	17698	Msn	moesin
GO:0003779	51810	Hnrnpu	heterogeneous nuclear ribonucleoprotein U
GO:0003779	22323	Vasp	vasodilator-stimulated phosphoprotein
GO:0003779	12343	Capza2	capping protein (actin filament) muscle Z-line, alpha 2
GO:0003779	13822	Epb41l2	erythrocyte membrane protein band 4.1 like 2
GO:0003779	74117	Actr3	ARP3 actin-related protein 3
GO:0003779	76709	Arpc2	actin related protein 2/3 complex, subunit 2
GO:0003779	11867	Arpc1b	actin related protein 2/3 complex, subunit 1B
GO:0003779	16796	Lasp1	LIM and SH3 protein 1
GO:0003779	16210	Impact	impact, RWD domain protein
GO:0003779	17118	Marcks	myristoylated alanine rich protein kinase C substrate
GO:0003779	11727	Ang	angiogenin, ribonuclease, RNase A family, 5
GO:0003779	12721	Coro1a	coronin, actin binding protein 1A
GO:0003779	59069	Tpm3	tropomyosin 3, gamma
GO:0003779	21894	Tln1	talin 1
GO:0003779	11629	Aif1	allograft inflammatory factor 1
GO:0003779	20430	Cyfip1	cytoplasmic FMR1 interacting protein 1
GO:0003924	19744	Rheb	Ras homolog enriched in brain
GO:0003924	19332	Rab20	RAB20, member RAS oncogene family
GO:0003924	54170	Rragc	Ras-related GTP binding C
GO:0003924	14528	Gch1	GTP cyclohydrolase 1
GO:0003924	235442	Rab8b	RAB8B, member RAS oncogene family
GO:0003924	14700	Gng10	guanine nucleotide binding protein (G protein), gamma 10
GO:0003924	14674	Gna13	guanine nucleotide binding protein, alpha 13
GO:0003924	22151	Tubb2a	tubulin, beta 2A class IIA
GO:0003924	11855	Arhgap5	Rho GTPase activating protein 5
GO:0003924	13629	Eef2	eukaryotic translation elongation factor 2
GO:0003924	14579	Gem	GTP binding protein (gene overexpressed in skeletal muscle)
GO:0003924	215449	Rap1b	RAS related protein 1b
GO:0003924	69834	Rab43	RAB43, member RAS oncogene family
GO:0003924	13205	Ddx3x	DEAD/H (Asp-Glu-Ala-Asp/His) box polypeptide 3, X-linked
GO:0046982	17258	Mef2a	myocyte enhancer factor 2A
GO:0046982	12042	Bcl10	B cell leukemia/lymphoma 10
GO:0046982	15251	Hif1a	hypoxia inducible factor 1, alpha subunit
GO:0046982	15370	Nr4a1	nuclear receptor subfamily 4, group A, member 1
GO:0046982	12047	Bcl2a1d	B cell leukemia/lymphoma 2 related protein A1d
GO:0046982	13057	Cyba	cytochrome b-245, alpha polypeptide
GO:0046982	17260	Mef2c	myocyte enhancer factor 2C
GO:0046982	53378	Sdcbp	syndecan binding protein
GO:0046982	54170	Rragc	Ras-related GTP binding C
GO:0046982	50772	Mapk6	mitogen-activated protein kinase 6
GO:0046982	12608	Cebpb	CCAAT/enhancer binding protein (C/EBP), beta
GO:0046982	17134	Mafg	v-maf musculoaponeurotic fibrosarcoma oncogene family, protein G (avian)
GO:0046982	17210	Mcl1	myeloid cell leukemia sequence 1
GO:0046982	12044	Bcl2a1a	B cell leukemia/lymphoma 2 related protein A1a
GO:0046982	23924	Katna1	katanin p60 (ATPase-containing) subunit A1
GO:0046982	12045	Bcl2a1b	B cell leukemia/lymphoma 2 related protein A1b
GO:0046982	12606	Cebpa	CCAAT/enhancer binding protein (C/EBP), alpha
GO:0042605	110557	H2-Q6	histocompatibility 2, Q region locus 6
GO:0042605	14972	H2-K1	histocompatibility 2, K1, K region
GO:0042605	15018	H2-Q7	histocompatibility 2, Q region locus 7
GO:0042605	15015	H2-Q4	histocompatibility 2, Q region locus 4
GO:0042605	14964	H2-D1	histocompatibility 2, D region locus 1
GO:0019899	12042	Bcl10	B cell leukemia/lymphoma 10
GO:0019899	14784	Grb2	growth factor receptor bound protein 2
GO:0019899	17698	Msn	moesin
GO:0019899	16784	Lamp2	lysosomal-associated membrane protein 2
GO:0019899	15251	Hif1a	hypoxia inducible factor 1, alpha subunit
GO:0019899	16792	Laptm5	lysosomal-associated protein transmembrane 5
GO:0019899	13207	Ddx5	DEAD (Asp-Glu-Ala-Asp) box polypeptide 5
GO:0019899	11906	Zfhx3	zinc finger homeobox 3
GO:0019899	216742	Fnip1	folliculin interacting protein 1
GO:0019899	17060	Blnk	B cell linker
GO:0019899	18793	Plaur	plasminogen activator, urokinase receptor
GO:0019899	17096	Lyn	LYN proto-oncogene, Src family tyrosine kinase
GO:0019899	14694	Rack1	receptor for activated C kinase 1
GO:0019899	18033	Nfkb1	nuclear factor of kappa light polypeptide gene enhancer in B cells 1, p105
GO:0019899	19697	Rela	v-rel reticuloendotheliosis viral oncogene homolog A (avian)
GO:0019899	18148	Npm1	nucleophosmin 1
GO:0019899	18128	Notch1	notch 1
GO:0019899	12226	Btg1	BTG anti-proliferation factor 1
GO:0019899	16194	Il6ra	interleukin 6 receptor, alpha
GO:0019899	15368	Hmox1	heme oxygenase 1
GO:0001227	17135	Mafk	v-maf musculoaponeurotic fibrosarcoma oncogene family, protein K (avian)
GO:0001227	11906	Zfhx3	zinc finger homeobox 3
GO:0001227	12013	Bach1	BTB and CNC homology 1, basic leucine zipper transcription factor 1
GO:0001227	16978	Lrrfip1	leucine rich repeat (in FLII) interacting protein 1
GO:0001227	20482	Skil	SKI-like
GO:0001227	12608	Cebpb	CCAAT/enhancer binding protein (C/EBP), beta
GO:0001227	15900	Irf8	interferon regulatory factor 8
GO:0001227	20375	Spi1	spleen focus forming virus (SFFV) proviral integration oncogene
GO:0001227	81703	Jdp2	Jun dimerization protein 2
GO:0001227	18033	Nfkb1	nuclear factor of kappa light polypeptide gene enhancer in B cells 1, p105
GO:0001227	56484	Foxo3	forkhead box O3
GO:0001227	19697	Rela	v-rel reticuloendotheliosis viral oncogene homolog A (avian)
GO:0001227	13875	Erf	Ets2 repressor factor
GO:0001227	20481	Ski	ski sarcoma viral oncogene homolog (avian)
GO:0042826	20807	Srf	serum response factor
GO:0042826	15251	Hif1a	hypoxia inducible factor 1, alpha subunit
GO:0042826	16600	Klf4	Kruppel-like factor 4 (gut)
GO:0042826	17258	Mef2a	myocyte enhancer factor 2A
GO:0042826	17260	Mef2c	myocyte enhancer factor 2C
GO:0042826	19697	Rela	v-rel reticuloendotheliosis viral oncogene homolog A (avian)
GO:0042826	12606	Cebpa	CCAAT/enhancer binding protein (C/EBP), alpha
GO:0042826	71514	Sfpq	splicing factor proline/glutamine rich (polypyrimidine tract binding protein associated)
GO:0042826	107932	Chd4	chromodomain helicase DNA binding protein 4
GO:0042826	268903	Nrip1	nuclear receptor interacting protein 1
GO:0042826	12608	Cebpb	CCAAT/enhancer binding protein (C/EBP), beta
GO:0003714	13875	Erf	Ets2 repressor factor
GO:0003714	238330	Irf2bpl	interferon regulatory factor 2 binding protein-like
GO:0003714	20481	Ski	ski sarcoma viral oncogene homolog (avian)
GO:0003714	225182	Rbbp8	retinoblastoma binding protein 8, endonuclease
GO:0003714	268903	Nrip1	nuclear receptor interacting protein 1
GO:0003714	56353	Rybp	RING1 and YY1 binding protein
GO:0003714	51810	Hnrnpu	heterogeneous nuclear ribonucleoprotein U
GO:0003714	20466	Sin3a	transcriptional regulator, SIN3A (yeast)
GO:0003714	17684	Cited2	Cbp/p300-interacting transactivator, with Glu/Asp-rich carboxy-terminal domain, 2
GO:0019904	18024	Nfe2l2	nuclear factor, erythroid derived 2, like 2
GO:0019904	20462	Tra2b	transformer 2 beta
GO:0019904	13209	Ddx6	DEAD (Asp-Glu-Ala-Asp) box polypeptide 6
GO:0019904	70356	St13	suppression of tumorigenicity 13
GO:0019904	12606	Cebpa	CCAAT/enhancer binding protein (C/EBP), alpha
GO:0019904	21969	Top1	topoisomerase (DNA) I
GO:0019904	15381	Hnrnpc	heterogeneous nuclear ribonucleoprotein C
GO:0019904	20481	Ski	ski sarcoma viral oncogene homolog (avian)
GO:0019904	22631	Ywhaz	tyrosine 3-monooxygenase/tryptophan 5-monooxygenase activation protein, zeta polypeptide
GO:0019904	17684	Cited2	Cbp/p300-interacting transactivator, with Glu/Asp-rich carboxy-terminal domain, 2
GO:0019904	18793	Plaur	plasminogen activator, urokinase receptor
GO:0019904	14784	Grb2	growth factor receptor bound protein 2
GO:0019904	76936	Hnrnpm	heterogeneous nuclear ribonucleoprotein M
GO:0019904	20482	Skil	SKI-like
GO:0019904	16784	Lamp2	lysosomal-associated membrane protein 2
GO:0019904	15251	Hif1a	hypoxia inducible factor 1, alpha subunit
GO:0042277	14964	H2-D1	histocompatibility 2, D region locus 1
GO:0042277	13039	Ctsl	cathepsin L
GO:0042277	12757	Clta	clathrin, light polypeptide (Lca)
GO:0042277	110557	H2-Q6	histocompatibility 2, Q region locus 6
GO:0042277	19697	Rela	v-rel reticuloendotheliosis viral oncogene homolog A (avian)
GO:0042277	14972	H2-K1	histocompatibility 2, K1, K region
GO:0042277	67300	Cltc	clathrin, heavy polypeptide (Hc)
GO:0042277	15018	H2-Q7	histocompatibility 2, Q region locus 7
GO:0042277	11727	Ang	angiogenin, ribonuclease, RNase A family, 5
GO:0042277	22019	Tpp2	tripeptidyl peptidase II
GO:0042277	15015	H2-Q4	histocompatibility 2, Q region locus 4
GO:0003713	20466	Sin3a	transcriptional regulator, SIN3A (yeast)
GO:0003713	12042	Bcl10	B cell leukemia/lymphoma 10
GO:0003713	17684	Cited2	Cbp/p300-interacting transactivator, with Glu/Asp-rich carboxy-terminal domain, 2
GO:0003713	13548	Dyrk1a	dual-specificity tyrosine-(Y)-phosphorylation regulated kinase 1a
GO:0003713	67154	Mtdh	metadherin
GO:0003713	18148	Npm1	nucleophosmin 1
GO:0003713	64898	Lpin2	lipin 2
GO:0003713	18128	Notch1	notch 1
GO:0003713	268903	Nrip1	nuclear receptor interacting protein 1
GO:0004197	13039	Ctsl	cathepsin L
GO:0004197	13036	Ctsh	cathepsin H
GO:0004197	64138	Ctsz	cathepsin Z
GO:0004197	12363	Casp4	caspase 4, apoptosis-related cysteine peptidase
GO:0004197	13040	Ctss	cathepsin S
GO:0005178	16419	Itgb5	integrin beta 5
GO:0005178	17096	Lyn	LYN proto-oncogene, Src family tyrosine kinase
GO:0005178	100038882	Isg15	ISG15 ubiquitin-like modifier
GO:0005178	21894	Tln1	talin 1
GO:0005178	22329	Vcam1	vascular cell adhesion molecule 1
GO:0005178	16402	Itga5	integrin alpha 5 (fibronectin receptor alpha)
GO:0005178	15894	Icam1	intercellular adhesion molecule 1
GO:0046332	20481	Ski	ski sarcoma viral oncogene homolog (avian)
GO:0046332	21812	Tgfbr1	transforming growth factor, beta receptor I
GO:0046332	20482	Skil	SKI-like
GO:0046332	17258	Mef2a	myocyte enhancer factor 2A
GO:0046332	17684	Cited2	Cbp/p300-interacting transactivator, with Glu/Asp-rich carboxy-terminal domain, 2
GO:0046332	13207	Ddx5	DEAD (Asp-Glu-Ala-Asp) box polypeptide 5
GO:0031490	19697	Rela	v-rel reticuloendotheliosis viral oncogene homolog A (avian)
GO:0031490	56484	Foxo3	forkhead box O3
GO:0031490	216850	Kdm6b	KDM1 lysine (K)-specific demethylase 6B
GO:0031490	21969	Top1	topoisomerase (DNA) I
GO:0031490	108829	Jmjd1c	jumonji domain containing 1C
GO:0031490	18128	Notch1	notch 1
GO:0031490	20807	Srf	serum response factor
GO:0031490	20848	Stat3	signal transducer and activator of transcription 3
GO:0031490	51810	Hnrnpu	heterogeneous nuclear ribonucleoprotein U
GO:0031490	216161	Sbno2	strawberry notch 2
GO:0003724	13207	Ddx5	DEAD (Asp-Glu-Ala-Asp) box polypeptide 5
GO:0003724	56200	Ddx21	DEAD (Asp-Glu-Ala-Asp) box polypeptide 21
GO:0003724	13205	Ddx3x	DEAD/H (Asp-Glu-Ala-Asp/His) box polypeptide 3, X-linked
GO:0003724	27041	G3bp1	GTPase activating protein (SH3 domain) binding protein 1
GO:0045182	20044	Rps14	ribosomal protein S14
GO:0045182	110954	Rpl10	ribosomal protein L10
GO:0045182	76846	Rps9	ribosomal protein S9
GO:0045182	20430	Cyfip1	cytoplasmic FMR1 interacting protein 1
GO:0042608	15018	H2-Q7	histocompatibility 2, Q region locus 7
GO:0042608	15015	H2-Q4	histocompatibility 2, Q region locus 4
GO:0042608	14972	H2-K1	histocompatibility 2, K1, K region
GO:0042608	110557	H2-Q6	histocompatibility 2, Q region locus 6
GO:0042608	94176	Dock2	dedicator of cyto-kinesis 2
GO:0042608	14964	H2-D1	histocompatibility 2, D region locus 1
GO:0003743	13690	Eif4g2	eukaryotic translation initiation factor 4, gamma 2
GO:0003743	13664	Eif1a	eukaryotic translation initiation factor 1A
GO:0003743	13669	Eif3a	eukaryotic translation initiation factor 3, subunit A
GO:0003743	217869	Eif5	eukaryotic translation initiation factor 5
GO:0035259	20848	Stat3	signal transducer and activator of transcription 3
GO:0035259	15370	Nr4a1	nuclear receptor subfamily 4, group A, member 1
GO:0035259	268903	Nrip1	nuclear receptor interacting protein 1
GO:0035259	12608	Cebpb	CCAAT/enhancer binding protein (C/EBP), beta
GO:0017124	17096	Lyn	LYN proto-oncogene, Src family tyrosine kinase
GO:0017124	16331	Inpp5d	inositol polyphosphate-5-phosphatase D
GO:0017124	13057	Cyba	cytochrome b-245, alpha polypeptide
GO:0017124	22323	Vasp	vasodilator-stimulated phosphoprotein
GO:0017124	140580	Elmo1	engulfment and cell motility 1
GO:0017124	242687	Wasf2	WAS protein family, member 2
GO:0017124	14784	Grb2	growth factor receptor bound protein 2
GO:0017124	78610	Uvrag	UV radiation resistance associated gene
GO:0017124	70497	Arhgap17	Rho GTPase activating protein 17
GO:0017124	17969	Ncf1	neutrophil cytosolic factor 1
GO:0043021	57808	Rpl35a	ribosomal protein L35A
GO:0043021	15381	Hnrnpc	heterogeneous nuclear ribonucleoprotein C
GO:0043021	56040	Rplp1	ribosomal protein, large, P1
GO:0043021	51810	Hnrnpu	heterogeneous nuclear ribonucleoprotein U
GO:0043021	13207	Ddx5	DEAD (Asp-Glu-Ala-Asp) box polypeptide 5
GO:0043021	66489	Rpl35	ribosomal protein L35
GO:0042169	17060	Blnk	B cell linker
GO:0042169	11855	Arhgap5	Rho GTPase activating protein 5
GO:0042169	14694	Rack1	receptor for activated C kinase 1
GO:0042169	56743	Lat2	linker for activation of T cells family, member 2
GO:0042169	94212	Pag1	phosphoprotein associated with glycosphingolipid microdomains 1
GO:0048027	20044	Rps14	ribosomal protein S14
GO:0048027	19941	Rpl26	ribosomal protein L26
GO:0048027	13205	Ddx3x	DEAD/H (Asp-Glu-Ala-Asp/His) box polypeptide 3, X-linked
GO:0048027	17975	Ncl	nucleolin
GO:0048027	30877	Gnl3	guanine nucleotide binding protein-like 3 (nucleolar)
GO:0031625	16792	Laptm5	lysosomal-associated protein transmembrane 5
GO:0031625	15251	Hif1a	hypoxia inducible factor 1, alpha subunit
GO:0031625	11465	Actg1	actin, gamma, cytoplasmic 1
GO:0031625	12042	Bcl10	B cell leukemia/lymphoma 10
GO:0031625	17096	Lyn	LYN proto-oncogene, Src family tyrosine kinase
GO:0031625	22631	Ywhaz	tyrosine 3-monooxygenase/tryptophan 5-monooxygenase activation protein, zeta polypeptide
GO:0031625	20481	Ski	ski sarcoma viral oncogene homolog (avian)
GO:0031625	19697	Rela	v-rel reticuloendotheliosis viral oncogene homolog A (avian)
GO:0031625	16451	Jak1	Janus kinase 1
GO:0031625	22190	Ubc	ubiquitin C
GO:0031625	21353	Tank	TRAF family member-associated Nf-kappa B activator
GO:0031625	211770	Trib1	tribbles pseudokinase 1
GO:0031625	100038882	Isg15	ISG15 ubiquitin-like modifier
GO:0031625	21812	Tgfbr1	transforming growth factor, beta receptor I
GO:0004540	11727	Ang	angiogenin, ribonuclease, RNase A family, 5
GO:0004540	230738	Zc3h12a	zinc finger CCCH type containing 12A
GO:0004540	100037283	Rnaset2a	ribonuclease T2A
GO:0004540	58809	Rnase4	ribonuclease, RNase A family 4
GO:0036002	20462	Tra2b	transformer 2 beta
GO:0036002	13207	Ddx5	DEAD (Asp-Glu-Ala-Asp) box polypeptide 5
GO:0036002	51810	Hnrnpu	heterogeneous nuclear ribonucleoprotein U
GO:0004386	13205	Ddx3x	DEAD/H (Asp-Glu-Ala-Asp/His) box polypeptide 3, X-linked
GO:0004386	56200	Ddx21	DEAD (Asp-Glu-Ala-Asp) box polypeptide 21
GO:0004386	13207	Ddx5	DEAD (Asp-Glu-Ala-Asp) box polypeptide 5
GO:0004386	107932	Chd4	chromodomain helicase DNA binding protein 4
GO:0004386	93762	Smarca5	SWI/SNF related, matrix associated, actin dependent regulator of chromatin, subfamily a, member 5
GO:0004386	27041	G3bp1	GTPase activating protein (SH3 domain) binding protein 1
GO:0004386	12648	Chd1	chromodomain helicase DNA binding protein 1
GO:0004386	13209	Ddx6	DEAD (Asp-Glu-Ala-Asp) box polypeptide 6
GO:0004386	77987	Ascc3	activating signal cointegrator 1 complex subunit 3
GO:0051059	19697	Rela	v-rel reticuloendotheliosis viral oncogene homolog A (avian)
GO:0051059	18148	Npm1	nucleophosmin 1
GO:0051059	67154	Mtdh	metadherin
GO:0051059	12042	Bcl10	B cell leukemia/lymphoma 10
GO:0005200	74117	Actr3	ARP3 actin-related protein 3
GO:0005200	11867	Arpc1b	actin related protein 2/3 complex, subunit 1B
GO:0005200	76709	Arpc2	actin related protein 2/3 complex, subunit 2
GO:0005200	21894	Tln1	talin 1
GO:0005200	11465	Actg1	actin, gamma, cytoplasmic 1
GO:0005200	22151	Tubb2a	tubulin, beta 2A class IIA
GO:0043422	18148	Npm1	nucleophosmin 1
GO:0043422	18576	Pde3b	phosphodiesterase 3B, cGMP-inhibited
GO:0043422	12042	Bcl10	B cell leukemia/lymphoma 10
GO:0016175	17969	Ncf1	neutrophil cytosolic factor 1
GO:0016175	13057	Cyba	cytochrome b-245, alpha polypeptide
GO:0019843	67281	Rpl37	ribosomal protein L37
GO:0019843	56200	Ddx21	DEAD (Asp-Glu-Ala-Asp) box polypeptide 21
GO:0019843	20084	Rps18	ribosomal protein S18
GO:0019843	27207	Rps11	ribosomal protein S11
GO:0019843	18148	Npm1	nucleophosmin 1
GO:0019843	76846	Rps9	ribosomal protein S9
GO:1990841	51810	Hnrnpu	heterogeneous nuclear ribonucleoprotein U
GO:1990841	16600	Klf4	Kruppel-like factor 4 (gut)
GO:1990841	13207	Ddx5	DEAD (Asp-Glu-Ala-Asp) box polypeptide 5
GO:1990841	229906	Gtf2b	general transcription factor IIB
GO:0046983	70356	St13	suppression of tumorigenicity 13
GO:0046983	70223	Nars	asparaginyl-tRNA synthetase
GO:0046983	17210	Mcl1	myeloid cell leukemia sequence 1
GO:0046983	29808	Mga	MAX gene associated
GO:0046983	17260	Mef2c	myocyte enhancer factor 2C
GO:0046983	20807	Srf	serum response factor
GO:0046983	15251	Hif1a	hypoxia inducible factor 1, alpha subunit
GO:0046983	20848	Stat3	signal transducer and activator of transcription 3
GO:0046983	17258	Mef2a	myocyte enhancer factor 2A
GO:0019003	14579	Gem	GTP binding protein (gene overexpressed in skeletal muscle)
GO:0019003	215449	Rap1b	RAS related protein 1b
GO:0019003	54170	Rragc	Ras-related GTP binding C
GO:0019003	19744	Rheb	Ras homolog enriched in brain
GO:0019003	235442	Rab8b	RAB8B, member RAS oncogene family
GO:0008201	12628	Cfh	complement component factor h
GO:0008201	15200	Hbegf	heparin-binding EGF-like growth factor
GO:0008201	18187	Nrp2	neuropilin 2
GO:0008201	16409	Itgam	integrin alpha M
GO:0008201	19264	Ptprc	protein tyrosine phosphatase, receptor type, C
GO:0008201	11727	Ang	angiogenin, ribonuclease, RNase A family, 5
GO:0005522	22323	Vasp	vasodilator-stimulated phosphoprotein
GO:0005522	11465	Actg1	actin, gamma, cytoplasmic 1
GO:0005522	20430	Cyfip1	cytoplasmic FMR1 interacting protein 1
GO:0008656	12042	Bcl10	B cell leukemia/lymphoma 10
GO:0008656	13036	Ctsh	cathepsin H
GO:0008656	14694	Rack1	receptor for activated C kinase 1
GO:0000977	15251	Hif1a	hypoxia inducible factor 1, alpha subunit
GO:0000977	17258	Mef2a	myocyte enhancer factor 2A
GO:0000977	16363	Irf2	interferon regulatory factor 2
GO:0000977	22631	Ywhaz	tyrosine 3-monooxygenase/tryptophan 5-monooxygenase activation protein, zeta polypeptide
GO:0000977	17260	Mef2c	myocyte enhancer factor 2C
GO:0000977	29808	Mga	MAX gene associated
GO:0000977	19697	Rela	v-rel reticuloendotheliosis viral oncogene homolog A (avian)
GO:0000977	18033	Nfkb1	nuclear factor of kappa light polypeptide gene enhancer in B cells 1, p105
GO:0000977	12608	Cebpb	CCAAT/enhancer binding protein (C/EBP), beta
GO:0000977	15900	Irf8	interferon regulatory factor 8
GO:0004715	15162	Hck	hemopoietic cell kinase
GO:0004715	16451	Jak1	Janus kinase 1
GO:0004715	17096	Lyn	LYN proto-oncogene, Src family tyrosine kinase
GO:0004715	11352	Abl2	v-abl Abelson murine leukemia viral oncogene 2 (arg, Abelson-related gene)
GO:0004715	13548	Dyrk1a	dual-specificity tyrosine-(Y)-phosphorylation regulated kinase 1a
GO:0033613	18148	Npm1	nucleophosmin 1
GO:0033613	19697	Rela	v-rel reticuloendotheliosis viral oncogene homolog A (avian)
GO:0033613	17260	Mef2c	myocyte enhancer factor 2C
GO:0033613	17258	Mef2a	myocyte enhancer factor 2A
GO:0005024	21812	Tgfbr1	transforming growth factor, beta receptor I
GO:0004725	19277	Ptpro	protein tyrosine phosphatase, receptor type, O
GO:0004725	19264	Ptprc	protein tyrosine phosphatase, receptor type, C
GO:0004725	13537	Dusp2	dual specificity phosphatase 2
GO:0043022	13629	Eef2	eukaryotic translation elongation factor 2
GO:0043022	16210	Impact	impact, RWD domain protein
GO:0043022	230738	Zc3h12a	zinc finger CCCH type containing 12A
GO:0043022	14694	Rack1	receptor for activated C kinase 1
GO:0001103	20466	Sin3a	transcriptional regulator, SIN3A (yeast)
GO:0001103	20848	Stat3	signal transducer and activator of transcription 3
GO:0001103	19664	Rbpj	recombination signal binding protein for immunoglobulin kappa J region
GO:0001103	225182	Rbbp8	retinoblastoma binding protein 8, endonuclease
GO:0001103	107932	Chd4	chromodomain helicase DNA binding protein 4
GO:0008092	208263	Tor1aip1	torsin A interacting protein 1
GO:0008092	12721	Coro1a	coronin, actin binding protein 1A
GO:0008092	13548	Dyrk1a	dual-specificity tyrosine-(Y)-phosphorylation regulated kinase 1a
GO:0008092	218203	Mylip	myosin regulatory light chain interacting protein
GO:0008092	17698	Msn	moesin
GO:0008092	13822	Epb41l2	erythrocyte membrane protein band 4.1 like 2
GO:0004842	75234	Rnf19b	ring finger protein 19B
GO:0004842	11796	Birc3	baculoviral IAP repeat-containing 3
GO:0004842	218203	Mylip	myosin regulatory light chain interacting protein
GO:0004842	21929	Tnfaip3	tumor necrosis factor, alpha-induced protein 3
GO:0004842	217333	Trim47	tripartite motif-containing 47
GO:0004842	67245	Peli1	pellino 1
GO:0004842	22214	Ube2h	ubiquitin-conjugating enzyme E2H
GO:0005154	16402	Itga5	integrin alpha 5 (fibronectin receptor alpha)
GO:0005154	15200	Hbegf	heparin-binding EGF-like growth factor
GO:0005154	14784	Grb2	growth factor receptor bound protein 2
GO:0004518	11727	Ang	angiogenin, ribonuclease, RNase A family, 5
GO:0004518	27041	G3bp1	GTPase activating protein (SH3 domain) binding protein 1
GO:0004518	230738	Zc3h12a	zinc finger CCCH type containing 12A
GO:0004518	24128	Xrn2	5'-3' exoribonuclease 2
GO:0004518	225182	Rbbp8	retinoblastoma binding protein 8, endonuclease
GO:0004518	58809	Rnase4	ribonuclease, RNase A family 4
GO:0004518	104759	Pld4	phospholipase D family, member 4
GO:0001784	14784	Grb2	growth factor receptor bound protein 2
GO:0001784	11352	Abl2	v-abl Abelson murine leukemia viral oncogene 2 (arg, Abelson-related gene)
GO:0001784	67742	Samsn1	SAM domain, SH3 domain and nuclear localization signals, 1
GO:0001784	15162	Hck	hemopoietic cell kinase
GO:0000979	12608	Cebpb	CCAAT/enhancer binding protein (C/EBP), beta
GO:0000979	19697	Rela	v-rel reticuloendotheliosis viral oncogene homolog A (avian)
GO:0000979	229906	Gtf2b	general transcription factor IIB
GO:0003690	16600	Klf4	Kruppel-like factor 4 (gut)
GO:0003690	51810	Hnrnpu	heterogeneous nuclear ribonucleoprotein U
GO:0003690	21969	Top1	topoisomerase (DNA) I
GO:0003690	18033	Nfkb1	nuclear factor of kappa light polypeptide gene enhancer in B cells 1, p105
GO:0003690	225182	Rbbp8	retinoblastoma binding protein 8, endonuclease
GO:0003690	81703	Jdp2	Jun dimerization protein 2
GO:0003690	14282	Fosb	FBJ osteosarcoma oncogene B
GO:0003690	23849	Klf6	Kruppel-like factor 6
GO:0061630	67245	Peli1	pellino 1
GO:0061630	238330	Irf2bpl	interferon regulatory factor 2 binding protein-like
GO:0061630	56715	Rabgef1	RAB guanine nucleotide exchange factor (GEF) 1
GO:0061630	11796	Birc3	baculoviral IAP repeat-containing 3
GO:0061630	218203	Mylip	myosin regulatory light chain interacting protein
GO:0061630	76497	Ppp1r11	protein phosphatase 1, regulatory inhibitor subunit 11
GO:0061630	75234	Rnf19b	ring finger protein 19B
GO:0043027	12047	Bcl2a1d	B cell leukemia/lymphoma 2 related protein A1d
GO:0043027	11796	Birc3	baculoviral IAP repeat-containing 3
GO:0043027	106869	Tnfaip8	tumor necrosis factor, alpha-induced protein 8
GO:0035035	17684	Cited2	Cbp/p300-interacting transactivator, with Glu/Asp-rich carboxy-terminal domain, 2
GO:0035035	17258	Mef2a	myocyte enhancer factor 2A
GO:0035035	15251	Hif1a	hypoxia inducible factor 1, alpha subunit
GO:0035035	12608	Cebpb	CCAAT/enhancer binding protein (C/EBP), beta
GO:0043621	17874	Myd88	myeloid differentiation primary response gene 88
GO:0043621	21929	Tnfaip3	tumor necrosis factor, alpha-induced protein 3
GO:0043621	13036	Ctsh	cathepsin H
GO:0043621	12042	Bcl10	B cell leukemia/lymphoma 10
GO:0043621	13548	Dyrk1a	dual-specificity tyrosine-(Y)-phosphorylation regulated kinase 1a
GO:0035925	230738	Zc3h12a	zinc finger CCCH type containing 12A
GO:0035925	12192	Zfp36l1	zinc finger protein 36, C3H type-like 1
GO:0008143	51810	Hnrnpu	heterogeneous nuclear ribonucleoprotein U
GO:0008143	13205	Ddx3x	DEAD/H (Asp-Glu-Ala-Asp/His) box polypeptide 3, X-linked
GO:0008143	18458	Pabpc1	poly(A) binding protein, cytoplasmic 1
GO:0003730	51810	Hnrnpu	heterogeneous nuclear ribonucleoprotein U
GO:0003730	13207	Ddx5	DEAD (Asp-Glu-Ala-Asp) box polypeptide 5
GO:0003730	18458	Pabpc1	poly(A) binding protein, cytoplasmic 1
GO:0003730	15381	Hnrnpc	heterogeneous nuclear ribonucleoprotein C
GO:0003730	230738	Zc3h12a	zinc finger CCCH type containing 12A
GO:0005080	20971	Sdc4	syndecan 4
GO:0005080	17118	Marcks	myristoylated alanine rich protein kinase C substrate
GO:0005080	14694	Rack1	receptor for activated C kinase 1
GO:0005080	56193	Plek	pleckstrin
GO:0001085	20375	Spi1	spleen focus forming virus (SFFV) proviral integration oncogene
GO:0001085	67154	Mtdh	metadherin
GO:0001085	16600	Klf4	Kruppel-like factor 4 (gut)
GO:0001085	17258	Mef2a	myocyte enhancer factor 2A
GO:0008022	71648	Optn	optineurin
GO:0008022	17975	Ncl	nucleolin
GO:0008022	12042	Bcl10	B cell leukemia/lymphoma 10
GO:0008022	67300	Cltc	clathrin, heavy polypeptide (Hc)
GO:0008022	18458	Pabpc1	poly(A) binding protein, cytoplasmic 1
GO:0008022	53378	Sdcbp	syndecan binding protein
GO:0008022	12721	Coro1a	coronin, actin binding protein 1A
GO:0008022	21929	Tnfaip3	tumor necrosis factor, alpha-induced protein 3
GO:0003824	18263	Odc1	ornithine decarboxylase, structural 1
GO:0003824	224105	Pak2	p21 (RAC1) activated kinase 2
GO:0003824	17159	Man2b1	mannosidase 2, alpha B1
GO:0003824	14528	Gch1	GTP cyclohydrolase 1
GO:0003824	21929	Tnfaip3	tumor necrosis factor, alpha-induced protein 3
GO:0003824	11881	Arsb	arylsulfatase B
GO:0003824	18950	Pnp	purine-nucleoside phosphorylase
GO:0003824	104759	Pld4	phospholipase D family, member 4
GO:0003824	54375	Azin1	antizyme inhibitor 1
GO:0003824	15277	Hk2	hexokinase 2
GO:0003824	20397	Sgpl1	sphingosine phosphate lyase 1
GO:0051087	67035	Dnajb4	DnaJ heat shock protein family (Hsp40) member B4
GO:0051087	27362	Dnajb9	DnaJ heat shock protein family (Hsp40) member B9
GO:0051087	70356	St13	suppression of tumorigenicity 13
GO:0051087	216742	Fnip1	folliculin interacting protein 1
GO:0005085	140580	Elmo1	engulfment and cell motility 1
GO:0005085	26382	Fgd2	FYVE, RhoGEF and PH domain containing 2
GO:0005085	216742	Fnip1	folliculin interacting protein 1
GO:0005085	102442	Dennd4a	DENN/MADD domain containing 4A
GO:0005085	94176	Dock2	dedicator of cyto-kinesis 2
GO:0005085	75547	Akap13	A kinase (PRKA) anchor protein 13
GO:0005085	56715	Rabgef1	RAB guanine nucleotide exchange factor (GEF) 1
GO:0001540	14130	Fcgr2b	Fc receptor, IgG, low affinity IIb
GO:0001540	83433	Trem2	triggering receptor expressed on myeloid cells 2
GO:0001540	24088	Tlr2	toll-like receptor 2
GO:0001540	13010	Cst3	cystatin C
GO:0005096	94176	Dock2	dedicator of cyto-kinesis 2
GO:0005096	94190	Ophn1	oligophrenin 1
GO:0005096	67865	Rgs10	regulator of G-protein signalling 10
GO:0005096	14270	Srgap2	SLIT-ROBO Rho GTPase activating protein 2
GO:0005096	11855	Arhgap5	Rho GTPase activating protein 5
GO:0005096	70497	Arhgap17	Rho GTPase activating protein 17
GO:0005096	320484	Rasal3	RAS protein activator like 3
GO:0051019	13537	Dusp2	dual specificity phosphatase 2
GO:0051019	17164	Mapkapk2	MAP kinase-activated protein kinase 2
GO:0051019	14528	Gch1	GTP cyclohydrolase 1
GO:0004519	225182	Rbbp8	retinoblastoma binding protein 8, endonuclease
GO:0004519	230738	Zc3h12a	zinc finger CCCH type containing 12A
GO:0004519	11727	Ang	angiogenin, ribonuclease, RNase A family, 5
GO:0004519	27041	G3bp1	GTPase activating protein (SH3 domain) binding protein 1
GO:0004519	58809	Rnase4	ribonuclease, RNase A family 4
GO:0042805	18033	Nfkb1	nuclear factor of kappa light polypeptide gene enhancer in B cells 1, p105
GO:0042805	19697	Rela	v-rel reticuloendotheliosis viral oncogene homolog A (avian)
GO:0005078	70834	Spag9	sperm associated antigen 9
GO:0005078	75547	Akap13	A kinase (PRKA) anchor protein 13
GO:0008234	13039	Ctsl	cathepsin L
GO:0008234	13036	Ctsh	cathepsin H
GO:0008234	64138	Ctsz	cathepsin Z
GO:0008234	12363	Casp4	caspase 4, apoptosis-related cysteine peptidase
GO:0008234	21929	Tnfaip3	tumor necrosis factor, alpha-induced protein 3
GO:0008234	13040	Ctss	cathepsin S
GO:0003712	268903	Nrip1	nuclear receptor interacting protein 1
GO:0003712	108829	Jmjd1c	jumonji domain containing 1C
GO:0003712	17684	Cited2	Cbp/p300-interacting transactivator, with Glu/Asp-rich carboxy-terminal domain, 2
GO:0003712	67154	Mtdh	metadherin
GO:0003712	13207	Ddx5	DEAD (Asp-Glu-Ala-Asp) box polypeptide 5
GO:0003712	56353	Rybp	RING1 and YY1 binding protein
GO:0004888	14131	Fcgr3	Fc receptor, IgG, low affinity III
GO:0004888	14127	Fcer1g	Fc receptor, IgE, high affinity I, gamma polypeptide
GO:0004888	140497	Cd300c2	CD300C molecule 2
GO:0004888	83433	Trem2	triggering receptor expressed on myeloid cells 2
GO:0004888	14130	Fcgr2b	Fc receptor, IgG, low affinity IIb
GO:0004888	18128	Notch1	notch 1
GO:0005149	16175	Il1a	interleukin 1 alpha
GO:0005149	17874	Myd88	myeloid differentiation primary response gene 88
GO:0038024	233274	Siglech	sialic acid binding Ig-like lectin H
GO:0038024	16409	Itgam	integrin alpha M
GO:0046875	14784	Grb2	growth factor receptor bound protein 2
GO:0046875	17096	Lyn	LYN proto-oncogene, Src family tyrosine kinase
GO:0046875	53378	Sdcbp	syndecan binding protein
GO:0031267	14270	Srgap2	SLIT-ROBO Rho GTPase activating protein 2
GO:0031267	71648	Optn	optineurin
GO:0031267	20430	Cyfip1	cytoplasmic FMR1 interacting protein 1
GO:0031267	75547	Akap13	A kinase (PRKA) anchor protein 13
GO:0031267	56715	Rabgef1	RAB guanine nucleotide exchange factor (GEF) 1
GO:0031267	224105	Pak2	p21 (RAC1) activated kinase 2
GO:0031267	320938	Tnpo3	transportin 3
GO:0019955	16194	Il6ra	interleukin 6 receptor, alpha
GO:0019955	12978	Csf1r	colony stimulating factor 1 receptor
GO:0043395	12628	Cfh	complement component factor h
GO:0043395	16409	Itgam	integrin alpha M
GO:0043395	19264	Ptprc	protein tyrosine phosphatase, receptor type, C
GO:0004708	26397	Map2k3	mitogen-activated protein kinase kinase 3
GO:0051117	55989	Nop58	NOP58 ribonucleoprotein
GO:0051117	71982	Snx10	sorting nexin 10
GO:0051117	76709	Arpc2	actin related protein 2/3 complex, subunit 2
GO:0051117	74117	Actr3	ARP3 actin-related protein 3
GO:0051117	208263	Tor1aip1	torsin A interacting protein 1
GO:0030515	56200	Ddx21	DEAD (Asp-Glu-Ala-Asp) box polypeptide 21
GO:0030515	55989	Nop58	NOP58 ribonucleoprotein
GO:0046961	73834	Atp6v1d	ATPase, H+ transporting, lysosomal V1 subunit D
GO:0046961	108664	Atp6v1h	ATPase, H+ transporting, lysosomal V1 subunit H
GO:0046961	11964	Atp6v1a	ATPase, H+ transporting, lysosomal V1 subunit A
GO:0003725	17698	Msn	moesin
GO:0003725	51810	Hnrnpu	heterogeneous nuclear ribonucleoprotein U
GO:0003725	67154	Mtdh	metadherin
GO:0003725	56200	Ddx21	DEAD (Asp-Glu-Ala-Asp) box polypeptide 21
GO:0003725	67300	Cltc	clathrin, heavy polypeptide (Hc)
GO:0051010	56430	Clip1	CAP-GLY domain containing linker protein 1
GO:0016887	23924	Katna1	katanin p60 (ATPase-containing) subunit A1
GO:0016887	93762	Smarca5	SWI/SNF related, matrix associated, actin dependent regulator of chromatin, subfamily a, member 5
GO:0016887	12495	Entpd1	ectonucleoside triphosphate diphosphohydrolase 1
GO:0016887	11964	Atp6v1a	ATPase, H+ transporting, lysosomal V1 subunit A
GO:0016887	13205	Ddx3x	DEAD/H (Asp-Glu-Ala-Asp/His) box polypeptide 3, X-linked
GO:0016887	18669	Abcb1b	ATP-binding cassette, sub-family B (MDR/TAP), member 1B
GO:0004712	13548	Dyrk1a	dual-specificity tyrosine-(Y)-phosphorylation regulated kinase 1a
GO:0004712	12747	Clk1	CDC-like kinase 1
GO:0004712	69181	Dyrk2	dual-specificity tyrosine-(Y)-phosphorylation regulated kinase 2
GO:0070530	21929	Tnfaip3	tumor necrosis factor, alpha-induced protein 3
GO:0070530	71648	Optn	optineurin
GO:0019900	12042	Bcl10	B cell leukemia/lymphoma 10
GO:0019900	21929	Tnfaip3	tumor necrosis factor, alpha-induced protein 3
GO:0019900	12608	Cebpb	CCAAT/enhancer binding protein (C/EBP), beta
GO:0019900	12606	Cebpa	CCAAT/enhancer binding protein (C/EBP), alpha
GO:0019903	16451	Jak1	Janus kinase 1
GO:0019903	14694	Rack1	receptor for activated C kinase 1
GO:0019903	12978	Csf1r	colony stimulating factor 1 receptor
GO:0019903	14784	Grb2	growth factor receptor bound protein 2
GO:0019903	20848	Stat3	signal transducer and activator of transcription 3
GO:0008266	18458	Pabpc1	poly(A) binding protein, cytoplasmic 1
GO:0008266	15381	Hnrnpc	heterogeneous nuclear ribonucleoprotein C
GO:0047485	19664	Rbpj	recombination signal binding protein for immunoglobulin kappa J region
GO:0047485	66481	Rps21	ribosomal protein S21
GO:0047485	53378	Sdcbp	syndecan binding protein
GO:0047485	18148	Npm1	nucleophosmin 1
GO:0047485	19697	Rela	v-rel reticuloendotheliosis viral oncogene homolog A (avian)
GO:0042393	17975	Ncl	nucleolin
GO:0042393	216161	Sbno2	strawberry notch 2
GO:0042393	13039	Ctsl	cathepsin L
GO:0042393	93762	Smarca5	SWI/SNF related, matrix associated, actin dependent regulator of chromatin, subfamily a, member 5
GO:0042393	18148	Npm1	nucleophosmin 1
GO:0045296	18222	Numb	NUMB endocytic adaptor protein
GO:0045296	19277	Ptpro	protein tyrosine phosphatase, receptor type, O
GO:0017025	229906	Gtf2b	general transcription factor IIB
GO:0017025	98758	Hnrnpf	heterogeneous nuclear ribonucleoprotein F
GO:0038023	70155	Ogfrl1	opioid growth factor receptor-like 1
GO:0038023	18128	Notch1	notch 1
GO:0038023	83433	Trem2	triggering receptor expressed on myeloid cells 2
GO:0038023	14694	Rack1	receptor for activated C kinase 1
GO:0038023	16419	Itgb5	integrin beta 5
GO:0038023	24088	Tlr2	toll-like receptor 2
GO:0002020	12042	Bcl10	B cell leukemia/lymphoma 10
GO:0002020	13010	Cst3	cystatin C
GO:0002020	21929	Tnfaip3	tumor necrosis factor, alpha-induced protein 3
GO:0002020	22190	Ubc	ubiquitin C
GO:0002020	13014	Cstb	cystatin B
GO:0004177	13039	Ctsl	cathepsin L
GO:0004177	13036	Ctsh	cathepsin H
GO:0004177	22019	Tpp2	tripeptidyl peptidase II
GO:0000993	74737	Pcf11	PCF11 cleavage and polyadenylation factor subunit
GO:0000993	51810	Hnrnpu	heterogeneous nuclear ribonucleoprotein U
GO:0000993	229906	Gtf2b	general transcription factor IIB
GO:0050839	17698	Msn	moesin
GO:0050839	22329	Vcam1	vascular cell adhesion molecule 1
GO:0050839	53378	Sdcbp	syndecan binding protein
GO:0050839	16402	Itga5	integrin alpha 5 (fibronectin receptor alpha)
GO:0030507	13822	Epb41l2	erythrocyte membrane protein band 4.1 like 2
GO:0030507	19264	Ptprc	protein tyrosine phosphatase, receptor type, C
GO:0000287	69181	Dyrk2	dual-specificity tyrosine-(Y)-phosphorylation regulated kinase 2
GO:0000287	54486	Hpgds	hematopoietic prostaglandin D synthase
GO:0000287	19744	Rheb	Ras homolog enriched in brain
GO:0000287	14579	Gem	GTP binding protein (gene overexpressed in skeletal muscle)
GO:0000287	11352	Abl2	v-abl Abelson murine leukemia viral oncogene 2 (arg, Abelson-related gene)
GO:0031072	18033	Nfkb1	nuclear factor of kappa light polypeptide gene enhancer in B cells 1, p105
GO:0031072	16409	Itgam	integrin alpha M
GO:0031072	67300	Cltc	clathrin, heavy polypeptide (Hc)
GO:0031072	70356	St13	suppression of tumorigenicity 13
GO:0035198	230738	Zc3h12a	zinc finger CCCH type containing 12A
GO:0035198	214290	Tut7	terminal uridylyl transferase 7
GO:0035198	56200	Ddx21	DEAD (Asp-Glu-Ala-Asp) box polypeptide 21
GO:0050431	21812	Tgfbr1	transforming growth factor, beta receptor I
GO:0005516	17164	Mapkapk2	MAP kinase-activated protein kinase 2
GO:0005516	17118	Marcks	myristoylated alanine rich protein kinase C substrate
GO:0005516	13207	Ddx5	DEAD (Asp-Glu-Ala-Asp) box polypeptide 5
GO:0005516	17347	Mknk2	MAP kinase-interacting serine/threonine kinase 2
GO:0005516	233011	Itpkc	inositol 1,4,5-trisphosphate 3-kinase C
GO:0005516	17357	Marcksl1	MARCKS-like 1
GO:0070491	19697	Rela	v-rel reticuloendotheliosis viral oncogene homolog A (avian)
GO:0070491	20481	Ski	ski sarcoma viral oncogene homolog (avian)
GO:0070491	19664	Rbpj	recombination signal binding protein for immunoglobulin kappa J region
GO:0008289	23880	Fyb	FYN binding protein
GO:0008289	71982	Snx10	sorting nexin 10
GO:0008289	17969	Ncf1	neutrophil cytosolic factor 1
GO:0008289	17001	Ltc4s	leukotriene C4 synthase
GO:0008289	53378	Sdcbp	syndecan binding protein
GO:0008289	83433	Trem2	triggering receptor expressed on myeloid cells 2
GO:0004521	100037283	Rnaset2a	ribonuclease T2A
GO:0004521	230738	Zc3h12a	zinc finger CCCH type containing 12A
GO:0050700	12042	Bcl10	B cell leukemia/lymphoma 10
GO:0050700	12363	Casp4	caspase 4, apoptosis-related cysteine peptidase
GO:0017069	51810	Hnrnpu	heterogeneous nuclear ribonucleoprotein U
GO:1990825	225363	Etf1	eukaryotic translation termination factor 1
GO:0004869	13014	Cstb	cystatin B
GO:0004869	13010	Cst3	cystatin C
GO:0051219	18576	Pde3b	phosphodiesterase 3B, cGMP-inhibited
GO:0051219	17096	Lyn	LYN proto-oncogene, Src family tyrosine kinase
GO:0051219	14784	Grb2	growth factor receptor bound protein 2
GO:0001102	18024	Nfe2l2	nuclear factor, erythroid derived 2, like 2
GO:0001102	17684	Cited2	Cbp/p300-interacting transactivator, with Glu/Asp-rich carboxy-terminal domain, 2
GO:0001102	20466	Sin3a	transcriptional regulator, SIN3A (yeast)
GO:0019838	67281	Rpl37	ribosomal protein L37
GO:0019838	53378	Sdcbp	syndecan binding protein
GO:0019838	21812	Tgfbr1	transforming growth factor, beta receptor I
GO:0008375	269181	Mgat4a	mannoside acetylglucosaminyltransferase 4, isoenzyme A
GO:0008375	15212	Hexb	hexosaminidase B
GO:0005198	13822	Epb41l2	erythrocyte membrane protein band 4.1 like 2
GO:0005198	12757	Clta	clathrin, light polypeptide (Lca)
GO:0005198	67300	Cltc	clathrin, heavy polypeptide (Hc)
GO:0005198	15368	Hmox1	heme oxygenase 1
GO:0000340	20430	Cyfip1	cytoplasmic FMR1 interacting protein 1
GO:0008432	70834	Spag9	sperm associated antigen 9
GO:0008013	216850	Kdm6b	KDM1 lysine (K)-specific demethylase 6B
GO:0008013	56484	Foxo3	forkhead box O3
GO:0008013	16600	Klf4	Kruppel-like factor 4 (gut)
GO:0008013	18222	Numb	NUMB endocytic adaptor protein
GO:0015347	101488	Slco2b1	solute carrier organic anion transporter family, member 2b1
GO:0035613	13205	Ddx3x	DEAD/H (Asp-Glu-Ala-Asp/His) box polypeptide 3, X-linked
GO:0035613	230738	Zc3h12a	zinc finger CCCH type containing 12A
GO:0043024	18148	Npm1	nucleophosmin 1
GO:0043024	13205	Ddx3x	DEAD/H (Asp-Glu-Ala-Asp/His) box polypeptide 3, X-linked
GO:0004364	17001	Ltc4s	leukotriene C4 synthase
GO:0004364	54486	Hpgds	hematopoietic prostaglandin D synthase
GO:0003684	208768	Sde2	SDE2 telomere maintenance homolog (S. pombe)
GO:0003684	225182	Rbbp8	retinoblastoma binding protein 8, endonuclease
GO:0017110	12495	Entpd1	ectonucleoside triphosphate diphosphohydrolase 1
GO:0031434	211770	Trib1	tribbles pseudokinase 1
GO:0015125	101488	Slco2b1	solute carrier organic anion transporter family, member 2b1
GO:0043138	77987	Ascc3	activating signal cointegrator 1 complex subunit 3
GO:0070034	51810	Hnrnpu	heterogeneous nuclear ribonucleoprotein U
GO:0070034	15381	Hnrnpc	heterogeneous nuclear ribonucleoprotein C
GO:0030145	11352	Abl2	v-abl Abelson murine leukemia viral oncogene 2 (arg, Abelson-related gene)
GO:0030145	69181	Dyrk2	dual-specificity tyrosine-(Y)-phosphorylation regulated kinase 2
GO:0071837	17260	Mef2c	myocyte enhancer factor 2C
GO:0071837	12606	Cebpa	CCAAT/enhancer binding protein (C/EBP), alpha
GO:0042834	24088	Tlr2	toll-like receptor 2
GO:0042834	83433	Trem2	triggering receptor expressed on myeloid cells 2
GO:0003697	17975	Ncl	nucleolin
GO:0003697	51810	Hnrnpu	heterogeneous nuclear ribonucleoprotein U
GO:0003697	225182	Rbbp8	retinoblastoma binding protein 8, endonuclease
GO:0003697	21969	Top1	topoisomerase (DNA) I
GO:0061608	16649	Kpna4	karyopherin (importin) alpha 4
GO:0016407	229906	Gtf2b	general transcription factor IIB
GO:0035591	17060	Blnk	B cell linker
GO:0035591	14694	Rack1	receptor for activated C kinase 1
GO:0016831	20397	Sgpl1	sphingosine phosphate lyase 1
GO:0016831	18263	Odc1	ornithine decarboxylase, structural 1
GO:0016798	18010	Neu1	neuraminidase 1
GO:0016798	17159	Man2b1	mannosidase 2, alpha B1
GO:0016798	15212	Hexb	hexosaminidase B
GO:0002039	18148	Npm1	nucleophosmin 1
GO:0002039	13629	Eef2	eukaryotic translation elongation factor 2
GO:0002039	15251	Hif1a	hypoxia inducible factor 1, alpha subunit
GO:0008195	64898	Lpin2	lipin 2
GO:0046965	268903	Nrip1	nuclear receptor interacting protein 1
GO:0004721	19277	Ptpro	protein tyrosine phosphatase, receptor type, O
GO:0004721	19264	Ptprc	protein tyrosine phosphatase, receptor type, C
GO:0004721	13537	Dusp2	dual specificity phosphatase 2
GO:0004114	18576	Pde3b	phosphodiesterase 3B, cGMP-inhibited
GO:0051213	19224	Ptgs1	prostaglandin-endoperoxide synthase 1
GO:0051213	216850	Kdm6b	KDM1 lysine (K)-specific demethylase 6B
GO:0051213	108829	Jmjd1c	jumonji domain containing 1C
GO:0043130	71648	Optn	optineurin
GO:0043130	75234	Rnf19b	ring finger protein 19B
GO:0043130	21929	Tnfaip3	tumor necrosis factor, alpha-induced protein 3
GO:0031369	13205	Ddx3x	DEAD/H (Asp-Glu-Ala-Asp/His) box polypeptide 3, X-linked
GO:0031369	14528	Gch1	GTP cyclohydrolase 1
GO:0004115	18576	Pde3b	phosphodiesterase 3B, cGMP-inhibited
GO:0008017	260315	Nav3	neuron navigator 3
GO:0008017	83431	Ndel1	nudE neurodevelopment protein 1 like 1
GO:0008017	23924	Katna1	katanin p60 (ATPase-containing) subunit A1
GO:0008017	56430	Clip1	CAP-GLY domain containing linker protein 1
GO:0030506	67300	Cltc	clathrin, heavy polypeptide (Hc)
GO:0030506	19264	Ptprc	protein tyrosine phosphatase, receptor type, C
