# Supplementary material for: Single-Cell Sequencing Analysis of the db/db Mouse Hippocampus Reveals Cell-Type-Specific Insights Into the Pathobiology of Diabetes-Associated Cognitive Dysfunction
Source: Front Endocrinol (Lausanne). 2022 Jun 1;13:891039. doi: 10.3389/fendo.2022.891039 (PMC9200615; doi:10.3389/fendo.2022.891039)
Supplement: Supplementary file 5 [file Table_4.xlsx]

## Sheet: Pathway
Gene Set Name	Description	Genes in Gene Set	Genes in Overlap	P-value	FDR
mmu05012	Parkinson disease	144	22	1.06291e-25	3.36943e-23
mmu05010	Alzheimer disease	175	23	3.02844e-25	4.80007e-23
mmu00190	Oxidative phosphorylation	134	19	9.97403e-22	1.05392e-19
mmu05016	Huntington disease	194	21	2.3668e-21	1.87569e-19
mmu05415	Diabetic cardiomyopathy	211	21	1.39901e-20	8.86975e-19
mmu05022	Pathways of neurodegeneration - multiple diseases	472	26	1.1117e-18	5.87346e-17
mmu04714	Thermogenesis	232	19	3.78887e-17	1.71582e-15
mmu04932	Non-alcoholic fatty liver disease (NAFLD)	151	15	4.5646e-15	1.80872e-13
mmu04723	Retrograde endocannabinoid signaling	150	14	8.97321e-14	3.16056e-12
mmu04360	Axon guidance	180	11	3.87274e-09	1.22766e-07
mmu01040	Biosynthesis of unsaturated fatty acids	32	6	1.62757e-08	4.69036e-07
mmu00260	Glycine, serine and threonine metabolism	40	5	2.20001e-06	5.8117e-05
mmu04514	Cell adhesion molecules (CAMs)	171	8	3.92024e-06	9.55936e-05
mmu05170	Human immunodeficiency virus 1 infection	239	9	5.76341e-06	0.0001305
mmu04727	GABAergic synapse	90	6	8.65362e-06	0.00018288
mmu05032	Morphine addiction	92	6	9.82382e-06	0.000194634
mmu01212	Fatty acid metabolism	57	5	1.3011e-05	0.000242617
mmu00062	Fatty acid elongation	29	4	1.60216e-05	0.000267307
mmu04144	Endocytosis	270	9	1.52536e-05	0.000267307
mmu04810	Regulation of actin cytoskeleton	217	8	2.21734e-05	0.000351448
mmu04530	Tight junction	167	7	3.20982e-05	0.00048453
mmu04670	Leukocyte transendothelial migration	115	6	3.50302e-05	0.000504754
mmu05143	African trypanosomiasis	39	4	5.32306e-05	0.000733656
mmu04260	Cardiac muscle contraction	78	5	5.99401e-05	0.000791709
mmu04216	Ferroptosis	41	4	6.49986e-05	0.000824182
mmu04062	Chemokine signaling pathway	200	7	9.99675e-05	0.00114276
mmu04120	Ubiquitin mediated proteolysis	139	6	0.000100604	0.00114276
mmu04666	Fc gamma R-mediated phagocytosis	87	5	0.000100938	0.00114276
mmu00565	Ether lipid metabolism	47	4	0.000111673	0.0012207
mmu00600	Sphingolipid metabolism	48	4	0.000121322	0.00128197
mmu05144	Malaria	49	4	0.000131561	0.00134532
mmu04713	Circadian entrainment	99	5	0.000185594	0.00183854
mmu01200	Carbon metabolism	120	5	0.000452066	0.00421485
mmu05163	Human cytomegalovirus infection	256	7	0.00044892	0.00421485
mmu04071	Sphingolipid signaling pathway	124	5	0.000525033	0.0047553
mmu04971	Gastric acid secretion	74	4	0.000644443	0.00552131
mmu05100	Bacterial invasion of epithelial cells	74	4	0.000644443	0.00552131
mmu04926	Relaxin signaling pathway	131	5	0.000673574	0.00561903
mmu01230	Biosynthesis of amino acids	78	4	0.000785869	0.00566183
mmu04721	Synaptic vesicle cycle	77	4	0.000748642	0.00566183
mmu04726	Serotonergic synapse	132	5	0.000697115	0.00566183
mmu04728	Dopaminergic synapse	135	5	0.000771435	0.00566183
mmu04915	Estrogen signaling pathway	134	5	0.000746035	0.00566183
mmu05020	Prion diseases	34	3	0.000761743	0.00566183
mmu04015	Rap1 signaling pathway	209	6	0.000888095	0.00612013
mmu04371	Apelin signaling pathway	139	5	0.00087953	0.00612013
mmu04024	cAMP signaling pathway	211	6	0.000932805	0.00629147
mmu03320	PPAR signaling pathway	85	4	0.00108388	0.00715812
mmu04540	Gap junction	86	4	0.00113209	0.00732394
mmu04014	Ras signaling pathway	233	6	0.00154737	0.00981036
mmu04916	Melanogenesis	100	4	0.00197376	0.0122682
mmu00330	Arginine and proline metabolism	50	3	0.00234496	0.0142952
mmu04725	Cholinergic synapse	113	4	0.00307302	0.0180731
mmu04961	Endocrine and other factor-regulated calcium reabsorption	55	3	0.00307869	0.0180731
mmu04724	Glutamatergic synapse	114	4	0.00317177	0.0182809
mmu04923	Regulation of lipolysis in adipocytes	56	3	0.00324041	0.0183431
mmu04114	Oocyte meiosis	116	4	0.00337572	0.0187738
mmu00910	Nitrogen metabolism	17	2	0.00355004	0.0194028
mmu04137	Mitophagy - animal	63	3	0.00451843	0.024277
mmu00480	Glutathione metabolism	64	3	0.00472241	0.0249501
mmu04010	MAPK signaling pathway	294	6	0.00485939	0.0252529
mmu04140	Autophagy - animal	130	4	0.00505784	0.0258603
mmu05418	Fluid shear stress and atherosclerosis	143	4	0.00705361	0.0354919
mmu04924	Renin secretion	76	3	0.00760862	0.0371066
mmu05133	Pertussis	76	3	0.00760862	0.0371066
mmu04970	Salivary secretion	78	3	0.00817076	0.0392444
mmu04390	Hippo signaling pathway	154	4	0.00910067	0.0418103
mmu04921	Oxytocin signaling pathway	154	4	0.00910067	0.0418103
mmu04966	Collecting duct acid secretion	27	2	0.00885072	0.0418103
mmu03060	Protein export	28	2	0.00949871	0.0430156
mmu04310	Wnt signaling pathway	160	4	0.0103646	0.0462755

## Sheet: Pathway_detail
Gene Set Name	Gene Id	Gene Symbol	Description
mmu05012	66377	Ndufc1	NADH:ubiquinone oxidoreductase subunit C1
mmu05012	14677	Gnai1	guanine nucleotide binding protein (G protein), alpha inhibiting 1
mmu05012	14763	Gpr37	G protein-coupled receptor 37
mmu05012	67264	Ndufb8	NADH:ubiquinone oxidoreductase subunit B8
mmu05012	595136	Ndufs5	NADH:ubiquinone oxidoreductase core subunit S5
mmu05012	11739	Slc25a4	solute carrier family 25 (mitochondrial carrier, adenine nucleotide translocator), member 4
mmu05012	68194	Ndufb4	NADH:ubiquinone oxidoreductase subunit B4
mmu05012	12857	Cox4i1	cytochrome c oxidase subunit 4I1
mmu05012	71679	Atp5h	ATP synthase, H+ transporting, mitochondrial F0 complex, subunit D
mmu05012	68342	Ndufb10	NADH:ubiquinone oxidoreductase subunit B10
mmu05012	18749	Prkacb	protein kinase, cAMP dependent, catalytic, beta
mmu05012	12859	Cox5b	cytochrome c oxidase subunit 5B
mmu05012	12861	Cox6a1	cytochrome c oxidase subunit 6A1
mmu05012	66916	Ndufb7	NADH:ubiquinone oxidoreductase subunit B7
mmu05012	11957	Atp5j	ATP synthase, H+ transporting, mitochondrial F0 complex, subunit F
mmu05012	28080	Atp5o	ATP synthase, H+ transporting, mitochondrial F1 complex, O subunit
mmu05012	104130	Ndufb11	NADH:ubiquinone oxidoreductase subunit B11
mmu05012	75406	Ndufs7	NADH:ubiquinone oxidoreductase core subunit S7
mmu05012	66218	Ndufb9	NADH:ubiquinone oxidoreductase subunit B9
mmu05012	12864	Cox6c	cytochrome c oxidase subunit 6C
mmu05012	12866	Cox7a2	cytochrome c oxidase subunit 7A2
mmu05012	230075	Ndufb6	NADH:ubiquinone oxidoreductase subunit B6
mmu05010	68585	Rtn4	reticulon 4
mmu05010	17762	Mapt	microtubule-associated protein tau
mmu05010	11785	Apbb1	amyloid beta (A4) precursor protein-binding, family B, member 1
mmu05010	75406	Ndufs7	NADH:ubiquinone oxidoreductase core subunit S7
mmu05010	28080	Atp5o	ATP synthase, H+ transporting, mitochondrial F1 complex, O subunit
mmu05010	11957	Atp5j	ATP synthase, H+ transporting, mitochondrial F0 complex, subunit F
mmu05010	104130	Ndufb11	NADH:ubiquinone oxidoreductase subunit B11
mmu05010	230075	Ndufb6	NADH:ubiquinone oxidoreductase subunit B6
mmu05010	11820	App	amyloid beta (A4) precursor protein
mmu05010	66218	Ndufb9	NADH:ubiquinone oxidoreductase subunit B9
mmu05010	12864	Cox6c	cytochrome c oxidase subunit 6C
mmu05010	12866	Cox7a2	cytochrome c oxidase subunit 7A2
mmu05010	68194	Ndufb4	NADH:ubiquinone oxidoreductase subunit B4
mmu05010	595136	Ndufs5	NADH:ubiquinone oxidoreductase core subunit S5
mmu05010	66377	Ndufc1	NADH:ubiquinone oxidoreductase subunit C1
mmu05010	67264	Ndufb8	NADH:ubiquinone oxidoreductase subunit B8
mmu05010	12861	Cox6a1	cytochrome c oxidase subunit 6A1
mmu05010	12315	Calm3	calmodulin 3
mmu05010	66916	Ndufb7	NADH:ubiquinone oxidoreductase subunit B7
mmu05010	12859	Cox5b	cytochrome c oxidase subunit 5B
mmu05010	68342	Ndufb10	NADH:ubiquinone oxidoreductase subunit B10
mmu05010	12857	Cox4i1	cytochrome c oxidase subunit 4I1
mmu05010	71679	Atp5h	ATP synthase, H+ transporting, mitochondrial F0 complex, subunit D
mmu00190	75406	Ndufs7	NADH:ubiquinone oxidoreductase core subunit S7
mmu00190	11957	Atp5j	ATP synthase, H+ transporting, mitochondrial F0 complex, subunit F
mmu00190	104130	Ndufb11	NADH:ubiquinone oxidoreductase subunit B11
mmu00190	28080	Atp5o	ATP synthase, H+ transporting, mitochondrial F1 complex, O subunit
mmu00190	230075	Ndufb6	NADH:ubiquinone oxidoreductase subunit B6
mmu00190	66218	Ndufb9	NADH:ubiquinone oxidoreductase subunit B9
mmu00190	12866	Cox7a2	cytochrome c oxidase subunit 7A2
mmu00190	12864	Cox6c	cytochrome c oxidase subunit 6C
mmu00190	595136	Ndufs5	NADH:ubiquinone oxidoreductase core subunit S5
mmu00190	68194	Ndufb4	NADH:ubiquinone oxidoreductase subunit B4
mmu00190	66377	Ndufc1	NADH:ubiquinone oxidoreductase subunit C1
mmu00190	67264	Ndufb8	NADH:ubiquinone oxidoreductase subunit B8
mmu00190	12859	Cox5b	cytochrome c oxidase subunit 5B
mmu00190	12861	Cox6a1	cytochrome c oxidase subunit 6A1
mmu00190	66916	Ndufb7	NADH:ubiquinone oxidoreductase subunit B7
mmu00190	12857	Cox4i1	cytochrome c oxidase subunit 4I1
mmu00190	71679	Atp5h	ATP synthase, H+ transporting, mitochondrial F0 complex, subunit D
mmu00190	68342	Ndufb10	NADH:ubiquinone oxidoreductase subunit B10
mmu00190	76252	Atp6v0e2	ATPase, H+ transporting, lysosomal V0 subunit E2
mmu05016	12861	Cox6a1	cytochrome c oxidase subunit 6A1
mmu05016	66916	Ndufb7	NADH:ubiquinone oxidoreductase subunit B7
mmu05016	12859	Cox5b	cytochrome c oxidase subunit 5B
mmu05016	68342	Ndufb10	NADH:ubiquinone oxidoreductase subunit B10
mmu05016	11771	Ap2a1	adaptor-related protein complex 2, alpha 1 subunit
mmu05016	12857	Cox4i1	cytochrome c oxidase subunit 4I1
mmu05016	71679	Atp5h	ATP synthase, H+ transporting, mitochondrial F0 complex, subunit D
mmu05016	11739	Slc25a4	solute carrier family 25 (mitochondrial carrier, adenine nucleotide translocator), member 4
mmu05016	68194	Ndufb4	NADH:ubiquinone oxidoreductase subunit B4
mmu05016	595136	Ndufs5	NADH:ubiquinone oxidoreductase core subunit S5
mmu05016	66377	Ndufc1	NADH:ubiquinone oxidoreductase subunit C1
mmu05016	69833	Polr2f	polymerase (RNA) II (DNA directed) polypeptide F
mmu05016	67264	Ndufb8	NADH:ubiquinone oxidoreductase subunit B8
mmu05016	230075	Ndufb6	NADH:ubiquinone oxidoreductase subunit B6
mmu05016	66218	Ndufb9	NADH:ubiquinone oxidoreductase subunit B9
mmu05016	12864	Cox6c	cytochrome c oxidase subunit 6C
mmu05016	12866	Cox7a2	cytochrome c oxidase subunit 7A2
mmu05016	75406	Ndufs7	NADH:ubiquinone oxidoreductase core subunit S7
mmu05016	104130	Ndufb11	NADH:ubiquinone oxidoreductase subunit B11
mmu05016	11957	Atp5j	ATP synthase, H+ transporting, mitochondrial F0 complex, subunit F
mmu05016	28080	Atp5o	ATP synthase, H+ transporting, mitochondrial F1 complex, O subunit
mmu05415	230075	Ndufb6	NADH:ubiquinone oxidoreductase subunit B6
mmu05415	66218	Ndufb9	NADH:ubiquinone oxidoreductase subunit B9
mmu05415	12864	Cox6c	cytochrome c oxidase subunit 6C
mmu05415	12866	Cox7a2	cytochrome c oxidase subunit 7A2
mmu05415	75406	Ndufs7	NADH:ubiquinone oxidoreductase core subunit S7
mmu05415	104130	Ndufb11	NADH:ubiquinone oxidoreductase subunit B11
mmu05415	11957	Atp5j	ATP synthase, H+ transporting, mitochondrial F0 complex, subunit F
mmu05415	28080	Atp5o	ATP synthase, H+ transporting, mitochondrial F1 complex, O subunit
mmu05415	12859	Cox5b	cytochrome c oxidase subunit 5B
mmu05415	12861	Cox6a1	cytochrome c oxidase subunit 6A1
mmu05415	70456	Mpc2	mitochondrial pyruvate carrier 2
mmu05415	66916	Ndufb7	NADH:ubiquinone oxidoreductase subunit B7
mmu05415	18762	Prkcz	protein kinase C, zeta
mmu05415	12857	Cox4i1	cytochrome c oxidase subunit 4I1
mmu05415	71679	Atp5h	ATP synthase, H+ transporting, mitochondrial F0 complex, subunit D
mmu05415	68342	Ndufb10	NADH:ubiquinone oxidoreductase subunit B10
mmu05415	595136	Ndufs5	NADH:ubiquinone oxidoreductase core subunit S5
mmu05415	11739	Slc25a4	solute carrier family 25 (mitochondrial carrier, adenine nucleotide translocator), member 4
mmu05415	68194	Ndufb4	NADH:ubiquinone oxidoreductase subunit B4
mmu05415	66377	Ndufc1	NADH:ubiquinone oxidoreductase subunit C1
mmu05415	67264	Ndufb8	NADH:ubiquinone oxidoreductase subunit B8
mmu05022	66377	Ndufc1	NADH:ubiquinone oxidoreductase subunit C1
mmu05022	14763	Gpr37	G protein-coupled receptor 37
mmu05022	67264	Ndufb8	NADH:ubiquinone oxidoreductase subunit B8
mmu05022	595136	Ndufs5	NADH:ubiquinone oxidoreductase core subunit S5
mmu05022	11739	Slc25a4	solute carrier family 25 (mitochondrial carrier, adenine nucleotide translocator), member 4
mmu05022	68194	Ndufb4	NADH:ubiquinone oxidoreductase subunit B4
mmu05022	12857	Cox4i1	cytochrome c oxidase subunit 4I1
mmu05022	71679	Atp5h	ATP synthase, H+ transporting, mitochondrial F0 complex, subunit D
mmu05022	68342	Ndufb10	NADH:ubiquinone oxidoreductase subunit B10
mmu05022	12859	Cox5b	cytochrome c oxidase subunit 5B
mmu05022	12861	Cox6a1	cytochrome c oxidase subunit 6A1
mmu05022	12315	Calm3	calmodulin 3
mmu05022	66916	Ndufb7	NADH:ubiquinone oxidoreductase subunit B7
mmu05022	19122	Prnp	prion protein
mmu05022	104130	Ndufb11	NADH:ubiquinone oxidoreductase subunit B11
mmu05022	11957	Atp5j	ATP synthase, H+ transporting, mitochondrial F0 complex, subunit F
mmu05022	28080	Atp5o	ATP synthase, H+ transporting, mitochondrial F1 complex, O subunit
mmu05022	17762	Mapt	microtubule-associated protein tau
mmu05022	75406	Ndufs7	NADH:ubiquinone oxidoreductase core subunit S7
mmu05022	66218	Ndufb9	NADH:ubiquinone oxidoreductase subunit B9
mmu05022	93739	Gabarapl2	gamma-aminobutyric acid (GABA) A receptor-associated protein-like 2
mmu05022	12864	Cox6c	cytochrome c oxidase subunit 6C
mmu05022	12866	Cox7a2	cytochrome c oxidase subunit 7A2
mmu05022	11820	App	amyloid beta (A4) precursor protein
mmu05022	22153	Tubb4a	tubulin, beta 4A class IVA
mmu05022	230075	Ndufb6	NADH:ubiquinone oxidoreductase subunit B6
mmu04714	595136	Ndufs5	NADH:ubiquinone oxidoreductase core subunit S5
mmu04714	68194	Ndufb4	NADH:ubiquinone oxidoreductase subunit B4
mmu04714	66377	Ndufc1	NADH:ubiquinone oxidoreductase subunit C1
mmu04714	67264	Ndufb8	NADH:ubiquinone oxidoreductase subunit B8
mmu04714	12859	Cox5b	cytochrome c oxidase subunit 5B
mmu04714	12861	Cox6a1	cytochrome c oxidase subunit 6A1
mmu04714	66916	Ndufb7	NADH:ubiquinone oxidoreductase subunit B7
mmu04714	12857	Cox4i1	cytochrome c oxidase subunit 4I1
mmu04714	71679	Atp5h	ATP synthase, H+ transporting, mitochondrial F0 complex, subunit D
mmu04714	18749	Prkacb	protein kinase, cAMP dependent, catalytic, beta
mmu04714	68342	Ndufb10	NADH:ubiquinone oxidoreductase subunit B10
mmu04714	75406	Ndufs7	NADH:ubiquinone oxidoreductase core subunit S7
mmu04714	104130	Ndufb11	NADH:ubiquinone oxidoreductase subunit B11
mmu04714	11957	Atp5j	ATP synthase, H+ transporting, mitochondrial F0 complex, subunit F
mmu04714	28080	Atp5o	ATP synthase, H+ transporting, mitochondrial F1 complex, O subunit
mmu04714	230075	Ndufb6	NADH:ubiquinone oxidoreductase subunit B6
mmu04714	66218	Ndufb9	NADH:ubiquinone oxidoreductase subunit B9
mmu04714	12866	Cox7a2	cytochrome c oxidase subunit 7A2
mmu04714	12864	Cox6c	cytochrome c oxidase subunit 6C
mmu04932	595136	Ndufs5	NADH:ubiquinone oxidoreductase core subunit S5
mmu04932	68194	Ndufb4	NADH:ubiquinone oxidoreductase subunit B4
mmu04932	66377	Ndufc1	NADH:ubiquinone oxidoreductase subunit C1
mmu04932	67264	Ndufb8	NADH:ubiquinone oxidoreductase subunit B8
mmu04932	12859	Cox5b	cytochrome c oxidase subunit 5B
mmu04932	12861	Cox6a1	cytochrome c oxidase subunit 6A1
mmu04932	66916	Ndufb7	NADH:ubiquinone oxidoreductase subunit B7
mmu04932	12857	Cox4i1	cytochrome c oxidase subunit 4I1
mmu04932	68342	Ndufb10	NADH:ubiquinone oxidoreductase subunit B10
mmu04932	75406	Ndufs7	NADH:ubiquinone oxidoreductase core subunit S7
mmu04932	104130	Ndufb11	NADH:ubiquinone oxidoreductase subunit B11
mmu04932	230075	Ndufb6	NADH:ubiquinone oxidoreductase subunit B6
mmu04932	66218	Ndufb9	NADH:ubiquinone oxidoreductase subunit B9
mmu04932	12864	Cox6c	cytochrome c oxidase subunit 6C
mmu04932	12866	Cox7a2	cytochrome c oxidase subunit 7A2
mmu04723	230075	Ndufb6	NADH:ubiquinone oxidoreductase subunit B6
mmu04723	66218	Ndufb9	NADH:ubiquinone oxidoreductase subunit B9
mmu04723	75406	Ndufs7	NADH:ubiquinone oxidoreductase core subunit S7
mmu04723	104130	Ndufb11	NADH:ubiquinone oxidoreductase subunit B11
mmu04723	66916	Ndufb7	NADH:ubiquinone oxidoreductase subunit B7
mmu04723	14681	Gnao1	guanine nucleotide binding protein, alpha O
mmu04723	18749	Prkacb	protein kinase, cAMP dependent, catalytic, beta
mmu04723	68342	Ndufb10	NADH:ubiquinone oxidoreductase subunit B10
mmu04723	595136	Ndufs5	NADH:ubiquinone oxidoreductase core subunit S5
mmu04723	68194	Ndufb4	NADH:ubiquinone oxidoreductase subunit B4
mmu04723	67264	Ndufb8	NADH:ubiquinone oxidoreductase subunit B8
mmu04723	66066	Gng11	guanine nucleotide binding protein (G protein), gamma 11
mmu04723	14677	Gnai1	guanine nucleotide binding protein (G protein), alpha inhibiting 1
mmu04723	66377	Ndufc1	NADH:ubiquinone oxidoreductase subunit C1
mmu04360	18762	Prkcz	protein kinase C, zeta
mmu04360	12632	Cfl2	cofilin 2, muscle
mmu04360	20315	Cxcl12	chemokine (C-X-C motif) ligand 12
mmu04360	214968	Sema6d	sema domain, transmembrane domain (TM), and cytoplasmic domain, (semaphorin) 6D
mmu04360	12934	Dpysl2	dihydropyrimidinase-like 2
mmu04360	14677	Gnai1	guanine nucleotide binding protein (G protein), alpha inhibiting 1
mmu04360	20358	Sema6a	sema domain, transmembrane domain (TM), and cytoplasmic domain, (semaphorin) 6A
mmu04360	13643	Efnb3	ephrin B3
mmu04360	18479	Pak1	p21 (RAC1) activated kinase 1
mmu04360	107449	Unc5b	unc-5 netrin receptor B
mmu04360	14083	Ptk2	PTK2 protein tyrosine kinase 2
mmu01040	20250	Scd2	stearoyl-Coenzyme A desaturase 2
mmu01040	170439	Elovl6	ELOVL family member 6, elongation of long chain fatty acids (yeast)
mmu01040	106529	Tecr	trans-2,3-enoyl-CoA reductase
mmu01040	74559	Elovl7	ELOVL family member 7, elongation of long chain fatty acids (yeast)
mmu01040	20249	Scd1	stearoyl-Coenzyme A desaturase 1
mmu01040	70025	Acot7	acyl-CoA thioesterase 7
mmu00260	12183	Bpgm	2,3-bisphosphoglycerate mutase
mmu00260	236539	Phgdh	3-phosphoglycerate dehydrogenase
mmu00260	67092	Gatm	glycine amidinotransferase (L-arginine:glycine amidinotransferase)
mmu00260	107272	Psat1	phosphoserine aminotransferase 1
mmu00260	11656	Alas2	aminolevulinic acid synthase 2, erythroid
mmu04514	17967	Ncam1	neural cell adhesion molecule 1
mmu04514	12741	Cldn5	claudin 5
mmu04514	269116	Nfasc	neurofascin
mmu04514	18417	Cldn11	claudin 11
mmu04514	17136	Mag	myelin-associated glycoprotein
mmu04514	207683	Igsf11	immunoglobulin superfamily, member 11
mmu04514	21367	Cntn2	contactin 2
mmu04514	83964	Jam3	junction adhesion molecule 3
mmu05170	12632	Cfl2	cofilin 2, muscle
mmu05170	14681	Gnao1	guanine nucleotide binding protein, alpha O
mmu05170	12315	Calm3	calmodulin 3
mmu05170	67673	Elob	elongin B
mmu05170	14677	Gnai1	guanine nucleotide binding protein (G protein), alpha inhibiting 1
mmu05170	66066	Gng11	guanine nucleotide binding protein (G protein), gamma 11
mmu05170	18479	Pak1	p21 (RAC1) activated kinase 1
mmu05170	19823	Rnf7	ring finger protein 7
mmu05170	14083	Ptk2	PTK2 protein tyrosine kinase 2
mmu04727	18749	Prkacb	protein kinase, cAMP dependent, catalytic, beta
mmu04727	14681	Gnao1	guanine nucleotide binding protein, alpha O
mmu04727	14677	Gnai1	guanine nucleotide binding protein (G protein), alpha inhibiting 1
mmu04727	66066	Gng11	guanine nucleotide binding protein (G protein), gamma 11
mmu04727	54393	Gabbr1	gamma-aminobutyric acid (GABA) B receptor, 1
mmu04727	93739	Gabarapl2	gamma-aminobutyric acid (GABA) A receptor-associated protein-like 2
mmu05032	18749	Prkacb	protein kinase, cAMP dependent, catalytic, beta
mmu05032	18584	Pde8a	phosphodiesterase 8A
mmu05032	14681	Gnao1	guanine nucleotide binding protein, alpha O
mmu05032	54393	Gabbr1	gamma-aminobutyric acid (GABA) B receptor, 1
mmu05032	66066	Gng11	guanine nucleotide binding protein (G protein), gamma 11
mmu05032	14677	Gnai1	guanine nucleotide binding protein (G protein), alpha inhibiting 1
mmu01212	106529	Tecr	trans-2,3-enoyl-CoA reductase
mmu01212	74559	Elovl7	ELOVL family member 7, elongation of long chain fatty acids (yeast)
mmu01212	20249	Scd1	stearoyl-Coenzyme A desaturase 1
mmu01212	20250	Scd2	stearoyl-Coenzyme A desaturase 2
mmu01212	170439	Elovl6	ELOVL family member 6, elongation of long chain fatty acids (yeast)
mmu00062	170439	Elovl6	ELOVL family member 6, elongation of long chain fatty acids (yeast)
mmu00062	106529	Tecr	trans-2,3-enoyl-CoA reductase
mmu00062	74559	Elovl7	ELOVL family member 7, elongation of long chain fatty acids (yeast)
mmu00062	70025	Acot7	acyl-CoA thioesterase 7
mmu04144	103967	Dnm3	dynamin 3
mmu04144	30948	Bin1	bridging integrator 1
mmu04144	212285	Arap2	ArfGAP with RhoGAP domain, ankyrin repeat and PH domain 2
mmu04144	17999	Nedd4	neural precursor cell expressed, developmentally down-regulated 4
mmu04144	56443	Arpc1a	actin related protein 2/3 complex, subunit 1A
mmu04144	20408	Sh3gl3	SH3-domain GRB2-like 3
mmu04144	11771	Ap2a1	adaptor-related protein complex 2, alpha 1 subunit
mmu04144	14183	Fgfr2	fibroblast growth factor receptor 2
mmu04144	18762	Prkcz	protein kinase C, zeta
mmu04810	14083	Ptk2	PTK2 protein tyrosine kinase 2
mmu04810	227753	Gsn	gelsolin
mmu04810	14745	Lpar1	lysophosphatidic acid receptor 1
mmu04810	18479	Pak1	p21 (RAC1) activated kinase 1
mmu04810	56443	Arpc1a	actin related protein 2/3 complex, subunit 1A
mmu04810	20315	Cxcl12	chemokine (C-X-C motif) ligand 12
mmu04810	14183	Fgfr2	fibroblast growth factor receptor 2
mmu04810	12632	Cfl2	cofilin 2, muscle
mmu04530	83964	Jam3	junction adhesion molecule 3
mmu04530	17999	Nedd4	neural precursor cell expressed, developmentally down-regulated 4
mmu04530	56449	Ybx3	Y box protein 3
mmu04530	18762	Prkcz	protein kinase C, zeta
mmu04530	12741	Cldn5	claudin 5
mmu04530	18417	Cldn11	claudin 11
mmu04530	18749	Prkacb	protein kinase, cAMP dependent, catalytic, beta
mmu04670	83964	Jam3	junction adhesion molecule 3
mmu04670	14083	Ptk2	PTK2 protein tyrosine kinase 2
mmu04670	20315	Cxcl12	chemokine (C-X-C motif) ligand 12
mmu04670	12741	Cldn5	claudin 5
mmu04670	18417	Cldn11	claudin 11
mmu04670	14677	Gnai1	guanine nucleotide binding protein (G protein), alpha inhibiting 1
mmu05143	100503605	Hbb-bs	hemoglobin, beta adult s chain
mmu05143	15122	Hba-a1	hemoglobin alpha, adult chain 1
mmu05143	101488143	Hbb-bt	hemoglobin, beta adult t chain
mmu05143	110257	Hba-a2	hemoglobin alpha, adult chain 2
mmu04260	12857	Cox4i1	cytochrome c oxidase subunit 4I1
mmu04260	12859	Cox5b	cytochrome c oxidase subunit 5B
mmu04260	12861	Cox6a1	cytochrome c oxidase subunit 6A1
mmu04260	12866	Cox7a2	cytochrome c oxidase subunit 7A2
mmu04260	12864	Cox6c	cytochrome c oxidase subunit 6C
mmu04216	19122	Prnp	prion protein
mmu04216	22041	Trf	transferrin
mmu04216	625249	Gpx4	glutathione peroxidase 4
mmu04216	14319	Fth1	ferritin heavy polypeptide 1
mmu04062	14083	Ptk2	PTK2 protein tyrosine kinase 2
mmu04062	18479	Pak1	p21 (RAC1) activated kinase 1
mmu04062	18749	Prkacb	protein kinase, cAMP dependent, catalytic, beta
mmu04062	20315	Cxcl12	chemokine (C-X-C motif) ligand 12
mmu04062	18762	Prkcz	protein kinase C, zeta
mmu04062	66066	Gng11	guanine nucleotide binding protein (G protein), gamma 11
mmu04062	14677	Gnai1	guanine nucleotide binding protein (G protein), alpha inhibiting 1
mmu04120	230904	Fbxo2	F-box protein 2
mmu04120	67673	Elob	elongin B
mmu04120	218793	Ube2e2	ubiquitin-conjugating enzyme E2E 2
mmu04120	17999	Nedd4	neural precursor cell expressed, developmentally down-regulated 4
mmu04120	66156	Anapc11	anaphase promoting complex subunit 11
mmu04120	19823	Rnf7	ring finger protein 7
mmu04666	30948	Bin1	bridging integrator 1
mmu04666	227753	Gsn	gelsolin
mmu04666	18479	Pak1	p21 (RAC1) activated kinase 1
mmu04666	12632	Cfl2	cofilin 2, muscle
mmu04666	56443	Arpc1a	actin related protein 2/3 complex, subunit 1A
mmu00565	18606	Enpp2	ectonucleotide pyrophosphatase/phosphodiesterase 2
mmu00565	53897	Gal3st1	galactose-3-O-sulfotransferase 1
mmu00565	22239	Ugt8a	UDP galactosyltransferase 8A
mmu00565	225845	Plaat3	phospholipase A and acyltransferase 3
mmu00600	53897	Gal3st1	galactose-3-O-sulfotransferase 1
mmu00600	13244	Degs1	delta(4)-desaturase, sphingolipid 1
mmu00600	22239	Ugt8a	UDP galactosyltransferase 8A
mmu00600	76893	Cers2	ceramide synthase 2
mmu05144	101488143	Hbb-bt	hemoglobin, beta adult t chain
mmu05144	110257	Hba-a2	hemoglobin alpha, adult chain 2
mmu05144	100503605	Hbb-bs	hemoglobin, beta adult s chain
mmu05144	15122	Hba-a1	hemoglobin alpha, adult chain 1
mmu04713	14681	Gnao1	guanine nucleotide binding protein, alpha O
mmu04713	12315	Calm3	calmodulin 3
mmu04713	18749	Prkacb	protein kinase, cAMP dependent, catalytic, beta
mmu04713	14677	Gnai1	guanine nucleotide binding protein (G protein), alpha inhibiting 1
mmu04713	66066	Gng11	guanine nucleotide binding protein (G protein), gamma 11
mmu01200	21351	Taldo1	transaldolase 1
mmu01200	107272	Psat1	phosphoserine aminotransferase 1
mmu01200	21881	Tkt	transketolase
mmu01200	67078	Pgp	phosphoglycolate phosphatase
mmu01200	236539	Phgdh	3-phosphoglycerate dehydrogenase
mmu05163	14083	Ptk2	PTK2 protein tyrosine kinase 2
mmu05163	20315	Cxcl12	chemokine (C-X-C motif) ligand 12
mmu05163	18749	Prkacb	protein kinase, cAMP dependent, catalytic, beta
mmu05163	12315	Calm3	calmodulin 3
mmu05163	14681	Gnao1	guanine nucleotide binding protein, alpha O
mmu05163	66066	Gng11	guanine nucleotide binding protein (G protein), gamma 11
mmu05163	14677	Gnai1	guanine nucleotide binding protein (G protein), alpha inhibiting 1
mmu04071	94226	S1pr5	sphingosine-1-phosphate receptor 5
mmu04071	13244	Degs1	delta(4)-desaturase, sphingolipid 1
mmu04071	18762	Prkcz	protein kinase C, zeta
mmu04071	76893	Cers2	ceramide synthase 2
mmu04071	14677	Gnai1	guanine nucleotide binding protein (G protein), alpha inhibiting 1
mmu04971	18749	Prkacb	protein kinase, cAMP dependent, catalytic, beta
mmu04971	12315	Calm3	calmodulin 3
mmu04971	14677	Gnai1	guanine nucleotide binding protein (G protein), alpha inhibiting 1
mmu04971	12349	Car2	carbonic anhydrase 2
mmu05100	56443	Arpc1a	actin related protein 2/3 complex, subunit 1A
mmu05100	14083	Ptk2	PTK2 protein tyrosine kinase 2
mmu05100	103967	Dnm3	dynamin 3
mmu05100	20362	Sept8	septin 8
mmu04926	18762	Prkcz	protein kinase C, zeta
mmu04926	14681	Gnao1	guanine nucleotide binding protein, alpha O
mmu04926	18749	Prkacb	protein kinase, cAMP dependent, catalytic, beta
mmu04926	66066	Gng11	guanine nucleotide binding protein (G protein), gamma 11
mmu04926	14677	Gnai1	guanine nucleotide binding protein (G protein), alpha inhibiting 1
mmu01230	21881	Tkt	transketolase
mmu01230	236539	Phgdh	3-phosphoglycerate dehydrogenase
mmu01230	21351	Taldo1	transaldolase 1
mmu01230	107272	Psat1	phosphoserine aminotransferase 1
mmu04721	103967	Dnm3	dynamin 3
mmu04721	76252	Atp6v0e2	ATPase, H+ transporting, lysosomal V0 subunit E2
mmu04721	11771	Ap2a1	adaptor-related protein complex 2, alpha 1 subunit
mmu04721	14664	Slc6a9	solute carrier family 6 (neurotransmitter transporter, glycine), member 9
mmu04726	11820	App	amyloid beta (A4) precursor protein
mmu04726	66066	Gng11	guanine nucleotide binding protein (G protein), gamma 11
mmu04726	14677	Gnai1	guanine nucleotide binding protein (G protein), alpha inhibiting 1
mmu04726	18749	Prkacb	protein kinase, cAMP dependent, catalytic, beta
mmu04726	14681	Gnao1	guanine nucleotide binding protein, alpha O
mmu04728	14677	Gnai1	guanine nucleotide binding protein (G protein), alpha inhibiting 1
mmu04728	66066	Gng11	guanine nucleotide binding protein (G protein), gamma 11
mmu04728	18749	Prkacb	protein kinase, cAMP dependent, catalytic, beta
mmu04728	14681	Gnao1	guanine nucleotide binding protein, alpha O
mmu04728	12315	Calm3	calmodulin 3
mmu04915	14677	Gnai1	guanine nucleotide binding protein (G protein), alpha inhibiting 1
mmu04915	54393	Gabbr1	gamma-aminobutyric acid (GABA) B receptor, 1
mmu04915	14681	Gnao1	guanine nucleotide binding protein, alpha O
mmu04915	12315	Calm3	calmodulin 3
mmu04915	18749	Prkacb	protein kinase, cAMP dependent, catalytic, beta
mmu05020	19122	Prnp	prion protein
mmu05020	18749	Prkacb	protein kinase, cAMP dependent, catalytic, beta
mmu05020	17967	Ncam1	neural cell adhesion molecule 1
mmu04015	14183	Fgfr2	fibroblast growth factor receptor 2
mmu04015	12315	Calm3	calmodulin 3
mmu04015	18762	Prkcz	protein kinase C, zeta
mmu04015	14681	Gnao1	guanine nucleotide binding protein, alpha O
mmu04015	14677	Gnai1	guanine nucleotide binding protein (G protein), alpha inhibiting 1
mmu04015	14745	Lpar1	lysophosphatidic acid receptor 1
mmu04371	93739	Gabarapl2	gamma-aminobutyric acid (GABA) A receptor-associated protein-like 2
mmu04371	14677	Gnai1	guanine nucleotide binding protein (G protein), alpha inhibiting 1
mmu04371	66066	Gng11	guanine nucleotide binding protein (G protein), gamma 11
mmu04371	18749	Prkacb	protein kinase, cAMP dependent, catalytic, beta
mmu04371	12315	Calm3	calmodulin 3
mmu04024	54393	Gabbr1	gamma-aminobutyric acid (GABA) B receptor, 1
mmu04024	14677	Gnai1	guanine nucleotide binding protein (G protein), alpha inhibiting 1
mmu04024	18749	Prkacb	protein kinase, cAMP dependent, catalytic, beta
mmu04024	12315	Calm3	calmodulin 3
mmu04024	18479	Pak1	p21 (RAC1) activated kinase 1
mmu04024	15166	Hcn2	hyperpolarization-activated, cyclic nucleotide-gated K+ 2
mmu03320	20250	Scd2	stearoyl-Coenzyme A desaturase 2
mmu03320	16592	Fabp5	fatty acid binding protein 5, epidermal
mmu03320	20249	Scd1	stearoyl-Coenzyme A desaturase 1
mmu03320	13167	Dbi	diazepam binding inhibitor
mmu04540	18749	Prkacb	protein kinase, cAMP dependent, catalytic, beta
mmu04540	14677	Gnai1	guanine nucleotide binding protein (G protein), alpha inhibiting 1
mmu04540	22153	Tubb4a	tubulin, beta 4A class IVA
mmu04540	14745	Lpar1	lysophosphatidic acid receptor 1
mmu04014	18749	Prkacb	protein kinase, cAMP dependent, catalytic, beta
mmu04014	12315	Calm3	calmodulin 3
mmu04014	14183	Fgfr2	fibroblast growth factor receptor 2
mmu04014	225845	Plaat3	phospholipase A and acyltransferase 3
mmu04014	66066	Gng11	guanine nucleotide binding protein (G protein), gamma 11
mmu04014	18479	Pak1	p21 (RAC1) activated kinase 1
mmu04916	14677	Gnai1	guanine nucleotide binding protein (G protein), alpha inhibiting 1
mmu04916	18749	Prkacb	protein kinase, cAMP dependent, catalytic, beta
mmu04916	12315	Calm3	calmodulin 3
mmu04916	14681	Gnao1	guanine nucleotide binding protein, alpha O
mmu00330	67092	Gatm	glycine amidinotransferase (L-arginine:glycine amidinotransferase)
mmu00330	66988	Lap3	leucine aminopeptidase 3
mmu00330	12709	Ckb	creatine kinase, brain
mmu04725	66066	Gng11	guanine nucleotide binding protein (G protein), gamma 11
mmu04725	14677	Gnai1	guanine nucleotide binding protein (G protein), alpha inhibiting 1
mmu04725	18749	Prkacb	protein kinase, cAMP dependent, catalytic, beta
mmu04725	14681	Gnao1	guanine nucleotide binding protein, alpha O
mmu04961	103967	Dnm3	dynamin 3
mmu04961	18749	Prkacb	protein kinase, cAMP dependent, catalytic, beta
mmu04961	11771	Ap2a1	adaptor-related protein complex 2, alpha 1 subunit
mmu04724	66066	Gng11	guanine nucleotide binding protein (G protein), gamma 11
mmu04724	14677	Gnai1	guanine nucleotide binding protein (G protein), alpha inhibiting 1
mmu04724	18749	Prkacb	protein kinase, cAMP dependent, catalytic, beta
mmu04724	14681	Gnao1	guanine nucleotide binding protein, alpha O
mmu04923	14677	Gnai1	guanine nucleotide binding protein (G protein), alpha inhibiting 1
mmu04923	225845	Plaat3	phospholipase A and acyltransferase 3
mmu04923	18749	Prkacb	protein kinase, cAMP dependent, catalytic, beta
mmu04114	22630	Ywhaq	tyrosine 3-monooxygenase/tryptophan 5-monooxygenase activation protein theta
mmu04114	18749	Prkacb	protein kinase, cAMP dependent, catalytic, beta
mmu04114	12315	Calm3	calmodulin 3
mmu04114	66156	Anapc11	anaphase promoting complex subunit 11
mmu00910	23831	Car14	carbonic anhydrase 14
mmu00910	12349	Car2	carbonic anhydrase 2
mmu04137	12177	Bnip3l	BCL2/adenovirus E1B interacting protein 3-like
mmu04137	66437	Fis1	fission, mitochondrial 1
mmu04137	93739	Gabarapl2	gamma-aminobutyric acid (GABA) A receptor-associated protein-like 2
mmu00480	625249	Gpx4	glutathione peroxidase 4
mmu00480	68312	Gstm7	glutathione S-transferase, mu 7
mmu00480	66988	Lap3	leucine aminopeptidase 3
mmu04010	18749	Prkacb	protein kinase, cAMP dependent, catalytic, beta
mmu04010	16765	Stmn1	stathmin 1
mmu04010	14183	Fgfr2	fibroblast growth factor receptor 2
mmu04010	19099	Mapk8ip1	mitogen-activated protein kinase 8 interacting protein 1
mmu04010	18479	Pak1	p21 (RAC1) activated kinase 1
mmu04010	17762	Mapt	microtubule-associated protein tau
mmu04140	93739	Gabarapl2	gamma-aminobutyric acid (GABA) A receptor-associated protein-like 2
mmu04140	18749	Prkacb	protein kinase, cAMP dependent, catalytic, beta
mmu04140	74747	Ddit4	DNA-damage-inducible transcript 4
mmu04140	75909	Vmp1	vacuole membrane protein 1
mmu05418	68312	Gstm7	glutathione S-transferase, mu 7
mmu05418	14083	Ptk2	PTK2 protein tyrosine kinase 2
mmu05418	12315	Calm3	calmodulin 3
mmu05418	18762	Prkcz	protein kinase C, zeta
mmu04924	14677	Gnai1	guanine nucleotide binding protein (G protein), alpha inhibiting 1
mmu04924	18749	Prkacb	protein kinase, cAMP dependent, catalytic, beta
mmu04924	12315	Calm3	calmodulin 3
mmu05133	14677	Gnai1	guanine nucleotide binding protein (G protein), alpha inhibiting 1
mmu05133	12632	Cfl2	cofilin 2, muscle
mmu05133	12315	Calm3	calmodulin 3
mmu04970	20496	Slc12a2	solute carrier family 12, member 2
mmu04970	18749	Prkacb	protein kinase, cAMP dependent, catalytic, beta
mmu04970	12315	Calm3	calmodulin 3
mmu04390	18762	Prkcz	protein kinase C, zeta
mmu04390	22630	Ywhaq	tyrosine 3-monooxygenase/tryptophan 5-monooxygenase activation protein theta
mmu04390	20674	Sox2	SRY (sex determining region Y)-box 2
mmu04390	93960	Nkd1	naked cuticle 1
mmu04921	18749	Prkacb	protein kinase, cAMP dependent, catalytic, beta
mmu04921	14681	Gnao1	guanine nucleotide binding protein, alpha O
mmu04921	12315	Calm3	calmodulin 3
mmu04921	14677	Gnai1	guanine nucleotide binding protein (G protein), alpha inhibiting 1
mmu04966	76252	Atp6v0e2	ATPase, H+ transporting, lysosomal V0 subunit E2
mmu04966	12349	Car2	carbonic anhydrase 2
mmu03060	69019	Spcs1	signal peptidase complex subunit 1 homolog (S. cerevisiae)
mmu03060	20813	Srp14	signal recognition particle 14
mmu04310	18749	Prkacb	protein kinase, cAMP dependent, catalytic, beta
mmu04310	208846	Daam1	dishevelled associated activator of morphogenesis 1
mmu04310	93960	Nkd1	naked cuticle 1
mmu04310	76441	Daam2	dishevelled associated activator of morphogenesis 2

## Sheet: GO-BP
Gene Set Name	Description	Genes in Gene Set	Genes in Overlap	P-value	FDR
GO:0042552	myelination	80	24	1.15337e-35	2.56856e-32
GO:0000226	microtubule cytoskeleton organization	170	19	1.03779e-19	1.15558e-16
GO:0031175	neuron projection development	194	16	1.06546e-14	7.90925e-12
GO:0008360	regulation of cell shape	174	15	3.78571e-14	1.82311e-11
GO:0007399	nervous system development	440	21	4.09319e-14	1.82311e-11
GO:0048709	oligodendrocyte differentiation	38	9	3.93684e-13	1.46122e-10
GO:0007411	axon guidance	248	16	4.83203e-13	1.53727e-10
GO:0032981	mitochondrial respiratory chain complex I assembly	66	10	2.30192e-12	6.40798e-10
GO:0022010	central nervous system myelination	18	7	3.15481e-12	7.8064e-10
GO:0014002	astrocyte development	20	7	7.61567e-12	1.69601e-09
GO:0072659	protein localization to plasma membrane	202	13	7.77749e-11	1.57459e-08
GO:0045665	negative regulation of neuron differentiation	94	10	8.65997e-11	1.60715e-08
GO:0002523	leukocyte migration involved in inflammatory response	20	6	7.34188e-10	1.25772e-07
GO:0030517	negative regulation of axon extension	37	7	9.36707e-10	1.49003e-07
GO:0030042	actin filament depolymerization	22	6	1.40083e-09	2.07977e-07
GO:0038083	peptidyl-tyrosine autophosphorylation	26	6	4.2465e-09	5.88199e-07
GO:0010977	negative regulation of neuron projection development	103	9	4.49007e-09	5.88199e-07
GO:0046856	phosphatidylinositol dephosphorylation	48	7	6.37462e-09	7.88683e-07
GO:0008285	negative regulation of cell population proliferation	475	16	6.86365e-09	8.04492e-07
GO:0007611	learning or memory	78	8	9.14345e-09	9.69642e-07
GO:0043065	positive regulation of apoptotic process	419	15	9.10326e-09	9.69642e-07
GO:0006633	fatty acid biosynthetic process	84	8	1.65412e-08	1.60162e-06
GO:0031115	negative regulation of microtubule polymerization	16	5	1.61985e-08	1.60162e-06
GO:0030036	actin cytoskeleton organization	209	11	1.82791e-08	1.69615e-06
GO:0006897	endocytosis	214	11	2.33093e-08	2.07639e-06
GO:0007409	axonogenesis	128	9	3.03937e-08	2.59821e-06
GO:0031110	regulation of microtubule polymerization or depolymerization	18	5	3.15005e-08	2.59821e-06
GO:0030335	positive regulation of cell migration	277	12	3.56057e-08	2.83192e-06
GO:0048714	positive regulation of oligodendrocyte differentiation	37	6	4.08397e-08	3.1362e-06
GO:0051496	positive regulation of stress fiber assembly	64	7	5.0041e-08	3.71471e-06
GO:0006979	response to oxidative stress	150	9	1.19513e-07	8.17022e-06
GO:0008344	adult locomotory behavior	72	7	1.14464e-07	8.17022e-06
GO:0000302	response to reactive oxygen species	23	5	1.21067e-07	8.17022e-06
GO:0046513	ceramide biosynthetic process	73	7	1.26035e-07	8.25531e-06
GO:0006631	fatty acid metabolic process	200	10	1.3147e-07	8.36522e-06
GO:0007420	brain development	211	10	2.16008e-07	1.33625e-05
GO:0042761	very long-chain fatty acid biosynthetic process	27	5	2.85488e-07	1.71833e-05
GO:0001764	neuron migration	175	9	4.42008e-07	2.5904e-05
GO:0006826	iron ion transport	31	5	5.90575e-07	3.28803e-05
GO:0007422	peripheral nervous system development	31	5	5.90575e-07	3.28803e-05
GO:0046597	negative regulation of viral entry into host cell	33	5	8.17842e-07	4.44228e-05
GO:0006936	muscle contraction	61	6	8.77144e-07	4.54279e-05
GO:0000281	mitotic cytokinesis	61	6	8.77144e-07	4.54279e-05
GO:0043124	negative regulation of I-kappaB kinase/NF-kappaB signaling	62	6	9.66841e-07	4.82968e-05
GO:0015871	choline transport	15	4	9.75913e-07	4.82968e-05
GO:0006914	autophagy	194	9	1.04571e-06	5.06262e-05
GO:0042776	mitochondrial ATP synthesis coupled proton transport	16	4	1.29582e-06	6.13997e-05
GO:0030041	actin filament polymerization	37	5	1.47637e-06	6.84976e-05
GO:0070542	response to fatty acid	17	4	1.6875e-06	7.66952e-05
GO:0042744	hydrogen peroxide catabolic process	39	5	1.93333e-06	8.61105e-05
GO:0006970	response to osmotic stress	18	4	2.16064e-06	9.43481e-05
GO:0042391	regulation of membrane potential	160	8	2.39319e-06	0.000102493
GO:0007283	spermatogenesis	489	13	2.4999e-06	0.000103098
GO:0007026	negative regulation of microtubule depolymerization	41	5	2.49479e-06	0.000103098
GO:0021799	cerebral cortex radially oriented cell migration	19	4	2.72546e-06	0.000108386
GO:0051014	actin filament severing	19	4	2.72546e-06	0.000108386
GO:0007612	learning	75	6	2.99015e-06	0.000116825
GO:0007613	memory	119	7	3.52357e-06	0.000135293
GO:0051607	defense response to virus	226	9	3.6653e-06	0.000138349
GO:0008203	cholesterol metabolic process	122	7	4.15699e-06	0.000154294
GO:0050807	regulation of synapse organization	46	5	4.46605e-06	0.000163048
GO:0006887	exocytosis	124	7	4.62982e-06	0.0001663
GO:0055085	transmembrane transport	442	12	4.91227e-06	0.000173645
GO:2001224	positive regulation of neuron migration	23	4	6.1239e-06	0.000206635
GO:0061564	axon development	23	4	6.1239e-06	0.000206635
GO:0045666	positive regulation of neuron differentiation	129	7	6.01104e-06	0.000206635
GO:0050808	synapse organization	86	6	6.6509e-06	0.000212827
GO:0007528	neuromuscular junction development	50	5	6.78522e-06	0.000212827
GO:0048469	cell maturation	50	5	6.78522e-06	0.000212827
GO:0006695	cholesterol biosynthetic process	50	5	6.78522e-06	0.000212827
GO:0006665	sphingolipid metabolic process	50	5	6.78522e-06	0.000212827
GO:0007413	axonal fasciculation	24	4	7.31823e-06	0.000220239
GO:1902430	negative regulation of amyloid-beta formation	24	4	7.31823e-06	0.000220239
GO:0048484	enteric nervous system development	24	4	7.31823e-06	0.000220239
GO:0090090	negative regulation of canonical Wnt signaling pathway	189	8	8.1752e-06	0.000239555
GO:0050729	positive regulation of inflammatory response	89	6	8.1124e-06	0.000239555
GO:0048812	neuron projection morphogenesis	90	6	8.65362e-06	0.00024152
GO:0010801	negative regulation of peptidyl-threonine phosphorylation	25	4	8.67608e-06	0.00024152
GO:0051893	regulation of focal adhesion assembly	25	4	8.67608e-06	0.00024152
GO:0022011	myelination in peripheral nervous system	25	4	8.67608e-06	0.00024152
GO:0010976	positive regulation of neuron projection development	193	8	9.5224e-06	0.000261807
GO:0006878	cellular copper ion homeostasis	26	4	1.02111e-05	0.000273977
GO:0014003	oligodendrocyte development	26	4	1.02111e-05	0.000273977
GO:0030900	forebrain development	94	6	1.11189e-05	0.000294782
GO:0001755	neural crest cell migration	56	5	1.19209e-05	0.000305566
GO:0019226	transmission of nerve impulse	27	4	1.19373e-05	0.000305566
GO:0061001	regulation of dendritic spine morphogenesis	27	4	1.19373e-05	0.000305566
GO:0006644	phospholipid metabolic process	57	5	1.3011e-05	0.000329267
GO:0001666	response to hypoxia	146	7	1.35111e-05	0.000338082
GO:0000266	mitochondrial fission	28	4	1.38691e-05	0.000343184
GO:0007267	cell-cell signaling	98	6	1.41233e-05	0.000345633
GO:0018095	protein polyglutamylation	29	4	1.60216e-05	0.000383656
GO:0048814	regulation of dendrite morphogenesis	29	4	1.60216e-05	0.000383656
GO:0007193	adenylate cyclase-inhibiting G protein-coupled receptor signaling pathway	60	5	1.67535e-05	0.000396915
GO:0048821	erythrocyte development	30	4	1.84099e-05	0.000427071
GO:0031643	positive regulation of myelination	30	4	1.84099e-05	0.000427071
GO:0070374	positive regulation of ERK1 and ERK2 cascade	277	9	1.86636e-05	0.000428493
GO:0043410	positive regulation of MAPK cascade	156	7	2.07379e-05	0.000471257
GO:0051604	protein maturation	31	4	2.10498e-05	0.000473514
GO:0043393	regulation of protein binding	32	4	2.39573e-05	0.00051799
GO:0001964	startle response	32	4	2.39573e-05	0.00051799
GO:0031641	regulation of myelination	32	4	2.39573e-05	0.00051799
GO:0035024	negative regulation of Rho protein signal transduction	32	4	2.39573e-05	0.00051799
GO:0007015	actin filament organization	162	7	2.64276e-05	0.000565906
GO:0030148	sphingolipid biosynthetic process	33	4	2.7149e-05	0.000575817
GO:0046777	protein autophosphorylation	224	8	2.78069e-05	0.000584207
GO:0090314	positive regulation of protein targeting to membrane	34	4	3.06416e-05	0.000637746
GO:0007160	cell-matrix adhesion	114	6	3.33489e-05	0.000687668
GO:0072583	clathrin-dependent endocytosis	35	4	3.44522e-05	0.0007039
GO:0016126	sterol biosynthetic process	36	4	3.85985e-05	0.000774403
GO:0043001	Golgi to plasma membrane protein transport	36	4	3.85985e-05	0.000774403
GO:0007154	cell communication	37	4	4.30981e-05	0.000841925
GO:0007214	gamma-aminobutyric acid signaling pathway	37	4	4.30981e-05	0.000841925
GO:0061098	positive regulation of protein tyrosine kinase activity	37	4	4.30981e-05	0.000841925
GO:0001525	angiogenesis	311	9	4.59497e-05	0.000889825
GO:0016567	protein ubiquitination	390	10	4.86165e-05	0.000933353
GO:1902476	chloride transmembrane transport	76	5	5.29073e-05	0.00100705
GO:2001244	positive regulation of intrinsic apoptotic signaling pathway	40	4	5.89006e-05	0.00111162
GO:0060009	Sertoli cell development	15	3	6.23681e-05	0.00112922
GO:0044319	wound healing, spreading of cells	15	3	6.23681e-05	0.00112922
GO:2000347	positive regulation of hepatocyte proliferation	15	3	6.23681e-05	0.00112922
GO:0021680	cerebellar Purkinje cell layer development	15	3	6.23681e-05	0.00112922
GO:0030239	myofibril assembly	15	3	6.23681e-05	0.00112922
GO:0034638	phosphatidylcholine catabolic process	16	3	7.64617e-05	0.00135143
GO:0051258	protein polymerization	16	3	7.64617e-05	0.00135143
GO:0050771	negative regulation of axonogenesis	16	3	7.64617e-05	0.00135143
GO:0070507	regulation of microtubule cytoskeleton organization	43	4	7.85557e-05	0.00136675
GO:0043488	regulation of mRNA stability	43	4	7.85557e-05	0.00136675
GO:0006641	triglyceride metabolic process	44	4	8.60543e-05	0.0014856
GO:0001934	positive regulation of protein phosphorylation	266	8	9.27734e-05	0.00158928
GO:0030010	establishment of cell polarity	46	4	0.000102593	0.00174407
GO:0015986	ATP synthesis coupled proton transport	18	3	0.00011055	0.00186511
GO:0045165	cell fate commitment	89	5	0.000112421	0.00188241
GO:0001701	in utero embryonic development	351	9	0.000115272	0.00191575
GO:0043116	negative regulation of vascular permeability	19	3	0.000130767	0.00209166
GO:0048715	negative regulation of oligodendrocyte differentiation	19	3	0.000130767	0.00209166
GO:0045806	negative regulation of endocytosis	19	3	0.000130767	0.00209166
GO:0038063	collagen-activated tyrosine kinase receptor signaling pathway	19	3	0.000130767	0.00209166
GO:0061028	establishment of endothelial barrier	19	3	0.000130767	0.00209166
GO:0032956	regulation of actin cytoskeleton organization	92	5	0.000131492	0.00209166
GO:0034613	cellular protein localization	93	5	0.000138369	0.00218544
GO:0007628	adult walking behavior	50	4	0.000142412	0.00220243
GO:0048013	ephrin receptor signaling pathway	50	4	0.000142412	0.00220243
GO:0051930	regulation of sensory perception of pain	50	4	0.000142412	0.00220243
GO:0010951	negative regulation of endopeptidase activity	94	5	0.000145518	0.00223495
GO:0006120	mitochondrial electron transport, NADH to ubiquinone	20	3	0.000153244	0.0023375
GO:0018108	peptidyl-tyrosine phosphorylation	96	5	0.00016066	0.0024175
GO:0006821	chloride transport	96	5	0.00016066	0.0024175
GO:0048489	synaptic vesicle transport	21	3	0.000178089	0.00262652
GO:0007019	microtubule depolymerization	21	3	0.000178089	0.00262652
GO:0050732	negative regulation of peptidyl-tyrosine phosphorylation	21	3	0.000178089	0.00262652
GO:0035584	calcium-mediated signaling using intracellular calcium source	22	3	0.000205407	0.00300948
GO:0051898	negative regulation of protein kinase B signaling	56	4	0.000221561	0.00320401
GO:0016358	dendrite development	56	4	0.000221561	0.00320401
GO:0006476	protein deacetylation	23	3	0.000235299	0.00333765
GO:0008610	lipid biosynthetic process	23	3	0.000235299	0.00333765
GO:0099151	regulation of postsynaptic density assembly	23	3	0.000235299	0.00333765
GO:1901216	positive regulation of neuron death	58	4	0.000253829	0.0035777
GO:0002084	protein depalmitoylation	24	3	0.000267868	0.00372838
GO:1990869	cellular response to chemokine	24	3	0.000267868	0.00372838
GO:0099560	synaptic membrane adhesion	59	4	0.000271167	0.00375086
GO:0007218	neuropeptide signaling pathway	108	5	0.000278324	0.00382609
GO:0010033	response to organic substance	61	4	0.000308369	0.00421311
GO:0051260	protein homooligomerization	111	5	0.000315932	0.00429013
GO:0016311	dephosphorylation	117	5	0.000402565	0.00543341
GO:0006869	lipid transport	121	5	0.000469543	0.00626151
GO:0045599	negative regulation of fat cell differentiation	68	4	0.000467535	0.00626151
GO:0071108	protein K48-linked deubiquitination	29	3	0.000474271	0.00628691
GO:0055010	ventricular cardiac muscle tissue morphogenesis	30	3	0.000524922	0.00691717
GO:0098609	cell-cell adhesion	190	6	0.000540676	0.00708286
GO:0008089	anterograde axonal transport	31	3	0.000578909	0.00753935
GO:0030334	regulation of cell migration	128	5	0.000606511	0.00785291
GO:0002009	morphogenesis of an epithelium	32	3	0.000636317	0.00819121
GO:0007010	cytoskeleton organization	130	5	0.000650634	0.00832736
GO:0007626	locomotory behavior	133	5	0.000721265	0.00917862
GO:0051497	negative regulation of stress fiber assembly	34	3	0.000761743	0.00963865
GO:0001932	regulation of protein phosphorylation	78	4	0.000785869	0.00983219
GO:0030182	neuron differentiation	204	6	0.000783528	0.00983219
GO:0009617	response to bacterium	282	7	0.000793293	0.00986963
GO:0090263	positive regulation of canonical Wnt signaling pathway	138	5	0.000851511	0.0105351
GO:0006935	chemotaxis	139	5	0.00087953	0.0108216
GO:0030336	negative regulation of cell migration	140	5	0.000908229	0.0111133
GO:0050806	positive regulation of synaptic transmission	37	3	0.000977639	0.0118326
GO:0032418	lysosome localization	37	3	0.000977639	0.0118326
GO:0040008	regulation of growth	83	4	0.000991808	0.0119392
GO:0031032	actomyosin structure organization	38	3	0.00105733	0.0126595
GO:0000381	regulation of alternative mRNA splicing, via spliceosome	85	4	0.00108388	0.012908
GO:1904646	cellular response to amyloid-beta	39	3	0.001141	0.0133737
GO:0070979	protein K11-linked ubiquitination	39	3	0.001141	0.0133737
GO:0001938	positive regulation of endothelial cell proliferation	86	4	0.00113209	0.0133737
GO:0007018	microtubule-based movement	87	4	0.00118179	0.0137075
GO:0016477	cell migration	302	7	0.00117873	0.0137075
GO:0048663	neuron fate commitment	40	3	0.00122874	0.0141052
GO:0050905	neuromuscular process	40	3	0.00122874	0.0141052
GO:0042127	regulation of cell population proliferation	224	6	0.00126711	0.014471
GO:0071805	potassium ion transmembrane transport	152	5	0.00130948	0.0148787
GO:0042771	intrinsic apoptotic signaling pathway in response to DNA damage by p53 class mediator	41	3	0.00132061	0.0149289
GO:0035725	sodium ion transmembrane transport	90	4	0.00134001	0.014996
GO:0045732	positive regulation of protein catabolic process	90	4	0.00134001	0.014996
GO:0030593	neutrophil chemotaxis	91	4	0.00139588	0.0155431
GO:0060326	cell chemotaxis	92	4	0.00145335	0.0161025
GO:0000422	autophagy of mitochondrion	43	3	0.00151705	0.0165612
GO:0018230	peptidyl-L-cysteine S-palmitoylation	43	3	0.00151705	0.0165612
GO:0019228	neuronal action potential	43	3	0.00151705	0.0165612
GO:0016055	Wnt signaling pathway	234	6	0.0015812	0.0171773
GO:0010634	positive regulation of epithelial cell migration	44	3	0.00162176	0.0175323
GO:0051781	positive regulation of cell division	45	3	0.00173088	0.0185321
GO:0001578	microtubule bundle formation	45	3	0.00173088	0.0185321
GO:0043113	receptor clustering	46	3	0.00184449	0.0195603
GO:0032007	negative regulation of TOR signaling	46	3	0.00184449	0.0195603
GO:0120162	positive regulation of cold-induced thermogenesis	99	4	0.00190259	0.0200808
GO:0031623	receptor internalization	48	3	0.00208538	0.0216007
GO:0071364	cellular response to epidermal growth factor stimulus	48	3	0.00208538	0.0216007
GO:0046034	ATP metabolic process	48	3	0.00208538	0.0216007
GO:0046627	negative regulation of insulin receptor signaling pathway	48	3	0.00208538	0.0216007
GO:0007229	integrin-mediated signaling pathway	102	4	0.00212158	0.0218738
GO:0060548	negative regulation of cell death	105	4	0.00235736	0.0241928
GO:0015816	glycine transport	15	2	0.00275992	0.0265933
GO:0008333	endosome to lysosome transport	53	3	0.00277038	0.0265933
GO:0070050	neuron cellular homeostasis	15	2	0.00275992	0.0265933
GO:0032722	positive regulation of chemokine production	53	3	0.00277038	0.0265933
GO:0001558	regulation of cell growth	53	3	0.00277038	0.0265933
GO:0007568	aging	52	3	0.00262369	0.0265933
GO:0030516	regulation of axon extension	15	2	0.00275992	0.0265933
GO:0044342	type B pancreatic cell proliferation	15	2	0.00275992	0.0265933
GO:0010917	negative regulation of mitochondrial membrane potential	15	2	0.00275992	0.0265933
GO:0048711	positive regulation of astrocyte differentiation	15	2	0.00275992	0.0265933
GO:0032933	SREBP signaling pathway	15	2	0.00275992	0.0265933
GO:0045176	apical protein localization	15	2	0.00275992	0.0265933
GO:0010507	negative regulation of autophagy	52	3	0.00262369	0.0265933
GO:2001020	regulation of response to DNA damage stimulus	15	2	0.00275992	0.0265933
GO:0070292	N-acylphosphatidylethanolamine metabolic process	15	2	0.00275992	0.0265933
GO:0090307	mitotic spindle assembly	54	3	0.00292203	0.0278092
GO:0009636	response to toxic substance	54	3	0.00292203	0.0278092
GO:0030948	negative regulation of vascular endothelial growth factor receptor signaling pathway	16	2	0.00314327	0.0284556
GO:0071679	commissural neuron axon guidance	16	2	0.00314327	0.0284556
GO:0070933	histone H4 deacetylation	16	2	0.00314327	0.0284556
GO:0032736	positive regulation of interleukin-13 production	16	2	0.00314327	0.0284556
GO:0017185	peptidyl-lysine hydroxylation	16	2	0.00314327	0.0284556
GO:0071526	semaphorin-plexin signaling pathway	55	3	0.00307869	0.0284556
GO:0046785	microtubule polymerization	16	2	0.00314327	0.0284556
GO:0051457	maintenance of protein location in nucleus	16	2	0.00314327	0.0284556
GO:0035871	protein K11-linked deubiquitination	16	2	0.00314327	0.0284556
GO:0035265	organ growth	16	2	0.00314327	0.0284556
GO:0031642	negative regulation of myelination	16	2	0.00314327	0.0284556
GO:1900181	negative regulation of protein localization to nucleus	16	2	0.00314327	0.0284556
GO:0045773	positive regulation of axon extension	56	3	0.00324041	0.0292162
GO:0032869	cellular response to insulin stimulus	116	4	0.00337572	0.0303135
GO:0061640	cytoskeleton-dependent cytokinesis	17	2	0.00355004	0.0312488
GO:0001967	suckling behavior	17	2	0.00355004	0.0312488
GO:0097105	presynaptic membrane assembly	17	2	0.00355004	0.0312488
GO:0006518	peptide metabolic process	17	2	0.00355004	0.0312488
GO:0060444	branching involved in mammary gland duct morphogenesis	17	2	0.00355004	0.0312488
GO:1990573	potassium ion import across plasma membrane	58	3	0.00357926	0.0313819
GO:0051402	neuron apoptotic process	59	3	0.00375648	0.0325513
GO:0007566	embryo implantation	59	3	0.00375648	0.0325513
GO:0070534	protein K63-linked ubiquitination	59	3	0.00375648	0.0325513
GO:0016525	negative regulation of angiogenesis	120	4	0.00381003	0.0328874
GO:0006879	cellular iron ion homeostasis	60	3	0.00393896	0.0335735
GO:0006516	glycoprotein catabolic process	18	2	0.00397998	0.0335735
GO:0051895	negative regulation of focal adhesion assembly	18	2	0.00397998	0.0335735
GO:0008654	phospholipid biosynthetic process	60	3	0.00393896	0.0335735
GO:0003197	endocardial cushion development	18	2	0.00397998	0.0335735
GO:0030838	positive regulation of actin filament polymerization	60	3	0.00393896	0.0335735
GO:0048167	regulation of synaptic plasticity	61	3	0.00412675	0.0344205
GO:0007188	adenylate cyclase-modulating G protein-coupled receptor signaling pathway	61	3	0.00412675	0.0344205
GO:0048286	lung alveolus development	61	3	0.00412675	0.0344205
GO:0010468	regulation of gene expression	481	8	0.00423723	0.0352101
GO:0051693	actin filament capping	19	2	0.00443283	0.0358979
GO:0098884	postsynaptic neurotransmitter receptor internalization	19	2	0.00443283	0.0358979
GO:0001921	positive regulation of receptor recycling	19	2	0.00443283	0.0358979
GO:0007097	nuclear migration	19	2	0.00443283	0.0358979
GO:1902894	negative regulation of pri-miRNA transcription by RNA polymerase II	19	2	0.00443283	0.0358979
GO:0019430	removal of superoxide radicals	19	2	0.00443283	0.0358979
GO:0043069	negative regulation of programmed cell death	19	2	0.00443283	0.0358979
GO:1903078	positive regulation of protein localization to plasma membrane	64	3	0.00472241	0.0381044
GO:0045745	positive regulation of G protein-coupled receptor signaling pathway	20	2	0.00490834	0.0385378
GO:0030198	extracellular matrix organization	206	5	0.00484727	0.0385378
GO:0060546	negative regulation of necroptotic process	20	2	0.00490834	0.0385378
GO:0048546	digestive tract morphogenesis	20	2	0.00490834	0.0385378
GO:0042692	muscle cell differentiation	20	2	0.00490834	0.0385378
GO:0010763	positive regulation of fibroblast migration	20	2	0.00490834	0.0385378
GO:0016579	protein deubiquitination	129	4	0.00492223	0.0385378
GO:0051298	centrosome duplication	20	2	0.00490834	0.0385378
GO:0034446	substrate adhesion-dependent cell spreading	65	3	0.00493187	0.0385378
GO:0050885	neuromuscular process controlling balance	66	3	0.00514686	0.0400771
GO:0060291	long-term synaptic potentiation	210	5	0.00525214	0.0407544
GO:0008210	estrogen metabolic process	21	2	0.00540626	0.0408127
GO:0050930	induction of positive chemotaxis	21	2	0.00540626	0.0408127
GO:0008154	actin polymerization or depolymerization	21	2	0.00540626	0.0408127
GO:0008631	intrinsic apoptotic signaling pathway in response to oxidative stress	21	2	0.00540626	0.0408127
GO:0051897	positive regulation of protein kinase B signaling	132	4	0.00533652	0.0408127
GO:2000114	regulation of establishment of cell polarity	21	2	0.00540626	0.0408127
GO:0060292	long-term synaptic depression	21	2	0.00540626	0.0408127
GO:0007584	response to nutrient	21	2	0.00540626	0.0408127
GO:0050821	protein stabilization	212	5	0.00546329	0.041088
GO:0006366	transcription by RNA polymerase II	133	4	0.00547962	0.041088
GO:0006749	glutathione metabolic process	69	3	0.00582534	0.043272
GO:0048490	anterograde synaptic vesicle transport	22	2	0.00592634	0.043272
GO:0051899	membrane depolarization	22	2	0.00592634	0.043272
GO:0021591	ventricular system development	22	2	0.00592634	0.043272
GO:0030324	lung development	136	4	0.00592427	0.043272
GO:0098719	sodium ion import across plasma membrane	22	2	0.00592634	0.043272
GO:0060252	positive regulation of glial cell proliferation	22	2	0.00592634	0.043272
GO:0060074	synapse maturation	22	2	0.00592634	0.043272
GO:0032755	positive regulation of interleukin-6 production	137	4	0.00607766	0.0440878
GO:0045785	positive regulation of cell adhesion	70	3	0.0060628	0.0440878
GO:0010629	negative regulation of gene expression	410	7	0.00634079	0.0458472
GO:2000406	positive regulation of T cell migration	23	2	0.00646835	0.0461699
GO:0046697	decidualization	23	2	0.00646835	0.0461699
GO:0070932	histone H3 deacetylation	23	2	0.00646835	0.0461699
GO:0007212	dopamine receptor signaling pathway	23	2	0.00646835	0.0461699
GO:0016197	endosomal transport	72	3	0.00655488	0.0461953
GO:0006417	regulation of translation	140	4	0.0065536	0.0461953
GO:0048488	synaptic vesicle endocytosis	72	3	0.00655488	0.0461953
GO:0006694	steroid biosynthetic process	72	3	0.00655488	0.0461953
GO:0046847	filopodium assembly	24	2	0.00703203	0.0483343
GO:0033173	calcineurin-NFAT signaling cascade	24	2	0.00703203	0.0483343
GO:0007202	activation of phospholipase C activity	24	2	0.00703203	0.0483343
GO:0006937	regulation of muscle contraction	24	2	0.00703203	0.0483343
GO:0008652	cellular amino acid biosynthetic process	24	2	0.00703203	0.0483343
GO:0050966	detection of mechanical stimulus involved in sensory perception of pain	24	2	0.00703203	0.0483343
GO:0010001	glial cell differentiation	24	2	0.00703203	0.0483343
GO:0061844	antimicrobial humoral immune response mediated by antimicrobial peptide	142	4	0.00688423	0.0483343

## Sheet: GO-BP_detail
Gene Set Name	Gene Id	Gene Symbol	Description
GO:0042552	12741	Cldn5	claudin 5
GO:0042552	17196	Mbp	myelin basic protein
GO:0042552	269116	Nfasc	neurofascin
GO:0042552	17153	Mal	myelin and lymphocyte protein, T cell differentiation protein
GO:0042552	22239	Ugt8a	UDP galactosyltransferase 8A
GO:0042552	218442	Serinc5	serine incorporator 5
GO:0042552	18991	Pou3f1	POU domain, class 3, transcription factor 1
GO:0042552	18823	Plp1	proteolipid protein (myelin) 1
GO:0042552	83964	Jam3	junction adhesion molecule 3
GO:0042552	67801	Pllp	plasma membrane proteolipid
GO:0042552	118446	Gjc3	gap junction protein, gamma 3
GO:0042552	50913	Olig2	oligodendrocyte transcription factor 2
GO:0042552	76960	Bcas1	breast carcinoma amplified sequence 1
GO:0042552	19317	Qk	quaking
GO:0042552	53897	Gal3st1	galactose-3-O-sulfotransferase 1
GO:0042552	70747	Tspan2	tetraspanin 2
GO:0000226	22153	Tubb4a	tubulin, beta 4A class IVA
GO:0000226	17754	Map1a	microtubule-associated protein 1 A
GO:0000226	245877	Map7d1	MAP7 domain containing 1
GO:0000226	17762	Mapt	microtubule-associated protein tau
GO:0000226	21367	Cntn2	contactin 2
GO:0000226	12799	Cnp	2',3'-cyclic nucleotide 3' phosphodiesterase
GO:0000226	14083	Ptk2	PTK2 protein tyrosine kinase 2
GO:0000226	234663	Dync1li2	dynein, cytoplasmic 1 light intermediate chain 2
GO:0000226	18762	Prkcz	protein kinase C, zeta
GO:0000226	72205	Eml2	echinoderm microtubule associated protein like 2
GO:0000226	76499	Clasp2	CLIP associating protein 2
GO:0000226	17761	Map7	microtubule-associated protein 7
GO:0000226	70892	Ttll7	tubulin tyrosine ligase-like family, member 7
GO:0031175	56471	Stmn4	stathmin-like 4
GO:0031175	16765	Stmn1	stathmin 1
GO:0031175	236539	Phgdh	3-phosphoglycerate dehydrogenase
GO:0031175	17967	Ncam1	neural cell adhesion molecule 1
GO:0031175	18823	Plp1	proteolipid protein (myelin) 1
GO:0031175	14758	Gpm6b	glycoprotein m6b
GO:0031175	14533	Bloc1s1	biogenesis of lysosomal organelles complex-1, subunit 1
GO:0031175	17999	Nedd4	neural precursor cell expressed, developmentally down-regulated 4
GO:0031175	98363	Efhd1	EF hand domain containing 1
GO:0031175	20615	Snapin	SNAP-associated protein
GO:0031175	11820	App	amyloid beta (A4) precursor protein
GO:0031175	27008	Micall1	microtubule associated monooxygenase, calponin and LIM domain containing -like 1
GO:0031175	21367	Cntn2	contactin 2
GO:0031175	94040	Clmn	calmin
GO:0031175	17762	Mapt	microtubule-associated protein tau
GO:0008360	14457	Gas7	growth arrest specific 7
GO:0008360	14745	Lpar1	lysophosphatidic acid receptor 1
GO:0008360	14083	Ptk2	PTK2 protein tyrosine kinase 2
GO:0008360	20196	S100a13	S100 calcium binding protein A13
GO:0008360	77767	Ermn	ermin, ERM-like protein
GO:0008360	69581	Rhou	ras homolog family member U
GO:0008360	19242	Ptn	pleiotrophin
GO:0008360	13823	Epb41l3	erythrocyte membrane protein band 4.1 like 3
GO:0008360	218952	Fermt2	fermitin family member 2
GO:0008360	104252	Cdc42ep2	CDC42 effector protein (Rho GTPase binding) 2
GO:0007399	64383	Sirt2	sirtuin 2
GO:0007399	50913	Olig2	oligodendrocyte transcription factor 2
GO:0007399	11820	App	amyloid beta (A4) precursor protein
GO:0007399	17999	Nedd4	neural precursor cell expressed, developmentally down-regulated 4
GO:0007399	21413	Tcf4	transcription factor 4
GO:0007399	21367	Cntn2	contactin 2
GO:0007399	14457	Gas7	growth arrest specific 7
GO:0007399	68585	Rtn4	reticulon 4
GO:0007399	16765	Stmn1	stathmin 1
GO:0007399	14269	Fnbp1	formin binding protein 1
GO:0007399	223649	Nrbp2	nuclear receptor binding protein 2
GO:0007399	15571	Elavl3	ELAV like RNA binding protein 3
GO:0007399	233752	Insc	INSC spindle orientation adaptor protein
GO:0007399	70892	Ttll7	tubulin tyrosine ligase-like family, member 7
GO:0007399	20358	Sema6a	sema domain, transmembrane domain (TM), and cytoplasmic domain, (semaphorin) 6A
GO:0007399	18993	Pou3f3	POU domain, class 3, transcription factor 3
GO:0007399	13643	Efnb3	ephrin B3
GO:0007399	14658	Glrb	glycine receptor, beta subunit
GO:0007399	214968	Sema6d	sema domain, transmembrane domain (TM), and cytoplasmic domain, (semaphorin) 6D
GO:0007399	12934	Dpysl2	dihydropyrimidinase-like 2
GO:0048709	50914	Olig1	oligodendrocyte transcription factor 1
GO:0048709	20665	Sox10	SRY (sex determining region Y)-box 10
GO:0048709	20681	Sox8	SRY (sex determining region Y)-box 8
GO:0048709	225908	Myrf	myelin regulatory factor
GO:0048709	14912	Nkx6-2	NK6 homeobox 2
GO:0048709	70747	Tspan2	tetraspanin 2
GO:0048709	12799	Cnp	2',3'-cyclic nucleotide 3' phosphodiesterase
GO:0048709	50913	Olig2	oligodendrocyte transcription factor 2
GO:0007411	11785	Apbb1	amyloid beta (A4) precursor protein-binding, family B, member 1
GO:0007411	107449	Unc5b	unc-5 netrin receptor B
GO:0007411	21367	Cntn2	contactin 2
GO:0007411	14009	Etv1	ets variant 1
GO:0007411	11735	Ank3	ankyrin 3, epithelial
GO:0007411	12934	Dpysl2	dihydropyrimidinase-like 2
GO:0007411	214968	Sema6d	sema domain, transmembrane domain (TM), and cytoplasmic domain, (semaphorin) 6D
GO:0007411	13643	Efnb3	ephrin B3
GO:0007411	20358	Sema6a	sema domain, transmembrane domain (TM), and cytoplasmic domain, (semaphorin) 6A
GO:0007411	269116	Nfasc	neurofascin
GO:0007411	20315	Cxcl12	chemokine (C-X-C motif) ligand 12
GO:0032981	66218	Ndufb9	NADH:ubiquinone oxidoreductase subunit B9
GO:0032981	230075	Ndufb6	NADH:ubiquinone oxidoreductase subunit B6
GO:0032981	104130	Ndufb11	NADH:ubiquinone oxidoreductase subunit B11
GO:0032981	75406	Ndufs7	NADH:ubiquinone oxidoreductase core subunit S7
GO:0032981	68342	Ndufb10	NADH:ubiquinone oxidoreductase subunit B10
GO:0032981	66916	Ndufb7	NADH:ubiquinone oxidoreductase subunit B7
GO:0032981	66377	Ndufc1	NADH:ubiquinone oxidoreductase subunit C1
GO:0032981	67264	Ndufb8	NADH:ubiquinone oxidoreductase subunit B8
GO:0032981	595136	Ndufs5	NADH:ubiquinone oxidoreductase core subunit S5
GO:0022010	225908	Myrf	myelin regulatory factor
GO:0022010	14912	Nkx6-2	NK6 homeobox 2
GO:0022010	21367	Cntn2	contactin 2
GO:0022010	18823	Plp1	proteolipid protein (myelin) 1
GO:0022010	20665	Sox10	SRY (sex determining region Y)-box 10
GO:0022010	17136	Mag	myelin-associated glycoprotein
GO:0014002	18823	Plp1	proteolipid protein (myelin) 1
GO:0014002	22352	Vim	vimentin
GO:0014002	20202	S100a9	S100 calcium binding protein A9 (calgranulin B)
GO:0014002	70747	Tspan2	tetraspanin 2
GO:0014002	20201	S100a8	S100 calcium binding protein A8 (calgranulin A)
GO:0072659	70423	Tspan15	tetraspanin 15
GO:0072659	76499	Clasp2	CLIP associating protein 2
GO:0072659	83671	Sytl2	synaptotagmin-like 2
GO:0072659	11735	Ank3	ankyrin 3, epithelial
GO:0072659	13823	Epb41l3	erythrocyte membrane protein band 4.1 like 3
GO:0072659	217893	Pacs2	phosphofurin acidic cluster sorting protein 2
GO:0072659	17761	Map7	microtubule-associated protein 7
GO:0072659	18762	Prkcz	protein kinase C, zeta
GO:0072659	269116	Nfasc	neurofascin
GO:0045665	17136	Mag	myelin-associated glycoprotein
GO:0045665	243937	Zfp536	zinc finger protein 536
GO:0045665	20674	Sox2	SRY (sex determining region Y)-box 2
GO:0045665	50913	Olig2	oligodendrocyte transcription factor 2
GO:0045665	330938	Dixdc1	DIX domain containing 1
GO:0045665	11820	App	amyloid beta (A4) precursor protein
GO:0045665	68585	Rtn4	reticulon 4
GO:0045665	21367	Cntn2	contactin 2
GO:0045665	11785	Apbb1	amyloid beta (A4) precursor protein-binding, family B, member 1
GO:0002523	83964	Jam3	junction adhesion molecule 3
GO:0002523	20201	S100a8	S100 calcium binding protein A8 (calgranulin A)
GO:0002523	68585	Rtn4	reticulon 4
GO:0002523	20202	S100a9	S100 calcium binding protein A9 (calgranulin B)
GO:0030517	214968	Sema6d	sema domain, transmembrane domain (TM), and cytoplasmic domain, (semaphorin) 6D
GO:0030517	11302	Aatk	apoptosis-associated tyrosine kinase
GO:0030517	17136	Mag	myelin-associated glycoprotein
GO:0030517	68585	Rtn4	reticulon 4
GO:0030042	227753	Gsn	gelsolin
GO:0030042	12632	Cfl2	cofilin 2, muscle
GO:0038083	12305	Ddr1	discoidin domain receptor family, member 1
GO:0038083	14083	Ptk2	PTK2 protein tyrosine kinase 2
GO:0038083	11302	Aatk	apoptosis-associated tyrosine kinase
GO:0010977	14745	Lpar1	lysophosphatidic acid receptor 1
GO:0010977	68585	Rtn4	reticulon 4
GO:0010977	20615	Snapin	SNAP-associated protein
GO:0010977	20745	Spock1	sparc/osteonectin, cwcv and kazal-like domains proteoglycan 1
GO:0010977	22352	Vim	vimentin
GO:0010977	17136	Mag	myelin-associated glycoprotein
GO:0046856	101490	Inpp5f	inositol polyphosphate-5-phosphatase F
GO:0046856	77116	Mtmr2	myotubularin related protein 2
GO:0008285	22057	Tob1	transducer of ErbB-2.1
GO:0008285	94040	Clmn	calmin
GO:0008285	17988	Ndrg1	N-myc downstream regulated gene 1
GO:0008285	64383	Sirt2	sirtuin 2
GO:0008285	11820	App	amyloid beta (A4) precursor protein
GO:0008285	66141	Ifitm3	interferon induced transmembrane protein 3
GO:0008285	50794	Klf13	Kruppel-like factor 13
GO:0008285	12305	Ddr1	discoidin domain receptor family, member 1
GO:0008285	18028	Nfib	nuclear factor I/B
GO:0008285	66854	Trim35	tripartite motif-containing 35
GO:0008285	54393	Gabbr1	gamma-aminobutyric acid (GABA) B receptor, 1
GO:0008285	14183	Fgfr2	fibroblast growth factor receptor 2
GO:0008285	230904	Fbxo2	F-box protein 2
GO:0008285	20315	Cxcl12	chemokine (C-X-C motif) ligand 12
GO:0007611	19122	Prnp	prion protein
GO:0007611	17762	Mapt	microtubule-associated protein tau
GO:0007611	13167	Dbi	diazepam binding inhibitor
GO:0007611	11820	App	amyloid beta (A4) precursor protein
GO:0007611	67092	Gatm	glycine amidinotransferase (L-arginine:glycine amidinotransferase)
GO:0007611	17967	Ncam1	neural cell adhesion molecule 1
GO:0007611	50876	Tmod2	tropomodulin 2
GO:0043065	76686	Clip3	CAP-GLY domain containing linker protein 3
GO:0043065	19242	Ptn	pleiotrophin
GO:0043065	66854	Trim35	tripartite motif-containing 35
GO:0043065	27280	Phlda3	pleckstrin homology like domain, family A, member 3
GO:0043065	11820	App	amyloid beta (A4) precursor protein
GO:0043065	14745	Lpar1	lysophosphatidic acid receptor 1
GO:0043065	18952	Sept4	septin 4
GO:0043065	11785	Apbb1	amyloid beta (A4) precursor protein-binding, family B, member 1
GO:0043065	13244	Degs1	delta(4)-desaturase, sphingolipid 1
GO:0043065	30948	Bin1	bridging integrator 1
GO:0043065	12177	Bnip3l	BCL2/adenovirus E1B interacting protein 3-like
GO:0006633	20250	Scd2	stearoyl-Coenzyme A desaturase 2
GO:0006633	170439	Elovl6	ELOVL family member 6, elongation of long chain fatty acids (yeast)
GO:0006633	338521	Fa2h	fatty acid 2-hydroxylase
GO:0006633	74559	Elovl7	ELOVL family member 7, elongation of long chain fatty acids (yeast)
GO:0006633	106529	Tecr	trans-2,3-enoyl-CoA reductase
GO:0006633	13244	Degs1	delta(4)-desaturase, sphingolipid 1
GO:0006633	19215	Ptgds	prostaglandin D2 synthase (brain)
GO:0006633	20249	Scd1	stearoyl-Coenzyme A desaturase 1
GO:0031115	72205	Eml2	echinoderm microtubule associated protein like 2
GO:0031115	16765	Stmn1	stathmin 1
GO:0031115	76686	Clip3	CAP-GLY domain containing linker protein 3
GO:0031115	22153	Tubb4a	tubulin, beta 4A class IVA
GO:0030036	13007	Csrp1	cysteine and glycine-rich protein 1
GO:0030036	227753	Gsn	gelsolin
GO:0030036	234094	Arhgef10	Rho guanine nucleotide exchange factor (GEF) 10
GO:0030036	70435	Inf2	inverted formin, FH2 and WH2 domain containing
GO:0030036	213019	Pdlim2	PDZ and LIM domain 2
GO:0030036	76441	Daam2	dishevelled associated activator of morphogenesis 2
GO:0030036	30785	Cttnbp2	cortactin binding protein 2
GO:0030036	69581	Rhou	ras homolog family member U
GO:0030036	208846	Daam1	dishevelled associated activator of morphogenesis 1
GO:0030036	104252	Cdc42ep2	CDC42 effector protein (Rho GTPase binding) 2
GO:0006897	11803	Aplp1	amyloid beta (A4) precursor-like protein 1
GO:0006897	11820	App	amyloid beta (A4) precursor protein
GO:0006897	30948	Bin1	bridging integrator 1
GO:0006897	27008	Micall1	microtubule associated monooxygenase, calponin and LIM domain containing -like 1
GO:0006897	103967	Dnm3	dynamin 3
GO:0006897	14269	Fnbp1	formin binding protein 1
GO:0006897	11771	Ap2a1	adaptor-related protein complex 2, alpha 1 subunit
GO:0006897	20408	Sh3gl3	SH3-domain GRB2-like 3
GO:0006897	69581	Rhou	ras homolog family member U
GO:0006897	11981	Atp9a	ATPase, class II, type 9A
GO:0006897	12934	Dpysl2	dihydropyrimidinase-like 2
GO:0007409	11735	Ank3	ankyrin 3, epithelial
GO:0007409	16765	Stmn1	stathmin 1
GO:0007409	14183	Fgfr2	fibroblast growth factor receptor 2
GO:0007409	17762	Mapt	microtubule-associated protein tau
GO:0007409	12799	Cnp	2',3'-cyclic nucleotide 3' phosphodiesterase
GO:0007409	21367	Cntn2	contactin 2
GO:0007409	71653	Shtn1	shootin 1
GO:0007409	11820	App	amyloid beta (A4) precursor protein
GO:0007409	17754	Map1a	microtubule-associated protein 1 A
GO:0031110	56471	Stmn4	stathmin-like 4
GO:0031110	16765	Stmn1	stathmin 1
GO:0031110	76499	Clasp2	CLIP associating protein 2
GO:0031110	17762	Mapt	microtubule-associated protein tau
GO:0030335	14083	Ptk2	PTK2 protein tyrosine kinase 2
GO:0030335	18479	Pak1	p21 (RAC1) activated kinase 1
GO:0030335	21930	Tnfaip6	tumor necrosis factor alpha induced protein 6
GO:0030335	20358	Sema6a	sema domain, transmembrane domain (TM), and cytoplasmic domain, (semaphorin) 6A
GO:0030335	218952	Fermt2	fermitin family member 2
GO:0030335	84004	Mcam	melanoma cell adhesion molecule
GO:0030335	214968	Sema6d	sema domain, transmembrane domain (TM), and cytoplasmic domain, (semaphorin) 6D
GO:0030335	18823	Plp1	proteolipid protein (myelin) 1
GO:0030335	20315	Cxcl12	chemokine (C-X-C motif) ligand 12
GO:0030335	11980	Atp8a1	ATPase, aminophospholipid transporter (APLT), class I, type 8A, member 1
GO:0048714	19317	Qk	quaking
GO:0048714	50913	Olig2	oligodendrocyte transcription factor 2
GO:0048714	18606	Enpp2	ectonucleotide pyrophosphatase/phosphodiesterase 2
GO:0048714	19242	Ptn	pleiotrophin
GO:0048714	11484	Aspa	aspartoacylase
GO:0048714	77125	Il33	interleukin 33
GO:0051496	234094	Arhgef10	Rho guanine nucleotide exchange factor (GEF) 10
GO:0051496	18479	Pak1	p21 (RAC1) activated kinase 1
GO:0051496	77569	Limch1	LIM and calponin homology domains 1
GO:0051496	14745	Lpar1	lysophosphatidic acid receptor 1
GO:0051496	218952	Fermt2	fermitin family member 2
GO:0006979	18477	Prdx1	peroxiredoxin 1
GO:0006979	19122	Prnp	prion protein
GO:0006979	625249	Gpx4	glutathione peroxidase 4
GO:0006979	101739	Psip1	PC4 and SFRS1 interacting protein 1
GO:0006979	11758	Prdx6	peroxiredoxin 6
GO:0006979	11820	App	amyloid beta (A4) precursor protein
GO:0006979	53901	Rcan2	regulator of calcineurin 2
GO:0008344	20315	Cxcl12	chemokine (C-X-C motif) ligand 12
GO:0008344	21916	Tmod1	tropomodulin 1
GO:0008344	101490	Inpp5f	inositol polyphosphate-5-phosphatase F
GO:0008344	233878	Sez6l2	seizure related 6 homolog like 2
GO:0008344	11820	App	amyloid beta (A4) precursor protein
GO:0008344	12725	Clcn3	chloride channel, voltage-sensitive 3
GO:0008344	12799	Cnp	2',3'-cyclic nucleotide 3' phosphodiesterase
GO:0000302	18477	Prdx1	peroxiredoxin 1
GO:0000302	11815	Apod	apolipoprotein D
GO:0000302	11758	Prdx6	peroxiredoxin 6
GO:0046513	76893	Cers2	ceramide synthase 2
GO:0046513	13244	Degs1	delta(4)-desaturase, sphingolipid 1
GO:0046513	338521	Fa2h	fatty acid 2-hydroxylase
GO:0006631	20250	Scd2	stearoyl-Coenzyme A desaturase 2
GO:0006631	170439	Elovl6	ELOVL family member 6, elongation of long chain fatty acids (yeast)
GO:0006631	106529	Tecr	trans-2,3-enoyl-CoA reductase
GO:0006631	13244	Degs1	delta(4)-desaturase, sphingolipid 1
GO:0006631	338521	Fa2h	fatty acid 2-hydroxylase
GO:0006631	74559	Elovl7	ELOVL family member 7, elongation of long chain fatty acids (yeast)
GO:0006631	20249	Scd1	stearoyl-Coenzyme A desaturase 1
GO:0006631	19215	Ptgds	prostaglandin D2 synthase (brain)
GO:0006631	70025	Acot7	acyl-CoA thioesterase 7
GO:0007420	18993	Pou3f3	POU domain, class 3, transcription factor 3
GO:0007420	12934	Dpysl2	dihydropyrimidinase-like 2
GO:0007420	18991	Pou3f1	POU domain, class 3, transcription factor 1
GO:0007420	18028	Nfib	nuclear factor I/B
GO:0007420	20315	Cxcl12	chemokine (C-X-C motif) ligand 12
GO:0007420	11302	Aatk	apoptosis-associated tyrosine kinase
GO:0007420	74747	Ddit4	DNA-damage-inducible transcript 4
GO:0007420	16485	Kcna1	potassium voltage-gated channel, shaker-related subfamily, member 1
GO:0007420	18952	Sept4	septin 4
GO:0042761	170439	Elovl6	ELOVL family member 6, elongation of long chain fatty acids (yeast)
GO:0042761	74559	Elovl7	ELOVL family member 7, elongation of long chain fatty acids (yeast)
GO:0042761	106529	Tecr	trans-2,3-enoyl-CoA reductase
GO:0001764	74747	Ddit4	DNA-damage-inducible transcript 4
GO:0001764	20315	Cxcl12	chemokine (C-X-C motif) ligand 12
GO:0001764	20358	Sema6a	sema domain, transmembrane domain (TM), and cytoplasmic domain, (semaphorin) 6A
GO:0001764	20745	Spock1	sparc/osteonectin, cwcv and kazal-like domains proteoglycan 1
GO:0001764	11785	Apbb1	amyloid beta (A4) precursor protein-binding, family B, member 1
GO:0001764	17762	Mapt	microtubule-associated protein tau
GO:0001764	21367	Cntn2	contactin 2
GO:0001764	14083	Ptk2	PTK2 protein tyrosine kinase 2
GO:0006826	14319	Fth1	ferritin heavy polypeptide 1
GO:0006826	22041	Trf	transferrin
GO:0007422	20681	Sox8	SRY (sex determining region Y)-box 8
GO:0007422	269116	Nfasc	neurofascin
GO:0007422	20665	Sox10	SRY (sex determining region Y)-box 10
GO:0046597	227753	Gsn	gelsolin
GO:0046597	66141	Ifitm3	interferon induced transmembrane protein 3
GO:0046597	66949	Trim59	tripartite motif-containing 59
GO:0006936	14225	Fkbp1a	FK506 binding protein 1a
GO:0006936	50876	Tmod2	tropomodulin 2
GO:0006936	21916	Tmod1	tropomodulin 1
GO:0006936	21952	Tnni1	troponin I, skeletal, slow 1
GO:0006936	68196	Hsbp1	heat shock factor binding protein 1
GO:0000281	16765	Stmn1	stathmin 1
GO:0000281	11735	Ank3	ankyrin 3, epithelial
GO:0000281	20166	Rtkn	rhotekin
GO:0000281	68743	Anln	anillin, actin binding protein
GO:0043124	229603	Otud7b	OTU domain containing 7B
GO:0043124	66949	Trim59	tripartite motif-containing 59
GO:0015871	100434	Slc44a1	solute carrier family 44, member 1
GO:0006914	20201	S100a8	S100 calcium binding protein A8 (calgranulin A)
GO:0006914	93739	Gabarapl2	gamma-aminobutyric acid (GABA) A receptor-associated protein-like 2
GO:0006914	64383	Sirt2	sirtuin 2
GO:0006914	229521	Syt11	synaptotagmin XI
GO:0006914	20202	S100a9	S100 calcium binding protein A9 (calgranulin B)
GO:0006914	75909	Vmp1	vacuole membrane protein 1
GO:0042776	28080	Atp5o	ATP synthase, H+ transporting, mitochondrial F1 complex, O subunit
GO:0042776	11957	Atp5j	ATP synthase, H+ transporting, mitochondrial F0 complex, subunit F
GO:0042776	71679	Atp5h	ATP synthase, H+ transporting, mitochondrial F0 complex, subunit D
GO:0030041	27361	Msrb1	methionine sulfoxide reductase B1
GO:0030041	227753	Gsn	gelsolin
GO:0030041	14457	Gas7	growth arrest specific 7
GO:0070542	20250	Scd2	stearoyl-Coenzyme A desaturase 2
GO:0070542	20249	Scd1	stearoyl-Coenzyme A desaturase 1
GO:0042744	15122	Hba-a1	hemoglobin alpha, adult chain 1
GO:0042744	18477	Prdx1	peroxiredoxin 1
GO:0042744	101488143	Hbb-bt	hemoglobin, beta adult t chain
GO:0042744	11758	Prdx6	peroxiredoxin 6
GO:0006970	17761	Map7	microtubule-associated protein 7
GO:0006970	78829	Tsc22d4	TSC22 domain family, member 4
GO:0042391	15166	Hcn2	hyperpolarization-activated, cyclic nucleotide-gated K+ 2
GO:0042391	58869	Pex5l	peroxisomal biogenesis factor 5-like
GO:0042391	16485	Kcna1	potassium voltage-gated channel, shaker-related subfamily, member 1
GO:0042391	14658	Glrb	glycine receptor, beta subunit
GO:0007283	56449	Ybx3	Y box protein 3
GO:0007283	93960	Nkd1	naked cuticle 1
GO:0007283	83964	Jam3	junction adhesion molecule 3
GO:0007283	625249	Gpx4	glutathione peroxidase 4
GO:0007283	18952	Sept4	septin 4
GO:0007283	53897	Gal3st1	galactose-3-O-sulfotransferase 1
GO:0007283	77980	Sbf1	SET binding factor 1
GO:0007283	18417	Cldn11	claudin 11
GO:0007283	20681	Sox8	SRY (sex determining region Y)-box 8
GO:0007283	101476	Plekha1	pleckstrin homology domain containing, family A (phosphoinositide binding specific) member 1
GO:0007283	17761	Map7	microtubule-associated protein 7
GO:0007026	68041	Mid1ip1	Mid1 interacting protein 1 (gastrulation specific G12-like (zebrafish))
GO:0007026	76499	Clasp2	CLIP associating protein 2
GO:0007026	17754	Map1a	microtubule-associated protein 1 A
GO:0021799	330938	Dixdc1	DIX domain containing 1
GO:0021799	19823	Rnf7	ring finger protein 7
GO:0021799	18993	Pou3f3	POU domain, class 3, transcription factor 3
GO:0051014	227753	Gsn	gelsolin
GO:0051014	12632	Cfl2	cofilin 2, muscle
GO:0007612	11820	App	amyloid beta (A4) precursor protein
GO:0007612	21367	Cntn2	contactin 2
GO:0007612	11980	Atp8a1	ATPase, aminophospholipid transporter (APLT), class I, type 8A, member 1
GO:0007612	76376	Slc24a2	solute carrier family 24 (sodium/potassium/calcium exchanger), member 2
GO:0007612	229521	Syt11	synaptotagmin XI
GO:0007612	19242	Ptn	pleiotrophin
GO:0007613	229521	Syt11	synaptotagmin XI
GO:0007613	19242	Ptn	pleiotrophin
GO:0007613	76376	Slc24a2	solute carrier family 24 (sodium/potassium/calcium exchanger), member 2
GO:0007613	17762	Mapt	microtubule-associated protein tau
GO:0007613	17754	Map1a	microtubule-associated protein 1 A
GO:0007613	11820	App	amyloid beta (A4) precursor protein
GO:0051607	66141	Ifitm3	interferon induced transmembrane protein 3
GO:0051607	12177	Bnip3l	BCL2/adenovirus E1B interacting protein 3-like
GO:0051607	74747	Ddit4	DNA-damage-inducible transcript 4
GO:0051607	77125	Il33	interleukin 33
GO:0051607	218442	Serinc5	serine incorporator 5
GO:0008203	208715	Hmgcs1	3-hydroxy-3-methylglutaryl-Coenzyme A synthase 1
GO:0008203	11804	Aplp2	amyloid beta (A4) precursor-like protein 2
GO:0008203	11820	App	amyloid beta (A4) precursor protein
GO:0008203	11305	Abca2	ATP-binding cassette, sub-family A (ABC1), member 2
GO:0008203	231070	Insig1	insulin induced gene 1
GO:0008203	66234	Msmo1	methylsterol monoxygenase 1
GO:0050807	30785	Cttnbp2	cortactin binding protein 2
GO:0050807	13602	Sparcl1	SPARC-like 1
GO:0050807	72289	Malat1	metastasis associated lung adenocarcinoma transcript 1 (non-coding RNA)
GO:0050807	17999	Nedd4	neural precursor cell expressed, developmentally down-regulated 4
GO:0006887	56013	Srcin1	SRC kinase signaling inhibitor 1
GO:0006887	18479	Pak1	p21 (RAC1) activated kinase 1
GO:0006887	20615	Snapin	SNAP-associated protein
GO:0006887	83671	Sytl2	synaptotagmin-like 2
GO:0006887	213469	Lgi3	leucine-rich repeat LGI family, member 3
GO:0055085	76252	Atp6v0e2	ATPase, H+ transporting, lysosomal V0 subunit E2
GO:0055085	16485	Kcna1	potassium voltage-gated channel, shaker-related subfamily, member 1
GO:0055085	11980	Atp8a1	ATPase, aminophospholipid transporter (APLT), class I, type 8A, member 1
GO:0055085	217258	Abca8a	ATP-binding cassette, sub-family A (ABC1), member 8a
GO:0055085	11305	Abca2	ATP-binding cassette, sub-family A (ABC1), member 2
GO:0055085	11739	Slc25a4	solute carrier family 25 (mitochondrial carrier, adenine nucleotide translocator), member 4
GO:0055085	20496	Slc12a2	solute carrier family 12, member 2
GO:0055085	15166	Hcn2	hyperpolarization-activated, cyclic nucleotide-gated K+ 2
GO:0055085	100434	Slc44a1	solute carrier family 44, member 1
GO:0055085	12725	Clcn3	chloride channel, voltage-sensitive 3
GO:2001224	20358	Sema6a	sema domain, transmembrane domain (TM), and cytoplasmic domain, (semaphorin) 6A
GO:2001224	71653	Shtn1	shootin 1
GO:0061564	12305	Ddr1	discoidin domain receptor family, member 1
GO:0061564	70747	Tspan2	tetraspanin 2
GO:0061564	18823	Plp1	proteolipid protein (myelin) 1
GO:0045666	20315	Cxcl12	chemokine (C-X-C motif) ligand 12
GO:0045666	20408	Sh3gl3	SH3-domain GRB2-like 3
GO:0045666	20674	Sox2	SRY (sex determining region Y)-box 2
GO:0045666	21413	Tcf4	transcription factor 4
GO:0045666	235180	Fez1	fasciculation and elongation protein zeta 1 (zygin I)
GO:0045666	11820	App	amyloid beta (A4) precursor protein
GO:0045666	64297	Gprc5b	G protein-coupled receptor, family C, group 5, member B
GO:0050808	269116	Nfasc	neurofascin
GO:0050808	11735	Ank3	ankyrin 3, epithelial
GO:0050808	11820	App	amyloid beta (A4) precursor protein
GO:0050808	11785	Apbb1	amyloid beta (A4) precursor protein-binding, family B, member 1
GO:0050808	17762	Mapt	microtubule-associated protein tau
GO:0007528	14183	Fgfr2	fibroblast growth factor receptor 2
GO:0007528	230157	Tmeff1	transmembrane protein with EGF-like and two follistatin-like domains 1
GO:0007528	17999	Nedd4	neural precursor cell expressed, developmentally down-regulated 4
GO:0007528	18479	Pak1	p21 (RAC1) activated kinase 1
GO:0048469	20681	Sox8	SRY (sex determining region Y)-box 8
GO:0048469	18823	Plp1	proteolipid protein (myelin) 1
GO:0048469	20665	Sox10	SRY (sex determining region Y)-box 10
GO:0006695	231070	Insig1	insulin induced gene 1
GO:0006695	66234	Msmo1	methylsterol monoxygenase 1
GO:0006695	208715	Hmgcs1	3-hydroxy-3-methylglutaryl-Coenzyme A synthase 1
GO:0006665	22239	Ugt8a	UDP galactosyltransferase 8A
GO:0006665	218442	Serinc5	serine incorporator 5
GO:0006665	106529	Tecr	trans-2,3-enoyl-CoA reductase
GO:0006665	53897	Gal3st1	galactose-3-O-sulfotransferase 1
GO:0006665	338521	Fa2h	fatty acid 2-hydroxylase
GO:0007413	68585	Rtn4	reticulon 4
GO:0007413	21367	Cntn2	contactin 2
GO:0007413	17967	Ncam1	neural cell adhesion molecule 1
GO:1902430	19122	Prnp	prion protein
GO:1902430	30948	Bin1	bridging integrator 1
GO:1902430	68585	Rtn4	reticulon 4
GO:0048484	20665	Sox10	SRY (sex determining region Y)-box 10
GO:0048484	20681	Sox8	SRY (sex determining region Y)-box 8
GO:0090090	93960	Nkd1	naked cuticle 1
GO:0090090	11820	App	amyloid beta (A4) precursor protein
GO:0090090	20665	Sox10	SRY (sex determining region Y)-box 10
GO:0090090	20674	Sox2	SRY (sex determining region Y)-box 2
GO:0090090	14797	Tle5	TLE family member 5, transcriptional modulator
GO:0050729	64297	Gprc5b	G protein-coupled receptor, family C, group 5, member B
GO:0050729	20201	S100a8	S100 calcium binding protein A8 (calgranulin A)
GO:0050729	11820	App	amyloid beta (A4) precursor protein
GO:0050729	77125	Il33	interleukin 33
GO:0050729	20202	S100a9	S100 calcium binding protein A9 (calgranulin B)
GO:0048812	13823	Epb41l3	erythrocyte membrane protein band 4.1 like 3
GO:0048812	22239	Ugt8a	UDP galactosyltransferase 8A
GO:0048812	18479	Pak1	p21 (RAC1) activated kinase 1
GO:0048812	14457	Gas7	growth arrest specific 7
GO:0048812	71653	Shtn1	shootin 1
GO:0010801	74747	Ddit4	DNA-damage-inducible transcript 4
GO:0010801	260299	Cadm4	cell adhesion molecule 4
GO:0010801	64383	Sirt2	sirtuin 2
GO:0051893	14758	Gpm6b	glycoprotein m6b
GO:0051893	77569	Limch1	LIM and calponin homology domains 1
GO:0051893	14083	Ptk2	PTK2 protein tyrosine kinase 2
GO:0022011	18991	Pou3f1	POU domain, class 3, transcription factor 1
GO:0022011	64383	Sirt2	sirtuin 2
GO:0022011	234094	Arhgef10	Rho guanine nucleotide exchange factor (GEF) 10
GO:0010976	235180	Fez1	fasciculation and elongation protein zeta 1 (zygin I)
GO:0010976	11785	Apbb1	amyloid beta (A4) precursor protein-binding, family B, member 1
GO:0010976	17762	Mapt	microtubule-associated protein tau
GO:0010976	64297	Gprc5b	G protein-coupled receptor, family C, group 5, member B
GO:0010976	19317	Qk	quaking
GO:0010976	11771	Ap2a1	adaptor-related protein complex 2, alpha 1 subunit
GO:0010976	20202	S100a9	S100 calcium binding protein A9 (calgranulin B)
GO:0010976	19242	Ptn	pleiotrophin
GO:0006878	19122	Prnp	prion protein
GO:0006878	11804	Aplp2	amyloid beta (A4) precursor-like protein 2
GO:0006878	11820	App	amyloid beta (A4) precursor protein
GO:0014003	50914	Olig1	oligodendrocyte transcription factor 1
GO:0014003	20665	Sox10	SRY (sex determining region Y)-box 10
GO:0014003	225908	Myrf	myelin regulatory factor
GO:0030900	18028	Nfib	nuclear factor I/B
GO:0030900	18991	Pou3f1	POU domain, class 3, transcription factor 1
GO:0030900	20674	Sox2	SRY (sex determining region Y)-box 2
GO:0030900	11804	Aplp2	amyloid beta (A4) precursor-like protein 2
GO:0030900	11820	App	amyloid beta (A4) precursor protein
GO:0030900	11803	Aplp1	amyloid beta (A4) precursor-like protein 1
GO:0001755	20358	Sema6a	sema domain, transmembrane domain (TM), and cytoplasmic domain, (semaphorin) 6A
GO:0001755	20665	Sox10	SRY (sex determining region Y)-box 10
GO:0001755	214968	Sema6d	sema domain, transmembrane domain (TM), and cytoplasmic domain, (semaphorin) 6D
GO:0001755	20681	Sox8	SRY (sex determining region Y)-box 8
GO:0019226	83964	Jam3	junction adhesion molecule 3
GO:0019226	18479	Pak1	p21 (RAC1) activated kinase 1
GO:0019226	269116	Nfasc	neurofascin
GO:0019226	17136	Mag	myelin-associated glycoprotein
GO:0061001	16560	Kif1a	kinesin family member 1A
GO:0061001	103967	Dnm3	dynamin 3
GO:0061001	56013	Srcin1	SRC kinase signaling inhibitor 1
GO:0006644	225845	Plaat3	phospholipase A and acyltransferase 3
GO:0006644	56209	Gde1	glycerophosphodiester phosphodiesterase 1
GO:0006644	68262	Agpat4	1-acylglycerol-3-phosphate O-acyltransferase 4 (lysophosphatidic acid acyltransferase, delta)
GO:0006644	18606	Enpp2	ectonucleotide pyrophosphatase/phosphodiesterase 2
GO:0001666	11656	Alas2	aminolevulinic acid synthase 2, erythroid
GO:0001666	18479	Pak1	p21 (RAC1) activated kinase 1
GO:0001666	12955	Cryab	crystallin, alpha B
GO:0001666	74747	Ddit4	DNA-damage-inducible transcript 4
GO:0000266	103967	Dnm3	dynamin 3
GO:0000266	66437	Fis1	fission, mitochondrial 1
GO:0007267	14183	Fgfr2	fibroblast growth factor receptor 2
GO:0007267	14618	Gjb1	gap junction protein, beta 1
GO:0007267	118454	Gjc2	gap junction protein, gamma 2
GO:0007267	118446	Gjc3	gap junction protein, gamma 3
GO:0018095	70892	Ttll7	tubulin tyrosine ligase-like family, member 7
GO:0048814	17999	Nedd4	neural precursor cell expressed, developmentally down-regulated 4
GO:0048814	76484	Kndc1	kinase non-catalytic C-lobe domain (KIND) containing 1
GO:0007193	11820	App	amyloid beta (A4) precursor protein
GO:0007193	14745	Lpar1	lysophosphatidic acid receptor 1
GO:0007193	14763	Gpr37	G protein-coupled receptor 37
GO:0007193	54393	Gabbr1	gamma-aminobutyric acid (GABA) B receptor, 1
GO:0048821	110257	Hba-a2	hemoglobin alpha, adult chain 2
GO:0048821	11656	Alas2	aminolevulinic acid synthase 2, erythroid
GO:0048821	12183	Bpgm	2,3-bisphosphoglycerate mutase
GO:0048821	15122	Hba-a1	hemoglobin alpha, adult chain 1
GO:0031643	225908	Myrf	myelin regulatory factor
GO:0031643	22041	Trf	transferrin
GO:0031643	20665	Sox10	SRY (sex determining region Y)-box 10
GO:0031643	17136	Mag	myelin-associated glycoprotein
GO:0070374	20315	Cxcl12	chemokine (C-X-C motif) ligand 12
GO:0070374	18762	Prkcz	protein kinase C, zeta
GO:0070374	14183	Fgfr2	fibroblast growth factor receptor 2
GO:0070374	18584	Pde8a	phosphodiesterase 8A
GO:0070374	218952	Fermt2	fermitin family member 2
GO:0070374	109042	Cavin3	caveolae associated 3
GO:0070374	11820	App	amyloid beta (A4) precursor protein
GO:0043410	14763	Gpr37	G protein-coupled receptor 37
GO:0043410	20674	Sox2	SRY (sex determining region Y)-box 2
GO:0043410	14183	Fgfr2	fibroblast growth factor receptor 2
GO:0043410	14745	Lpar1	lysophosphatidic acid receptor 1
GO:0043410	11820	App	amyloid beta (A4) precursor protein
GO:0051604	70423	Tspan15	tetraspanin 15
GO:0051604	20615	Snapin	SNAP-associated protein
GO:0043393	11820	App	amyloid beta (A4) precursor protein
GO:0043393	11804	Aplp2	amyloid beta (A4) precursor-like protein 2
GO:0043393	20615	Snapin	SNAP-associated protein
GO:0001964	14658	Glrb	glycine receptor, beta subunit
GO:0001964	16485	Kcna1	potassium voltage-gated channel, shaker-related subfamily, member 1
GO:0031641	64383	Sirt2	sirtuin 2
GO:0031641	14912	Nkx6-2	NK6 homeobox 2
GO:0031641	19242	Ptn	pleiotrophin
GO:0035024	16765	Stmn1	stathmin 1
GO:0035024	233877	Kctd13	potassium channel tetramerisation domain containing 13
GO:0007015	77767	Ermn	ermin, ERM-like protein
GO:0007015	22041	Trf	transferrin
GO:0007015	12632	Cfl2	cofilin 2, muscle
GO:0007015	50876	Tmod2	tropomodulin 2
GO:0007015	21916	Tmod1	tropomodulin 1
GO:0030148	74559	Elovl7	ELOVL family member 7, elongation of long chain fatty acids (yeast)
GO:0030148	13244	Degs1	delta(4)-desaturase, sphingolipid 1
GO:0030148	76893	Cers2	ceramide synthase 2
GO:0030148	170439	Elovl6	ELOVL family member 6, elongation of long chain fatty acids (yeast)
GO:0046777	18479	Pak1	p21 (RAC1) activated kinase 1
GO:0046777	14083	Ptk2	PTK2 protein tyrosine kinase 2
GO:0046777	12305	Ddr1	discoidin domain receptor family, member 1
GO:0046777	14183	Fgfr2	fibroblast growth factor receptor 2
GO:0046777	11302	Aatk	apoptosis-associated tyrosine kinase
GO:0090314	11735	Ank3	ankyrin 3, epithelial
GO:0090314	18479	Pak1	p21 (RAC1) activated kinase 1
GO:0090314	66437	Fis1	fission, mitochondrial 1
GO:0090314	19122	Prnp	prion protein
GO:0007160	218952	Fermt2	fermitin family member 2
GO:0007160	21367	Cntn2	contactin 2
GO:0007160	83964	Jam3	junction adhesion molecule 3
GO:0072583	101490	Inpp5f	inositol polyphosphate-5-phosphatase F
GO:0072583	11771	Ap2a1	adaptor-related protein complex 2, alpha 1 subunit
GO:0016126	66234	Msmo1	methylsterol monoxygenase 1
GO:0016126	231070	Insig1	insulin induced gene 1
GO:0016126	208715	Hmgcs1	3-hydroxy-3-methylglutaryl-Coenzyme A synthase 1
GO:0043001	57437	Golga7	golgi autoantigen, golgin subfamily a, 7
GO:0043001	11735	Ank3	ankyrin 3, epithelial
GO:0043001	66460	Sys1	SYS1 Golgi-localized integral membrane protein homolog (S. cerevisiae)
GO:0007154	83965	Enpp5	ectonucleotide pyrophosphatase/phosphodiesterase 5
GO:0007154	118446	Gjc3	gap junction protein, gamma 3
GO:0007154	14618	Gjb1	gap junction protein, beta 1
GO:0007154	118454	Gjc2	gap junction protein, gamma 2
GO:0007214	54393	Gabbr1	gamma-aminobutyric acid (GABA) B receptor, 1
GO:0007214	20496	Slc12a2	solute carrier family 12, member 2
GO:0061098	11820	App	amyloid beta (A4) precursor protein
GO:0061098	19122	Prnp	prion protein
GO:0061098	64297	Gprc5b	G protein-coupled receptor, family C, group 5, member B
GO:0061098	56013	Srcin1	SRC kinase signaling inhibitor 1
GO:0001525	83964	Jam3	junction adhesion molecule 3
GO:0001525	69683	Emc10	ER membrane protein complex subunit 10
GO:0001525	14083	Ptk2	PTK2 protein tyrosine kinase 2
GO:0001525	107449	Unc5b	unc-5 netrin receptor B
GO:0001525	68585	Rtn4	reticulon 4
GO:0001525	14183	Fgfr2	fibroblast growth factor receptor 2
GO:0001525	84004	Mcam	melanoma cell adhesion molecule
GO:0016567	17999	Nedd4	neural precursor cell expressed, developmentally down-regulated 4
GO:0016567	233877	Kctd13	potassium channel tetramerisation domain containing 13
GO:0016567	19823	Rnf7	ring finger protein 7
GO:0016567	66156	Anapc11	anaphase promoting complex subunit 11
GO:0016567	230904	Fbxo2	F-box protein 2
GO:0016567	66854	Trim35	tripartite motif-containing 35
GO:1902476	20496	Slc12a2	solute carrier family 12, member 2
GO:1902476	14658	Glrb	glycine receptor, beta subunit
GO:1902476	12725	Clcn3	chloride channel, voltage-sensitive 3
GO:2001244	20202	S100a9	S100 calcium binding protein A9 (calgranulin B)
GO:2001244	18952	Sept4	septin 4
GO:2001244	20201	S100a8	S100 calcium binding protein A8 (calgranulin A)
GO:2001244	66437	Fis1	fission, mitochondrial 1
GO:0060009	17761	Map7	microtubule-associated protein 7
GO:0060009	20681	Sox8	SRY (sex determining region Y)-box 8
GO:0044319	12305	Ddr1	discoidin domain receptor family, member 1
GO:0044319	56363	Tmeff2	transmembrane protein with EGF-like and two follistatin-like domains 2
GO:2000347	19242	Ptn	pleiotrophin
GO:2000347	68585	Rtn4	reticulon 4
GO:0021680	18032	Nfix	nuclear factor I/X
GO:0021680	72393	Faim2	Fas apoptotic inhibitory molecule 2
GO:0021680	233878	Sez6l2	seizure related 6 homolog like 2
GO:0030239	50876	Tmod2	tropomodulin 2
GO:0030239	21916	Tmod1	tropomodulin 1
GO:0034638	18606	Enpp2	ectonucleotide pyrophosphatase/phosphodiesterase 2
GO:0051258	68041	Mid1ip1	Mid1 interacting protein 1 (gastrulation specific G12-like (zebrafish))
GO:0051258	625249	Gpx4	glutathione peroxidase 4
GO:0051258	17762	Mapt	microtubule-associated protein tau
GO:0050771	13643	Efnb3	ephrin B3
GO:0050771	68585	Rtn4	reticulon 4
GO:0050771	14083	Ptk2	PTK2 protein tyrosine kinase 2
GO:0070507	102693	Phldb1	pleckstrin homology like domain, family B, member 1
GO:0070507	17762	Mapt	microtubule-associated protein tau
GO:0070507	330938	Dixdc1	DIX domain containing 1
GO:0043488	59092	Pcbp4	poly(rC) binding protein 4
GO:0043488	52502	Carhsp1	calcium regulated heat stable protein 1
GO:0043488	22352	Vim	vimentin
GO:0006641	20249	Scd1	stearoyl-Coenzyme A desaturase 1
GO:0006641	13167	Dbi	diazepam binding inhibitor
GO:0006641	225845	Plaat3	phospholipase A and acyltransferase 3
GO:0006641	231070	Insig1	insulin induced gene 1
GO:0001934	76686	Clip3	CAP-GLY domain containing linker protein 3
GO:0001934	18584	Pde8a	phosphodiesterase 8A
GO:0001934	14083	Ptk2	PTK2 protein tyrosine kinase 2
GO:0001934	18479	Pak1	p21 (RAC1) activated kinase 1
GO:0001934	64297	Gprc5b	G protein-coupled receptor, family C, group 5, member B
GO:0001934	76484	Kndc1	kinase non-catalytic C-lobe domain (KIND) containing 1
GO:0001934	77569	Limch1	LIM and calponin homology domains 1
GO:0001934	11820	App	amyloid beta (A4) precursor protein
GO:0030010	18762	Prkcz	protein kinase C, zeta
GO:0030010	235180	Fez1	fasciculation and elongation protein zeta 1 (zygin I)
GO:0030010	83964	Jam3	junction adhesion molecule 3
GO:0030010	18479	Pak1	p21 (RAC1) activated kinase 1
GO:0015986	71679	Atp5h	ATP synthase, H+ transporting, mitochondrial F0 complex, subunit D
GO:0015986	11957	Atp5j	ATP synthase, H+ transporting, mitochondrial F0 complex, subunit F
GO:0015986	28080	Atp5o	ATP synthase, H+ transporting, mitochondrial F1 complex, O subunit
GO:0045165	20674	Sox2	SRY (sex determining region Y)-box 2
GO:0045165	20681	Sox8	SRY (sex determining region Y)-box 8
GO:0045165	14183	Fgfr2	fibroblast growth factor receptor 2
GO:0001701	94217	Lrp1b	low density lipoprotein-related protein 1B
GO:0001701	20665	Sox10	SRY (sex determining region Y)-box 10
GO:0001701	15122	Hba-a1	hemoglobin alpha, adult chain 1
GO:0001701	14183	Fgfr2	fibroblast growth factor receptor 2
GO:0001701	20681	Sox8	SRY (sex determining region Y)-box 8
GO:0001701	229603	Otud7b	OTU domain containing 7B
GO:0001701	110257	Hba-a2	hemoglobin alpha, adult chain 2
GO:0001701	56449	Ybx3	Y box protein 3
GO:0043116	218952	Fermt2	fermitin family member 2
GO:0043116	12741	Cldn5	claudin 5
GO:0048715	64383	Sirt2	sirtuin 2
GO:0048715	76441	Daam2	dishevelled associated activator of morphogenesis 2
GO:0045806	229521	Syt11	synaptotagmin XI
GO:0045806	77116	Mtmr2	myotubularin related protein 2
GO:0038063	12305	Ddr1	discoidin domain receptor family, member 1
GO:0061028	228852	Ppp1r16b	protein phosphatase 1, regulatory subunit 16B
GO:0032956	18479	Pak1	p21 (RAC1) activated kinase 1
GO:0032956	330938	Dixdc1	DIX domain containing 1
GO:0032956	18484	Pam	peptidylglycine alpha-amidating monooxygenase
GO:0032956	76499	Clasp2	CLIP associating protein 2
GO:0032956	14758	Gpm6b	glycoprotein m6b
GO:0034613	18952	Sept4	septin 4
GO:0034613	72927	Hepacam	hepatocyte cell adhesion molecule
GO:0034613	20362	Sept8	septin 8
GO:0034613	18762	Prkcz	protein kinase C, zeta
GO:0034613	16485	Kcna1	potassium voltage-gated channel, shaker-related subfamily, member 1
GO:0007628	21367	Cntn2	contactin 2
GO:0007628	17762	Mapt	microtubule-associated protein tau
GO:0007628	13643	Efnb3	ephrin B3
GO:0007628	14658	Glrb	glycine receptor, beta subunit
GO:0048013	13643	Efnb3	ephrin B3
GO:0048013	14083	Ptk2	PTK2 protein tyrosine kinase 2
GO:0048013	77531	Anks1b	ankyrin repeat and sterile alpha motif domain containing 1B
GO:0051930	68585	Rtn4	reticulon 4
GO:0051930	17967	Ncam1	neural cell adhesion molecule 1
GO:0051930	16592	Fabp5	fatty acid binding protein 5, epidermal
GO:0051930	77125	Il33	interleukin 33
GO:0010951	20745	Spock1	sparc/osteonectin, cwcv and kazal-like domains proteoglycan 1
GO:0010951	30052	Pcsk1n	proprotein convertase subtilisin/kexin type 1 inhibitor
GO:0010951	72902	Spock3	sparc/osteonectin, cwcv and kazal-like domains proteoglycan 3
GO:0010951	66222	Serpinb1a	serine (or cysteine) peptidase inhibitor, clade B, member 1a
GO:0006120	67264	Ndufb8	NADH:ubiquinone oxidoreductase subunit B8
GO:0006120	230075	Ndufb6	NADH:ubiquinone oxidoreductase subunit B6
GO:0006120	66218	Ndufb9	NADH:ubiquinone oxidoreductase subunit B9
GO:0018108	14183	Fgfr2	fibroblast growth factor receptor 2
GO:0018108	12305	Ddr1	discoidin domain receptor family, member 1
GO:0018108	14083	Ptk2	PTK2 protein tyrosine kinase 2
GO:0006821	20496	Slc12a2	solute carrier family 12, member 2
GO:0006821	57776	Ttyh1	tweety family member 1
GO:0006821	14658	Glrb	glycine receptor, beta subunit
GO:0006821	12725	Clcn3	chloride channel, voltage-sensitive 3
GO:0006821	117160	Ttyh2	tweety family member 2
GO:0048489	12934	Dpysl2	dihydropyrimidinase-like 2
GO:0048489	14183	Fgfr2	fibroblast growth factor receptor 2
GO:0048489	20615	Snapin	SNAP-associated protein
GO:0007019	16765	Stmn1	stathmin 1
GO:0007019	56471	Stmn4	stathmin-like 4
GO:0050732	18762	Prkcz	protein kinase C, zeta
GO:0050732	260299	Cadm4	cell adhesion molecule 4
GO:0035584	66437	Fis1	fission, mitochondrial 1
GO:0035584	19122	Prnp	prion protein
GO:0051898	101476	Plekha1	pleckstrin homology domain containing, family A (phosphoinositide binding specific) member 1
GO:0051898	109042	Cavin3	caveolae associated 3
GO:0051898	27280	Phlda3	pleckstrin homology like domain, family A, member 3
GO:0016358	17754	Map1a	microtubule-associated protein 1 A
GO:0016358	11820	App	amyloid beta (A4) precursor protein
GO:0016358	18479	Pak1	p21 (RAC1) activated kinase 1
GO:0006476	64383	Sirt2	sirtuin 2
GO:0008610	66234	Msmo1	methylsterol monoxygenase 1
GO:0008610	338521	Fa2h	fatty acid 2-hydroxylase
GO:0008610	20249	Scd1	stearoyl-Coenzyme A desaturase 1
GO:0099151	19266	Ptprd	protein tyrosine phosphatase, receptor type, D
GO:1901216	11820	App	amyloid beta (A4) precursor protein
GO:1901216	17762	Mapt	microtubule-associated protein tau
GO:1901216	19122	Prnp	prion protein
GO:1901216	74747	Ddit4	DNA-damage-inducible transcript 4
GO:0002084	226016	Abhd17b	abhydrolase domain containing 17B
GO:1990869	20315	Cxcl12	chemokine (C-X-C motif) ligand 12
GO:1990869	20496	Slc12a2	solute carrier family 12, member 2
GO:0099560	13602	Sparcl1	SPARC-like 1
GO:0099560	19266	Ptprd	protein tyrosine phosphatase, receptor type, D
GO:0007218	14763	Gpr37	G protein-coupled receptor 37
GO:0007218	14658	Glrb	glycine receptor, beta subunit
GO:0007218	30052	Pcsk1n	proprotein convertase subtilisin/kexin type 1 inhibitor
GO:0010033	17762	Mapt	microtubule-associated protein tau
GO:0010033	18479	Pak1	p21 (RAC1) activated kinase 1
GO:0010033	67092	Gatm	glycine amidinotransferase (L-arginine:glycine amidinotransferase)
GO:0010033	20674	Sox2	SRY (sex determining region Y)-box 2
GO:0051260	16485	Kcna1	potassium voltage-gated channel, shaker-related subfamily, member 1
GO:0051260	233877	Kctd13	potassium channel tetramerisation domain containing 13
GO:0051260	19122	Prnp	prion protein
GO:0051260	17762	Mapt	microtubule-associated protein tau
GO:0051260	11820	App	amyloid beta (A4) precursor protein
GO:0016311	67078	Pgp	phosphoglycolate phosphatase
GO:0016311	77116	Mtmr2	myotubularin related protein 2
GO:0016311	66959	Dusp26	dual specificity phosphatase 26 (putative)
GO:0016311	19266	Ptprd	protein tyrosine phosphatase, receptor type, D
GO:0006869	11815	Apod	apolipoprotein D
GO:0006869	217258	Abca8a	ATP-binding cassette, sub-family A (ABC1), member 8a
GO:0006869	11980	Atp8a1	ATPase, aminophospholipid transporter (APLT), class I, type 8A, member 1
GO:0006869	11305	Abca2	ATP-binding cassette, sub-family A (ABC1), member 2
GO:0006869	56356	Gltp	glycolipid transfer protein
GO:0045599	218952	Fermt2	fermitin family member 2
GO:0045599	231070	Insig1	insulin induced gene 1
GO:0045599	64383	Sirt2	sirtuin 2
GO:0071108	229603	Otud7b	OTU domain containing 7B
GO:0055010	14225	Fkbp1a	FK506 binding protein 1a
GO:0055010	14183	Fgfr2	fibroblast growth factor receptor 2
GO:0055010	21952	Tnni1	troponin I, skeletal, slow 1
GO:0098609	75909	Vmp1	vacuole membrane protein 1
GO:0098609	12741	Cldn5	claudin 5
GO:0098609	20315	Cxcl12	chemokine (C-X-C motif) ligand 12
GO:0098609	57776	Ttyh1	tweety family member 1
GO:0098609	83964	Jam3	junction adhesion molecule 3
GO:0008089	14533	Bloc1s1	biogenesis of lysosomal organelles complex-1, subunit 1
GO:0008089	20615	Snapin	SNAP-associated protein
GO:0008089	16560	Kif1a	kinesin family member 1A
GO:0030334	20315	Cxcl12	chemokine (C-X-C motif) ligand 12
GO:0030334	18606	Enpp2	ectonucleotide pyrophosphatase/phosphodiesterase 2
GO:0030334	68585	Rtn4	reticulon 4
GO:0030334	56013	Srcin1	SRC kinase signaling inhibitor 1
GO:0002009	20665	Sox10	SRY (sex determining region Y)-box 10
GO:0002009	12349	Car2	carbonic anhydrase 2
GO:0002009	20681	Sox8	SRY (sex determining region Y)-box 8
GO:0007010	12934	Dpysl2	dihydropyrimidinase-like 2
GO:0007010	13823	Epb41l3	erythrocyte membrane protein band 4.1 like 3
GO:0007010	328329	Mast4	microtubule associated serine/threonine kinase family member 4
GO:0007010	69581	Rhou	ras homolog family member U
GO:0007010	22239	Ugt8a	UDP galactosyltransferase 8A
GO:0007626	64297	Gprc5b	G protein-coupled receptor, family C, group 5, member B
GO:0007626	11820	App	amyloid beta (A4) precursor protein
GO:0007626	11804	Aplp2	amyloid beta (A4) precursor-like protein 2
GO:0007626	11305	Abca2	ATP-binding cassette, sub-family A (ABC1), member 2
GO:0007626	14681	Gnao1	guanine nucleotide binding protein, alpha O
GO:0051497	56363	Tmeff2	transmembrane protein with EGF-like and two follistatin-like domains 2
GO:0051497	76499	Clasp2	CLIP associating protein 2
GO:0051497	16765	Stmn1	stathmin 1
GO:0001932	14083	Ptk2	PTK2 protein tyrosine kinase 2
GO:0001932	118454	Gjc2	gap junction protein, gamma 2
GO:0001932	260299	Cadm4	cell adhesion molecule 4
GO:0030182	74747	Ddit4	DNA-damage-inducible transcript 4
GO:0030182	223649	Nrbp2	nuclear receptor binding protein 2
GO:0030182	50914	Olig1	oligodendrocyte transcription factor 1
GO:0030182	50913	Olig2	oligodendrocyte transcription factor 2
GO:0030182	14457	Gas7	growth arrest specific 7
GO:0030182	19266	Ptprd	protein tyrosine phosphatase, receptor type, D
GO:0009617	225845	Plaat3	phospholipase A and acyltransferase 3
GO:0009617	15122	Hba-a1	hemoglobin alpha, adult chain 1
GO:0009617	18028	Nfib	nuclear factor I/B
GO:0009617	71069	Stox2	storkhead box 2
GO:0009617	110257	Hba-a2	hemoglobin alpha, adult chain 2
GO:0009617	22041	Trf	transferrin
GO:0009617	20249	Scd1	stearoyl-Coenzyme A desaturase 1
GO:0090263	14183	Fgfr2	fibroblast growth factor receptor 2
GO:0090263	64297	Gprc5b	G protein-coupled receptor, family C, group 5, member B
GO:0090263	76441	Daam2	dishevelled associated activator of morphogenesis 2
GO:0006935	67272	Cmtm5	CKLF-like MARVEL transmembrane domain containing 5
GO:0006935	18606	Enpp2	ectonucleotide pyrophosphatase/phosphodiesterase 2
GO:0006935	20201	S100a8	S100 calcium binding protein A8 (calgranulin A)
GO:0006935	20202	S100a9	S100 calcium binding protein A9 (calgranulin B)
GO:0006935	20315	Cxcl12	chemokine (C-X-C motif) ligand 12
GO:0030336	12741	Cldn5	claudin 5
GO:0030336	19242	Ptn	pleiotrophin
GO:0030336	14083	Ptk2	PTK2 protein tyrosine kinase 2
GO:0030336	56363	Tmeff2	transmembrane protein with EGF-like and two follistatin-like domains 2
GO:0030336	77569	Limch1	LIM and calponin homology domains 1
GO:0050806	233877	Kctd13	potassium channel tetramerisation domain containing 13
GO:0050806	14083	Ptk2	PTK2 protein tyrosine kinase 2
GO:0050806	18762	Prkcz	protein kinase C, zeta
GO:0032418	20615	Snapin	SNAP-associated protein
GO:0032418	14533	Bloc1s1	biogenesis of lysosomal organelles complex-1, subunit 1
GO:0040008	72927	Hepacam	hepatocyte cell adhesion molecule
GO:0040008	207683	Igsf11	immunoglobulin superfamily, member 11
GO:0040008	21881	Tkt	transketolase
GO:0040008	14797	Tle5	TLE family member 5, transcriptional modulator
GO:0031032	77569	Limch1	LIM and calponin homology domains 1
GO:0031032	13823	Epb41l3	erythrocyte membrane protein band 4.1 like 3
GO:0031032	71994	Cnn3	calponin 3, acidic
GO:0000381	105559	Mbnl2	muscleblind like splicing factor 2
GO:0000381	72289	Malat1	metastasis associated lung adenocarcinoma transcript 1 (non-coding RNA)
GO:1904646	19122	Prnp	prion protein
GO:1904646	11820	App	amyloid beta (A4) precursor protein
GO:0070979	66156	Anapc11	anaphase promoting complex subunit 11
GO:0070979	218793	Ube2e2	ubiquitin-conjugating enzyme E2E 2
GO:0001938	69683	Emc10	ER membrane protein complex subunit 10
GO:0001938	20315	Cxcl12	chemokine (C-X-C motif) ligand 12
GO:0001938	228852	Ppp1r16b	protein phosphatase 1, regulatory subunit 16B
GO:0007018	16560	Kif1a	kinesin family member 1A
GO:0007018	67068	Dynlrb1	dynein light chain roadblock-type 1
GO:0007018	234663	Dync1li2	dynein, cytoplasmic 1 light intermediate chain 2
GO:0007018	16564	Kif21a	kinesin family member 21A
GO:0016477	83964	Jam3	junction adhesion molecule 3
GO:0016477	56363	Tmeff2	transmembrane protein with EGF-like and two follistatin-like domains 2
GO:0016477	233877	Kctd13	potassium channel tetramerisation domain containing 13
GO:0016477	18479	Pak1	p21 (RAC1) activated kinase 1
GO:0016477	18762	Prkcz	protein kinase C, zeta
GO:0016477	76499	Clasp2	CLIP associating protein 2
GO:0016477	69581	Rhou	ras homolog family member U
GO:0048663	50913	Olig2	oligodendrocyte transcription factor 2
GO:0048663	20674	Sox2	SRY (sex determining region Y)-box 2
GO:0048663	50914	Olig1	oligodendrocyte transcription factor 1
GO:0050905	14658	Glrb	glycine receptor, beta subunit
GO:0050905	16485	Kcna1	potassium voltage-gated channel, shaker-related subfamily, member 1
GO:0042127	17988	Ndrg1	N-myc downstream regulated gene 1
GO:0042127	14083	Ptk2	PTK2 protein tyrosine kinase 2
GO:0042127	338521	Fa2h	fatty acid 2-hydroxylase
GO:0042127	14183	Fgfr2	fibroblast growth factor receptor 2
GO:0042127	260299	Cadm4	cell adhesion molecule 4
GO:0071805	15166	Hcn2	hyperpolarization-activated, cyclic nucleotide-gated K+ 2
GO:0071805	76376	Slc24a2	solute carrier family 24 (sodium/potassium/calcium exchanger), member 2
GO:0071805	16485	Kcna1	potassium voltage-gated channel, shaker-related subfamily, member 1
GO:0042771	27280	Phlda3	pleckstrin homology like domain, family A, member 3
GO:0042771	74747	Ddit4	DNA-damage-inducible transcript 4
GO:0035725	20496	Slc12a2	solute carrier family 12, member 2
GO:0035725	76376	Slc24a2	solute carrier family 24 (sodium/potassium/calcium exchanger), member 2
GO:0035725	14664	Slc6a9	solute carrier family 6 (neurotransmitter transporter, glycine), member 9
GO:0035725	15166	Hcn2	hyperpolarization-activated, cyclic nucleotide-gated K+ 2
GO:0045732	93960	Nkd1	naked cuticle 1
GO:0045732	17999	Nedd4	neural precursor cell expressed, developmentally down-regulated 4
GO:0030593	20201	S100a8	S100 calcium binding protein A8 (calgranulin A)
GO:0030593	20202	S100a9	S100 calcium binding protein A9 (calgranulin B)
GO:0060326	20315	Cxcl12	chemokine (C-X-C motif) ligand 12
GO:0060326	14745	Lpar1	lysophosphatidic acid receptor 1
GO:0060326	18606	Enpp2	ectonucleotide pyrophosphatase/phosphodiesterase 2
GO:0000422	66437	Fis1	fission, mitochondrial 1
GO:0000422	93739	Gabarapl2	gamma-aminobutyric acid (GABA) A receptor-associated protein-like 2
GO:0018230	57437	Golga7	golgi autoantigen, golgin subfamily a, 7
GO:0018230	76686	Clip3	CAP-GLY domain containing linker protein 3
GO:0019228	11735	Ank3	ankyrin 3, epithelial
GO:0019228	16485	Kcna1	potassium voltage-gated channel, shaker-related subfamily, member 1
GO:0016055	330938	Dixdc1	DIX domain containing 1
GO:0016055	76441	Daam2	dishevelled associated activator of morphogenesis 2
GO:0016055	93960	Nkd1	naked cuticle 1
GO:0016055	14797	Tle5	TLE family member 5, transcriptional modulator
GO:0016055	218952	Fermt2	fermitin family member 2
GO:0016055	208846	Daam1	dishevelled associated activator of morphogenesis 1
GO:0010634	18606	Enpp2	ectonucleotide pyrophosphatase/phosphodiesterase 2
GO:0010634	68585	Rtn4	reticulon 4
GO:0010634	76499	Clasp2	CLIP associating protein 2
GO:0051781	19242	Ptn	pleiotrophin
GO:0051781	14183	Fgfr2	fibroblast growth factor receptor 2
GO:0051781	64383	Sirt2	sirtuin 2
GO:0001578	67971	Tppp3	tubulin polymerization-promoting protein family member 3
GO:0001578	17761	Map7	microtubule-associated protein 7
GO:0043113	18479	Pak1	p21 (RAC1) activated kinase 1
GO:0043113	19242	Ptn	pleiotrophin
GO:0043113	230157	Tmeff1	transmembrane protein with EGF-like and two follistatin-like domains 1
GO:0032007	74747	Ddit4	DNA-damage-inducible transcript 4
GO:0120162	16592	Fabp5	fatty acid binding protein 5, epidermal
GO:0120162	170439	Elovl6	ELOVL family member 6, elongation of long chain fatty acids (yeast)
GO:0120162	67092	Gatm	glycine amidinotransferase (L-arginine:glycine amidinotransferase)
GO:0120162	20249	Scd1	stearoyl-Coenzyme A desaturase 1
GO:0031623	21367	Cntn2	contactin 2
GO:0031623	103967	Dnm3	dynamin 3
GO:0031623	17999	Nedd4	neural precursor cell expressed, developmentally down-regulated 4
GO:0071364	18584	Pde8a	phosphodiesterase 8A
GO:0046034	11957	Atp5j	ATP synthase, H+ transporting, mitochondrial F0 complex, subunit F
GO:0046034	28080	Atp5o	ATP synthase, H+ transporting, mitochondrial F1 complex, O subunit
GO:0046034	71679	Atp5h	ATP synthase, H+ transporting, mitochondrial F0 complex, subunit D
GO:0046627	18762	Prkcz	protein kinase C, zeta
GO:0046627	50915	Grb14	growth factor receptor bound protein 14
GO:0007229	14083	Ptk2	PTK2 protein tyrosine kinase 2
GO:0007229	19242	Ptn	pleiotrophin
GO:0007229	218952	Fermt2	fermitin family member 2
GO:0060548	12177	Bnip3l	BCL2/adenovirus E1B interacting protein 3-like
GO:0060548	218952	Fermt2	fermitin family member 2
GO:0060548	17967	Ncam1	neural cell adhesion molecule 1
GO:0060548	18584	Pde8a	phosphodiesterase 8A
GO:0015816	14664	Slc6a9	solute carrier family 6 (neurotransmitter transporter, glycine), member 9
GO:0008333	30948	Bin1	bridging integrator 1
GO:0008333	20615	Snapin	SNAP-associated protein
GO:0070050	12725	Clcn3	chloride channel, voltage-sensitive 3
GO:0070050	17754	Map1a	microtubule-associated protein 1 A
GO:0032722	77125	Il33	interleukin 33
GO:0032722	11820	App	amyloid beta (A4) precursor protein
GO:0001558	13823	Epb41l3	erythrocyte membrane protein band 4.1 like 3
GO:0001558	77980	Sbf1	SET binding factor 1
GO:0001558	12305	Ddr1	discoidin domain receptor family, member 1
GO:0007568	11815	Apod	apolipoprotein D
GO:0007568	14681	Gnao1	guanine nucleotide binding protein, alpha O
GO:0007568	17967	Ncam1	neural cell adhesion molecule 1
GO:0030516	12934	Dpysl2	dihydropyrimidinase-like 2
GO:0030516	76499	Clasp2	CLIP associating protein 2
GO:0044342	66222	Serpinb1a	serine (or cysteine) peptidase inhibitor, clade B, member 1a
GO:0010917	17762	Mapt	microtubule-associated protein tau
GO:0010917	12177	Bnip3l	BCL2/adenovirus E1B interacting protein 3-like
GO:0048711	17136	Mag	myelin-associated glycoprotein
GO:0048711	30948	Bin1	bridging integrator 1
GO:0032933	231070	Insig1	insulin induced gene 1
GO:0045176	83964	Jam3	junction adhesion molecule 3
GO:0045176	233752	Insc	INSC spindle orientation adaptor protein
GO:0010507	14083	Ptk2	PTK2 protein tyrosine kinase 2
GO:0010507	64383	Sirt2	sirtuin 2
GO:2001020	17762	Mapt	microtubule-associated protein tau
GO:0070292	225845	Plaat3	phospholipase A and acyltransferase 3
GO:0090307	234094	Arhgef10	Rho guanine nucleotide exchange factor (GEF) 10
GO:0090307	76499	Clasp2	CLIP associating protein 2
GO:0009636	17196	Mbp	myelin basic protein
GO:0009636	118454	Gjc2	gap junction protein, gamma 2
GO:0009636	12799	Cnp	2',3'-cyclic nucleotide 3' phosphodiesterase
GO:0030948	260299	Cadm4	cell adhesion molecule 4
GO:0030948	17999	Nedd4	neural precursor cell expressed, developmentally down-regulated 4
GO:0071679	18028	Nfib	nuclear factor I/B
GO:0071679	17967	Ncam1	neural cell adhesion molecule 1
GO:0070933	64383	Sirt2	sirtuin 2
GO:0032736	77125	Il33	interleukin 33
GO:0032736	18762	Prkcz	protein kinase C, zeta
GO:0017185	66180	P3h4	prolyl 3-hydroxylase family member 4 (non-enzymatic)
GO:0071526	20358	Sema6a	sema domain, transmembrane domain (TM), and cytoplasmic domain, (semaphorin) 6A
GO:0071526	214968	Sema6d	sema domain, transmembrane domain (TM), and cytoplasmic domain, (semaphorin) 6D
GO:0046785	67971	Tppp3	tubulin polymerization-promoting protein family member 3
GO:0046785	17762	Mapt	microtubule-associated protein tau
GO:0051457	107566	Arl2bp	ADP-ribosylation factor-like 2 binding protein
GO:0035871	229603	Otud7b	OTU domain containing 7B
GO:0035265	17761	Map7	microtubule-associated protein 7
GO:0035265	14183	Fgfr2	fibroblast growth factor receptor 2
GO:0031642	77116	Mtmr2	myotubularin related protein 2
GO:1900181	11820	App	amyloid beta (A4) precursor protein
GO:1900181	229603	Otud7b	OTU domain containing 7B
GO:0045773	71653	Shtn1	shootin 1
GO:0045773	17762	Mapt	microtubule-associated protein tau
GO:0045773	18479	Pak1	p21 (RAC1) activated kinase 1
GO:0032869	18479	Pak1	p21 (RAC1) activated kinase 1
GO:0032869	231070	Insig1	insulin induced gene 1
GO:0032869	50915	Grb14	growth factor receptor bound protein 14
GO:0032869	18762	Prkcz	protein kinase C, zeta
GO:0061640	20362	Sept8	septin 8
GO:0061640	18952	Sept4	septin 4
GO:0001967	11820	App	amyloid beta (A4) precursor protein
GO:0001967	11804	Aplp2	amyloid beta (A4) precursor-like protein 2
GO:0097105	19266	Ptprd	protein tyrosine phosphatase, receptor type, D
GO:0006518	18484	Pam	peptidylglycine alpha-amidating monooxygenase
GO:0060444	20496	Slc12a2	solute carrier family 12, member 2
GO:0060444	12305	Ddr1	discoidin domain receptor family, member 1
GO:1990573	15166	Hcn2	hyperpolarization-activated, cyclic nucleotide-gated K+ 2
GO:1990573	20496	Slc12a2	solute carrier family 12, member 2
GO:0051402	11820	App	amyloid beta (A4) precursor protein
GO:0051402	11302	Aatk	apoptosis-associated tyrosine kinase
GO:0007566	12305	Ddr1	discoidin domain receptor family, member 1
GO:0007566	75909	Vmp1	vacuole membrane protein 1
GO:0007566	67971	Tppp3	tubulin polymerization-promoting protein family member 3
GO:0070534	218793	Ube2e2	ubiquitin-conjugating enzyme E2E 2
GO:0070534	17999	Nedd4	neural precursor cell expressed, developmentally down-regulated 4
GO:0016525	20358	Sema6a	sema domain, transmembrane domain (TM), and cytoplasmic domain, (semaphorin) 6A
GO:0016525	19242	Ptn	pleiotrophin
GO:0016525	12741	Cldn5	claudin 5
GO:0016525	21413	Tcf4	transcription factor 4
GO:0006879	22041	Trf	transferrin
GO:0006879	11656	Alas2	aminolevulinic acid synthase 2, erythroid
GO:0006879	14319	Fth1	ferritin heavy polypeptide 1
GO:0006516	230904	Fbxo2	F-box protein 2
GO:0051895	11815	Apod	apolipoprotein D
GO:0051895	76499	Clasp2	CLIP associating protein 2
GO:0008654	68262	Agpat4	1-acylglycerol-3-phosphate O-acyltransferase 4 (lysophosphatidic acid acyltransferase, delta)
GO:0008654	225845	Plaat3	phospholipase A and acyltransferase 3
GO:0008654	218442	Serinc5	serine incorporator 5
GO:0003197	17999	Nedd4	neural precursor cell expressed, developmentally down-regulated 4
GO:0030838	30948	Bin1	bridging integrator 1
GO:0030838	104252	Cdc42ep2	CDC42 effector protein (Rho GTPase binding) 2
GO:0048167	17754	Map1a	microtubule-associated protein 1 A
GO:0048167	207683	Igsf11	immunoglobulin superfamily, member 11
GO:0048167	19242	Ptn	pleiotrophin
GO:0007188	14677	Gnai1	guanine nucleotide binding protein (G protein), alpha inhibiting 1
GO:0007188	14681	Gnao1	guanine nucleotide binding protein, alpha O
GO:0007188	18749	Prkacb	protein kinase, cAMP dependent, catalytic, beta
GO:0048286	20674	Sox2	SRY (sex determining region Y)-box 2
GO:0048286	14183	Fgfr2	fibroblast growth factor receptor 2
GO:0010468	56449	Ybx3	Y box protein 3
GO:0010468	59092	Pcbp4	poly(rC) binding protein 4
GO:0010468	11820	App	amyloid beta (A4) precursor protein
GO:0010468	18479	Pak1	p21 (RAC1) activated kinase 1
GO:0010468	22057	Tob1	transducer of ErbB-2.1
GO:0010468	236539	Phgdh	3-phosphoglycerate dehydrogenase
GO:0010468	20674	Sox2	SRY (sex determining region Y)-box 2
GO:0051693	227753	Gsn	gelsolin
GO:0098884	103967	Dnm3	dynamin 3
GO:0001921	101490	Inpp5f	inositol polyphosphate-5-phosphatase F
GO:0007097	94040	Clmn	calmin
GO:0007097	14083	Ptk2	PTK2 protein tyrosine kinase 2
GO:1902894	11820	App	amyloid beta (A4) precursor protein
GO:1902894	18028	Nfib	nuclear factor I/B
GO:0019430	18477	Prdx1	peroxiredoxin 1
GO:0043069	67623	Tm7sf3	transmembrane 7 superfamily member 3
GO:1903078	76686	Clip3	CAP-GLY domain containing linker protein 3
GO:1903078	19122	Prnp	prion protein
GO:0045745	50876	Tmod2	tropomodulin 2
GO:0045745	11820	App	amyloid beta (A4) precursor protein
GO:0030198	11820	App	amyloid beta (A4) precursor protein
GO:0030198	11803	Aplp1	amyloid beta (A4) precursor-like protein 1
GO:0030198	11804	Aplp2	amyloid beta (A4) precursor-like protein 2
GO:0030198	11785	Apbb1	amyloid beta (A4) precursor protein-binding, family B, member 1
GO:0030198	14083	Ptk2	PTK2 protein tyrosine kinase 2
GO:0060546	11739	Slc25a4	solute carrier family 25 (mitochondrial carrier, adenine nucleotide translocator), member 4
GO:0060546	56449	Ybx3	Y box protein 3
GO:0048546	20665	Sox10	SRY (sex determining region Y)-box 10
GO:0042692	19317	Qk	quaking
GO:0042692	30948	Bin1	bridging integrator 1
GO:0010763	18479	Pak1	p21 (RAC1) activated kinase 1
GO:0010763	14083	Ptk2	PTK2 protein tyrosine kinase 2
GO:0016579	78787	Usp54	ubiquitin specific peptidase 54
GO:0016579	66124	Josd2	Josephin domain containing 2
GO:0016579	229603	Otud7b	OTU domain containing 7B
GO:0051298	101565	Ccp110	centriolar coiled coil protein 110
GO:0051298	234094	Arhgef10	Rho guanine nucleotide exchange factor (GEF) 10
GO:0034446	218952	Fermt2	fermitin family member 2
GO:0034446	56363	Tmeff2	transmembrane protein with EGF-like and two follistatin-like domains 2
GO:0034446	56013	Srcin1	SRC kinase signaling inhibitor 1
GO:0050885	14912	Nkx6-2	NK6 homeobox 2
GO:0050885	11804	Aplp2	amyloid beta (A4) precursor-like protein 2
GO:0050885	11820	App	amyloid beta (A4) precursor protein
GO:0060291	18762	Prkcz	protein kinase C, zeta
GO:0060291	76376	Slc24a2	solute carrier family 24 (sodium/potassium/calcium exchanger), member 2
GO:0060291	11820	App	amyloid beta (A4) precursor protein
GO:0060291	13167	Dbi	diazepam binding inhibitor
GO:0008210	30953	Schip1	schwannomin interacting protein 1
GO:0008210	101476	Plekha1	pleckstrin homology domain containing, family A (phosphoinositide binding specific) member 1
GO:0050930	20315	Cxcl12	chemokine (C-X-C motif) ligand 12
GO:0008154	227753	Gsn	gelsolin
GO:0008631	19823	Rnf7	ring finger protein 7
GO:0008631	17762	Mapt	microtubule-associated protein tau
GO:0051897	20315	Cxcl12	chemokine (C-X-C motif) ligand 12
GO:0051897	218952	Fermt2	fermitin family member 2
GO:0051897	68585	Rtn4	reticulon 4
GO:0051897	14083	Ptk2	PTK2 protein tyrosine kinase 2
GO:2000114	71653	Shtn1	shootin 1
GO:0060292	76376	Slc24a2	solute carrier family 24 (sodium/potassium/calcium exchanger), member 2
GO:0007584	67092	Gatm	glycine amidinotransferase (L-arginine:glycine amidinotransferase)
GO:0007584	17762	Mapt	microtubule-associated protein tau
GO:0050821	57437	Golga7	golgi autoantigen, golgin subfamily a, 7
GO:0050821	11785	Apbb1	amyloid beta (A4) precursor protein-binding, family B, member 1
GO:0050821	68585	Rtn4	reticulon 4
GO:0050821	12955	Cryab	crystallin, alpha B
GO:0006366	50794	Klf13	Kruppel-like factor 13
GO:0006366	14009	Etv1	ets variant 1
GO:0006366	69833	Polr2f	polymerase (RNA) II (DNA directed) polypeptide F
GO:0006749	625249	Gpx4	glutathione peroxidase 4
GO:0006749	68312	Gstm7	glutathione S-transferase, mu 7
GO:0048490	20615	Snapin	SNAP-associated protein
GO:0048490	14533	Bloc1s1	biogenesis of lysosomal organelles complex-1, subunit 1
GO:0051899	71653	Shtn1	shootin 1
GO:0051899	18762	Prkcz	protein kinase C, zeta
GO:0021591	214968	Sema6d	sema domain, transmembrane domain (TM), and cytoplasmic domain, (semaphorin) 6D
GO:0030324	17313	Mgp	matrix Gla protein
GO:0030324	18028	Nfib	nuclear factor I/B
GO:0030324	14183	Fgfr2	fibroblast growth factor receptor 2
GO:0098719	20496	Slc12a2	solute carrier family 12, member 2
GO:0098719	15166	Hcn2	hyperpolarization-activated, cyclic nucleotide-gated K+ 2
GO:0060252	14083	Ptk2	PTK2 protein tyrosine kinase 2
GO:0060252	22352	Vim	vimentin
GO:0060074	233878	Sez6l2	seizure related 6 homolog like 2
GO:0060074	18027	Nfia	nuclear factor I/A
GO:0032755	17196	Mbp	myelin basic protein
GO:0032755	77125	Il33	interleukin 33
GO:0032755	11820	App	amyloid beta (A4) precursor protein
GO:0045785	20315	Cxcl12	chemokine (C-X-C motif) ligand 12
GO:0045785	66959	Dusp26	dual specificity phosphatase 26 (putative)
GO:0045785	14083	Ptk2	PTK2 protein tyrosine kinase 2
GO:0010629	17762	Mapt	microtubule-associated protein tau
GO:0010629	11820	App	amyloid beta (A4) precursor protein
GO:0010629	21413	Tcf4	transcription factor 4
GO:0010629	12955	Cryab	crystallin, alpha B
GO:0010629	14797	Tle5	TLE family member 5, transcriptional modulator
GO:0010629	12741	Cldn5	claudin 5
GO:2000406	11820	App	amyloid beta (A4) precursor protein
GO:2000406	20315	Cxcl12	chemokine (C-X-C motif) ligand 12
GO:0046697	19242	Ptn	pleiotrophin
GO:0046697	67971	Tppp3	tubulin polymerization-promoting protein family member 3
GO:0070932	64383	Sirt2	sirtuin 2
GO:0007212	14681	Gnao1	guanine nucleotide binding protein, alpha O
GO:0016197	330401	Tmcc1	transmembrane and coiled coil domains 1
GO:0016197	14533	Bloc1s1	biogenesis of lysosomal organelles complex-1, subunit 1
GO:0006417	19317	Qk	quaking
GO:0006417	11820	App	amyloid beta (A4) precursor protein
GO:0006417	11803	Aplp1	amyloid beta (A4) precursor-like protein 1
GO:0006417	20202	S100a9	S100 calcium binding protein A9 (calgranulin B)
GO:0048488	30948	Bin1	bridging integrator 1
GO:0048488	103967	Dnm3	dynamin 3
GO:0006694	208715	Hmgcs1	3-hydroxy-3-methylglutaryl-Coenzyme A synthase 1
GO:0006694	106529	Tecr	trans-2,3-enoyl-CoA reductase
GO:0006694	66234	Msmo1	methylsterol monoxygenase 1
GO:0046847	57776	Ttyh1	tweety family member 1
GO:0046847	103967	Dnm3	dynamin 3
GO:0033173	53901	Rcan2	regulator of calcineurin 2
GO:0007202	14745	Lpar1	lysophosphatidic acid receptor 1
GO:0006937	16485	Kcna1	potassium voltage-gated channel, shaker-related subfamily, member 1
GO:0006937	21952	Tnni1	troponin I, skeletal, slow 1
GO:0008652	107272	Psat1	phosphoserine aminotransferase 1
GO:0008652	236539	Phgdh	3-phosphoglycerate dehydrogenase
GO:0050966	16485	Kcna1	potassium voltage-gated channel, shaker-related subfamily, member 1
GO:0050966	20315	Cxcl12	chemokine (C-X-C motif) ligand 12
GO:0010001	18028	Nfib	nuclear factor I/B
GO:0010001	18823	Plp1	proteolipid protein (myelin) 1
GO:0061844	11820	App	amyloid beta (A4) precursor protein
GO:0061844	20202	S100a9	S100 calcium binding protein A9 (calgranulin B)
GO:0061844	20315	Cxcl12	chemokine (C-X-C motif) ligand 12

## Sheet: GO-CC
Gene Set Name	Description	Genes in Gene Set	Genes in Overlap	P-value	FDR
GO:0043209	myelin sheath	223	59	7.55542e-83	3.72482e-80
GO:0005747	mitochondrial respiratory chain complex I	101	21	1.34718e-27	3.3208e-25
GO:0033270	paranode region of axon	24	14	1.78326e-26	2.9305e-24
GO:0005743	mitochondrial inner membrane	491	31	8.65344e-24	1.06654e-21
GO:0005874	microtubule	383	25	9.21492e-20	9.08592e-18
GO:0045121	membrane raft	333	23	7.9585e-19	6.53923e-17
GO:0014069	postsynaptic density	418	23	1.16491e-16	8.20433e-15
GO:0008021	synaptic vesicle	216	17	3.40007e-15	2.09529e-13
GO:0033268	node of Ranvier	25	8	5.37417e-13	2.94385e-11
GO:0015630	microtubule cytoskeleton	223	15	1.4266e-12	7.03314e-11
GO:0030176	integral component of endoplasmic reticulum membrane	151	13	1.96251e-12	8.79563e-11
GO:0070469	respirasome	60	9	3.22522e-11	1.32503e-09
GO:0031838	haptoglobin-hemoglobin complex	16	6	1.54403e-10	5.85542e-09
GO:0030426	growth cone	173	12	1.76023e-10	6.19853e-09
GO:0043194	axon initial segment	31	7	2.45813e-10	7.57411e-09
GO:0043197	dendritic spine	221	13	2.36876e-10	7.57411e-09
GO:0043220	Schmidt-Lanterman incisure	18	6	3.54771e-10	1.02884e-08
GO:0001725	stress fiber	114	10	5.94016e-10	1.62694e-08
GO:0044224	juxtaparanode region of axon	20	6	7.34188e-10	1.80977e-08
GO:0005833	hemoglobin complex	20	6	7.34188e-10	1.80977e-08
GO:0005769	early endosome	295	14	8.00563e-10	1.87942e-08
GO:0005741	mitochondrial outer membrane	200	12	9.32582e-10	2.08983e-08
GO:0098793	presynapse	129	10	2.00182e-09	4.29086e-08
GO:0031083	BLOC-1 complex	32	6	1.62757e-08	3.3433e-07
GO:0044297	cell body	123	9	2.14704e-08	4.23396e-07
GO:0043235	receptor complex	266	12	2.28201e-08	4.32705e-07
GO:0098685	Schaffer collateral - CA1 synapse	172	10	3.18945e-08	5.82371e-07
GO:0005923	bicellular tight junction	188	10	7.37584e-08	1.29868e-06
GO:0005921	gap junction	41	6	7.76015e-08	1.31923e-06
GO:0055037	recycling endosome	146	9	9.47966e-08	1.55782e-06
GO:0070160	tight junction	24	5	1.52268e-07	2.42155e-06
GO:0005911	cell-cell junction	264	11	1.95511e-07	3.0121e-06
GO:0044295	axonal growth cone	50	6	2.63542e-07	3.93715e-06
GO:0044291	cell-cell contact zone	28	5	3.46053e-07	4.94295e-06
GO:0015629	actin cytoskeleton	280	11	3.50919e-07	4.94295e-06
GO:0005925	focal adhesion	234	10	5.58366e-07	7.64651e-06
GO:0031105	septin complex	31	5	5.90575e-07	7.86902e-06
GO:0016324	apical plasma membrane	459	13	1.25012e-06	1.62187e-05
GO:0005802	trans-Golgi network	263	10	1.60507e-06	2.02898e-05
GO:0031252	cell leading edge	72	6	2.35105e-06	2.89767e-05
GO:0005905	clathrin-coated pit	79	6	4.05544e-06	4.80421e-05
GO:0098982	GABA-ergic synapse	172	8	4.09283e-06	4.80421e-05
GO:0005765	lysosomal membrane	175	8	4.64974e-06	5.33098e-05
GO:0030018	Z disc	177	8	5.0556e-06	5.66457e-05
GO:0005753	mitochondrial proton-transporting ATP synthase complex	24	4	7.31823e-06	8.01753e-05
GO:0005758	mitochondrial intermembrane space	98	6	1.41233e-05	0.000148711
GO:0030285	integral component of synaptic vesicle membrane	58	5	1.41773e-05	0.000148711
GO:0010008	endosome membrane	102	6	1.77515e-05	0.000182322
GO:0030864	cortical actin cytoskeleton	61	5	1.8171e-05	0.000182823
GO:0099056	integral component of presynaptic membrane	112	6	3.01806e-05	0.000291746
GO:0005635	nuclear envelope	226	8	2.96204e-05	0.000291746
GO:0098686	hippocampal mossy fiber to CA3 synapse	68	5	3.08956e-05	0.000292914
GO:0016328	lateral plasma membrane	75	5	4.96392e-05	0.000461738
GO:0045334	clathrin-coated endocytic vesicle	15	3	6.23681e-05	0.000549062
GO:0000276	mitochondrial proton-transporting ATP synthase complex, coupling factor F(o)	15	3	6.23681e-05	0.000549062
GO:0031594	neuromuscular junction	127	6	6.10499e-05	0.000549062
GO:0045335	phagocytic vesicle	91	5	0.000124879	0.0010801
GO:0005667	transcription regulator complex	361	9	0.000142224	0.00118842
GO:0005938	cell cortex	148	6	0.000141864	0.00118842
GO:0012505	endomembrane system	94	5	0.000145518	0.00119567
GO:0005751	mitochondrial respiratory chain complex IV	20	3	0.000153244	0.00123852
GO:0099055	integral component of postsynaptic membrane	96	5	0.00016066	0.0012775
GO:0030122	AP-2 adaptor complex	21	3	0.000178089	0.00137184
GO:0030673	axolemma	21	3	0.000178089	0.00137184
GO:0043204	perikaryon	155	6	0.000182391	0.00138336
GO:0030016	myofibril	54	4	0.000192355	0.00143684
GO:0005865	striated muscle thin filament	22	3	0.000205407	0.00151143
GO:0071782	endoplasmic reticulum tubular network	23	3	0.000235299	0.00170592
GO:0043679	axon terminus	106	5	0.000255208	0.00182344
GO:0055038	recycling endosome membrane	60	4	0.000289339	0.00201768
GO:0030496	midbody	169	6	0.000290579	0.00201768
GO:0031966	mitochondrial membrane	111	5	0.000315932	0.00216326
GO:0097060	synaptic membrane	62	4	0.000328278	0.002217
GO:0030141	secretory granule	176	6	0.000360815	0.00240381
GO:0031982	vesicle	177	6	0.000371845	0.0024121
GO:0009925	basal plasma membrane	64	4	0.000370832	0.0024121
GO:0005815	microtubule organizing center	65	4	0.000393522	0.00251956
GO:0098690	glycinergic synapse	28	3	0.000426866	0.00269801
GO:0005834	heterotrimeric G-protein complex	67	4	0.00044185	0.00275737
GO:0005622	intracellular anatomical structure	430	9	0.00050969	0.00314097
GO:0005875	microtubule associated complex	30	3	0.000524922	0.00315594
GO:0031674	I band	30	3	0.000524922	0.00315594
GO:0043198	dendritic shaft	71	4	0.000550959	0.00327256
GO:0000792	heterochromatin	72	4	0.00058097	0.00340974
GO:0014704	intercalated disc	73	4	0.000612124	0.00350903
GO:0030175	filopodium	73	4	0.000612124	0.00350903
GO:0005922	connexin complex	32	3	0.000636317	0.00356482
GO:0070382	exocytic vesicle	32	3	0.000636317	0.00356482
GO:0072686	mitotic spindle	130	5	0.000650634	0.00360407
GO:0000421	autophagosome membrane	33	3	0.000697234	0.00381929
GO:0030027	lamellipodium	203	6	0.000763808	0.00413799
GO:0062023	collagen-containing extracellular matrix	373	8	0.000883098	0.00473225
GO:0045177	apical part of cell	141	5	0.000937619	0.00497039
GO:0098794	postsynapse	143	5	0.000998513	0.00523688
GO:0016323	basolateral plasma membrane	294	7	0.00101008	0.00524178
GO:0000139	Golgi membrane	221	6	0.0011829	0.00607471
GO:0071944	cell periphery	94	4	0.0015732	0.00799575
GO:0005868	cytoplasmic dynein complex	44	3	0.00162176	0.00815845
GO:0034707	chloride channel complex	46	3	0.00184449	0.00918516
GO:0045211	postsynaptic membrane	250	6	0.00220267	0.0108592
GO:0005902	microvillus	104	4	0.00227686	0.0111138
GO:0005940	septin ring	15	2	0.00275992	0.0133396
GO:0005884	actin filament	112	4	0.00297638	0.0142462
GO:0060076	excitatory synapse	55	3	0.00307869	0.0145942
GO:0005861	troponin complex	17	2	0.00355004	0.016511
GO:0034399	nuclear periphery	17	2	0.00355004	0.016511
GO:0016607	nuclear speck	371	7	0.00371836	0.0171322
GO:0031461	cullin-RING ubiquitin ligase complex	18	2	0.00397998	0.0180012
GO:0098871	postsynaptic actin cytoskeleton	18	2	0.00397998	0.0180012
GO:0044327	dendritic spine head	19	2	0.00443283	0.0196882
GO:0045178	basal part of cell	19	2	0.00443283	0.0196882
GO:0031902	late endosome membrane	64	3	0.00472241	0.020787
GO:0043292	contractile fiber	20	2	0.00490834	0.0210418
GO:0032433	filopodium tip	20	2	0.00490834	0.0210418
GO:0005952	cAMP-dependent protein kinase complex	20	2	0.00490834	0.0210418
GO:0008076	voltage-gated potassium channel complex	131	4	0.00519593	0.0220827
GO:0005777	peroxisome	211	5	0.00535698	0.0225726
GO:0072546	EMC complex	21	2	0.00540626	0.0225872
GO:0005885	Arp2/3 protein complex	22	2	0.00592634	0.0241462
GO:0036477	somatodendritic compartment	22	2	0.00592634	0.0241462
GO:0005779	integral component of peroxisomal membrane	22	2	0.00592634	0.0241462
GO:0005791	rough endoplasmic reticulum	74	3	0.00707007	0.02857
GO:0030315	T-tubule	79	3	0.00846075	0.0336383
GO:0030139	endocytic vesicle	79	3	0.00846075	0.0336383
GO:0036464	cytoplasmic ribonucleoprotein granule	80	3	0.00875672	0.0345365
GO:0005665	RNA polymerase II, core complex	27	2	0.00885072	0.0346302
GO:0099524	postsynaptic cytosol	28	2	0.00949871	0.0365849
GO:0005685	U1 snRNP	28	2	0.00949871	0.0365849
GO:0016604	nuclear body	340	6	0.00960079	0.0366914
GO:0042734	presynaptic membrane	84	3	0.0100009	0.0379265
GO:0031234	extrinsic component of cytoplasmic side of plasma membrane	85	3	0.0103271	0.0388647
GO:0005686	U2 snRNP	30	2	0.0108559	0.0399401
GO:0060077	inhibitory synapse	30	2	0.0108559	0.0399401
GO:0034364	high-density lipoprotein particle	30	2	0.0108559	0.0399401
GO:0031307	integral component of mitochondrial outer membrane	32	2	0.0122932	0.044563
GO:0099092	postsynaptic density, intracellular component	32	2	0.0122932	0.044563
GO:0005795	Golgi stack	33	2	0.0130414	0.0469299
GO:0016529	sarcoplasmic reticulum	93	3	0.0131588	0.0470093

## Sheet: GO-CC_detail
Gene Set Name	Gene Id	Gene Symbol	Description
GO:0043209	20362	Sept8	septin 8
GO:0043209	18477	Prdx1	peroxiredoxin 1
GO:0043209	21367	Cntn2	contactin 2
GO:0043209	70747	Tspan2	tetraspanin 2
GO:0043209	118446	Gjc3	gap junction protein, gamma 3
GO:0043209	17967	Ncam1	neural cell adhesion molecule 1
GO:0043209	15122	Hba-a1	hemoglobin alpha, adult chain 1
GO:0043209	12934	Dpysl2	dihydropyrimidinase-like 2
GO:0043209	18823	Plp1	proteolipid protein (myelin) 1
GO:0043209	17136	Mag	myelin-associated glycoprotein
GO:0043209	12315	Calm3	calmodulin 3
GO:0043209	14681	Gnao1	guanine nucleotide binding protein, alpha O
GO:0043209	12861	Cox6a1	cytochrome c oxidase subunit 6A1
GO:0043209	12709	Ckb	creatine kinase, brain
GO:0043209	12859	Cox5b	cytochrome c oxidase subunit 5B
GO:0043209	140559	Igsf8	immunoglobulin superfamily, member 8
GO:0043209	17441	Mog	myelin oligodendrocyte glycoprotein
GO:0043209	28080	Atp5o	ATP synthase, H+ transporting, mitochondrial F1 complex, O subunit
GO:0043209	227753	Gsn	gelsolin
GO:0043209	17988	Ndrg1	N-myc downstream regulated gene 1
GO:0043209	12799	Cnp	2',3'-cyclic nucleotide 3' phosphodiesterase
GO:0043209	18952	Sept4	septin 4
GO:0043209	68585	Rtn4	reticulon 4
GO:0043209	17433	Mobp	myelin-associated oligodendrocytic basic protein
GO:0043209	12955	Cryab	crystallin, alpha B
GO:0043209	77767	Ermn	ermin, ERM-like protein
GO:0043209	64383	Sirt2	sirtuin 2
GO:0043209	22153	Tubb4a	tubulin, beta 4A class IVA
GO:0043209	218442	Serinc5	serine incorporator 5
GO:0043209	236539	Phgdh	3-phosphoglycerate dehydrogenase
GO:0043209	11739	Slc25a4	solute carrier family 25 (mitochondrial carrier, adenine nucleotide translocator), member 4
GO:0043209	12349	Car2	carbonic anhydrase 2
GO:0043209	17196	Mbp	myelin basic protein
GO:0043209	18417	Cldn11	claudin 11
GO:0043209	269116	Nfasc	neurofascin
GO:0043209	71679	Atp5h	ATP synthase, H+ transporting, mitochondrial F0 complex, subunit D
GO:0043209	118454	Gjc2	gap junction protein, gamma 2
GO:0043209	21881	Tkt	transketolase
GO:0005747	68342	Ndufb10	NADH:ubiquinone oxidoreductase subunit B10
GO:0005747	75406	Ndufs7	NADH:ubiquinone oxidoreductase core subunit S7
GO:0005747	104130	Ndufb11	NADH:ubiquinone oxidoreductase subunit B11
GO:0005747	66916	Ndufb7	NADH:ubiquinone oxidoreductase subunit B7
GO:0005747	68194	Ndufb4	NADH:ubiquinone oxidoreductase subunit B4
GO:0005747	595136	Ndufs5	NADH:ubiquinone oxidoreductase core subunit S5
GO:0005747	66377	Ndufc1	NADH:ubiquinone oxidoreductase subunit C1
GO:0005747	67264	Ndufb8	NADH:ubiquinone oxidoreductase subunit B8
GO:0005747	230075	Ndufb6	NADH:ubiquinone oxidoreductase subunit B6
GO:0005747	66218	Ndufb9	NADH:ubiquinone oxidoreductase subunit B9
GO:0033270	64383	Sirt2	sirtuin 2
GO:0033270	77767	Ermn	ermin, ERM-like protein
GO:0033270	13823	Epb41l3	erythrocyte membrane protein band 4.1 like 3
GO:0033270	12741	Cldn5	claudin 5
GO:0033270	269116	Nfasc	neurofascin
GO:0033270	16485	Kcna1	potassium voltage-gated channel, shaker-related subfamily, member 1
GO:0033270	118454	Gjc2	gap junction protein, gamma 2
GO:0033270	11735	Ank3	ankyrin 3, epithelial
GO:0033270	17136	Mag	myelin-associated glycoprotein
GO:0005743	67713	Dnajc19	DnaJ heat shock protein family (Hsp40) member C19
GO:0005743	66218	Ndufb9	NADH:ubiquinone oxidoreductase subunit B9
GO:0005743	98363	Efhd1	EF hand domain containing 1
GO:0005743	230075	Ndufb6	NADH:ubiquinone oxidoreductase subunit B6
GO:0005743	11957	Atp5j	ATP synthase, H+ transporting, mitochondrial F0 complex, subunit F
GO:0005743	11656	Alas2	aminolevulinic acid synthase 2, erythroid
GO:0005743	12857	Cox4i1	cytochrome c oxidase subunit 4I1
GO:0005743	12861	Cox6a1	cytochrome c oxidase subunit 6A1
GO:0005743	66916	Ndufb7	NADH:ubiquinone oxidoreductase subunit B7
GO:0005743	12859	Cox5b	cytochrome c oxidase subunit 5B
GO:0005743	66377	Ndufc1	NADH:ubiquinone oxidoreductase subunit C1
GO:0005743	67264	Ndufb8	NADH:ubiquinone oxidoreductase subunit B8
GO:0005743	68194	Ndufb4	NADH:ubiquinone oxidoreductase subunit B4
GO:0005743	595136	Ndufs5	NADH:ubiquinone oxidoreductase core subunit S5
GO:0005743	12864	Cox6c	cytochrome c oxidase subunit 6C
GO:0005743	12866	Cox7a2	cytochrome c oxidase subunit 7A2
GO:0005743	67092	Gatm	glycine amidinotransferase (L-arginine:glycine amidinotransferase)
GO:0005743	625249	Gpx4	glutathione peroxidase 4
GO:0005743	28080	Atp5o	ATP synthase, H+ transporting, mitochondrial F1 complex, O subunit
GO:0005743	104130	Ndufb11	NADH:ubiquinone oxidoreductase subunit B11
GO:0005743	12799	Cnp	2',3'-cyclic nucleotide 3' phosphodiesterase
GO:0005743	75406	Ndufs7	NADH:ubiquinone oxidoreductase core subunit S7
GO:0005743	68342	Ndufb10	NADH:ubiquinone oxidoreductase subunit B10
GO:0005743	71679	Atp5h	ATP synthase, H+ transporting, mitochondrial F0 complex, subunit D
GO:0005743	70456	Mpc2	mitochondrial pyruvate carrier 2
GO:0005743	11739	Slc25a4	solute carrier family 25 (mitochondrial carrier, adenine nucleotide translocator), member 4
GO:0005874	12934	Dpysl2	dihydropyrimidinase-like 2
GO:0005874	70892	Ttll7	tubulin tyrosine ligase-like family, member 7
GO:0005874	67971	Tppp3	tubulin polymerization-promoting protein family member 3
GO:0005874	16560	Kif1a	kinesin family member 1A
GO:0005874	67068	Dynlrb1	dynein light chain roadblock-type 1
GO:0005874	234663	Dync1li2	dynein, cytoplasmic 1 light intermediate chain 2
GO:0005874	68041	Mid1ip1	Mid1 interacting protein 1 (gastrulation specific G12-like (zebrafish))
GO:0005874	16765	Stmn1	stathmin 1
GO:0005874	72205	Eml2	echinoderm microtubule associated protein like 2
GO:0005874	17761	Map7	microtubule-associated protein 7
GO:0005874	16564	Kif21a	kinesin family member 21A
GO:0005874	76499	Clasp2	CLIP associating protein 2
GO:0005874	17754	Map1a	microtubule-associated protein 1 A
GO:0005874	64383	Sirt2	sirtuin 2
GO:0005874	22153	Tubb4a	tubulin, beta 4A class IVA
GO:0005874	235180	Fez1	fasciculation and elongation protein zeta 1 (zygin I)
GO:0005874	17988	Ndrg1	N-myc downstream regulated gene 1
GO:0005874	103967	Dnm3	dynamin 3
GO:0005874	71653	Shtn1	shootin 1
GO:0005874	17762	Mapt	microtubule-associated protein tau
GO:0005874	12799	Cnp	2',3'-cyclic nucleotide 3' phosphodiesterase
GO:0045121	17441	Mog	myelin oligodendrocyte glycoprotein
GO:0045121	76686	Clip3	CAP-GLY domain containing linker protein 3
GO:0045121	72393	Faim2	Fas apoptotic inhibitory molecule 2
GO:0045121	67801	Pllp	plasma membrane proteolipid
GO:0045121	11820	App	amyloid beta (A4) precursor protein
GO:0045121	17999	Nedd4	neural precursor cell expressed, developmentally down-regulated 4
GO:0045121	18762	Prkcz	protein kinase C, zeta
GO:0045121	17153	Mal	myelin and lymphocyte protein, T cell differentiation protein
GO:0045121	11739	Slc25a4	solute carrier family 25 (mitochondrial carrier, adenine nucleotide translocator), member 4
GO:0045121	14758	Gpm6b	glycoprotein m6b
GO:0045121	14677	Gnai1	guanine nucleotide binding protein (G protein), alpha inhibiting 1
GO:0045121	54393	Gabbr1	gamma-aminobutyric acid (GABA) B receptor, 1
GO:0045121	17762	Mapt	microtubule-associated protein tau
GO:0045121	107449	Unc5b	unc-5 netrin receptor B
GO:0045121	64297	Gprc5b	G protein-coupled receptor, family C, group 5, member B
GO:0045121	19122	Prnp	prion protein
GO:0014069	18479	Pak1	p21 (RAC1) activated kinase 1
GO:0014069	17762	Mapt	microtubule-associated protein tau
GO:0014069	76960	Bcas1	breast carcinoma amplified sequence 1
GO:0014069	68585	Rtn4	reticulon 4
GO:0014069	103967	Dnm3	dynamin 3
GO:0014069	19122	Prnp	prion protein
GO:0014069	77531	Anks1b	ankyrin repeat and sterile alpha motif domain containing 1B
GO:0014069	17754	Map1a	microtubule-associated protein 1 A
GO:0014069	12955	Cryab	crystallin, alpha B
GO:0014069	71994	Cnn3	calponin 3, acidic
GO:0014069	16592	Fabp5	fatty acid binding protein 5, epidermal
GO:0014069	13823	Epb41l3	erythrocyte membrane protein band 4.1 like 3
GO:0014069	18762	Prkcz	protein kinase C, zeta
GO:0014069	226016	Abhd17b	abhydrolase domain containing 17B
GO:0014069	56013	Srcin1	SRC kinase signaling inhibitor 1
GO:0014069	229521	Syt11	synaptotagmin XI
GO:0014069	207683	Igsf11	immunoglobulin superfamily, member 11
GO:0014069	14664	Slc6a9	solute carrier family 6 (neurotransmitter transporter, glycine), member 9
GO:0014069	77116	Mtmr2	myotubularin related protein 2
GO:0008021	54393	Gabbr1	gamma-aminobutyric acid (GABA) B receptor, 1
GO:0008021	18952	Sept4	septin 4
GO:0008021	20615	Snapin	SNAP-associated protein
GO:0008021	229521	Syt11	synaptotagmin XI
GO:0008021	19027	Sypl	synaptophysin-like protein
GO:0008021	30785	Cttnbp2	cortactin binding protein 2
GO:0008021	77116	Mtmr2	myotubularin related protein 2
GO:0008021	213469	Lgi3	leucine-rich repeat LGI family, member 3
GO:0008021	12725	Clcn3	chloride channel, voltage-sensitive 3
GO:0008021	30948	Bin1	bridging integrator 1
GO:0008021	16560	Kif1a	kinesin family member 1A
GO:0008021	13167	Dbi	diazepam binding inhibitor
GO:0008021	11820	App	amyloid beta (A4) precursor protein
GO:0033268	11735	Ank3	ankyrin 3, epithelial
GO:0033268	30948	Bin1	bridging integrator 1
GO:0033268	21367	Cntn2	contactin 2
GO:0033268	269116	Nfasc	neurofascin
GO:0033268	20745	Spock1	sparc/osteonectin, cwcv and kazal-like domains proteoglycan 1
GO:0015630	68041	Mid1ip1	Mid1 interacting protein 1 (gastrulation specific G12-like (zebrafish))
GO:0015630	17761	Map7	microtubule-associated protein 7
GO:0015630	76499	Clasp2	CLIP associating protein 2
GO:0015630	12955	Cryab	crystallin, alpha B
GO:0015630	103967	Dnm3	dynamin 3
GO:0015630	17988	Ndrg1	N-myc downstream regulated gene 1
GO:0015630	71653	Shtn1	shootin 1
GO:0015630	17762	Mapt	microtubule-associated protein tau
GO:0015630	18952	Sept4	septin 4
GO:0015630	104252	Cdc42ep2	CDC42 effector protein (Rho GTPase binding) 2
GO:0015630	245877	Map7d1	MAP7 domain containing 1
GO:0015630	20362	Sept8	septin 8
GO:0030176	20250	Scd2	stearoyl-Coenzyme A desaturase 2
GO:0030176	74559	Elovl7	ELOVL family member 7, elongation of long chain fatty acids (yeast)
GO:0030176	69683	Emc10	ER membrane protein complex subunit 10
GO:0030176	20249	Scd1	stearoyl-Coenzyme A desaturase 1
GO:0030176	170439	Elovl6	ELOVL family member 6, elongation of long chain fatty acids (yeast)
GO:0030176	68585	Rtn4	reticulon 4
GO:0030176	106529	Tecr	trans-2,3-enoyl-CoA reductase
GO:0030176	69019	Spcs1	signal peptidase complex subunit 1 homolog (S. cerevisiae)
GO:0070469	66916	Ndufb7	NADH:ubiquinone oxidoreductase subunit B7
GO:0070469	595136	Ndufs5	NADH:ubiquinone oxidoreductase core subunit S5
GO:0070469	66377	Ndufc1	NADH:ubiquinone oxidoreductase subunit C1
GO:0070469	67264	Ndufb8	NADH:ubiquinone oxidoreductase subunit B8
GO:0070469	230075	Ndufb6	NADH:ubiquinone oxidoreductase subunit B6
GO:0070469	66218	Ndufb9	NADH:ubiquinone oxidoreductase subunit B9
GO:0070469	68342	Ndufb10	NADH:ubiquinone oxidoreductase subunit B10
GO:0070469	75406	Ndufs7	NADH:ubiquinone oxidoreductase core subunit S7
GO:0070469	104130	Ndufb11	NADH:ubiquinone oxidoreductase subunit B11
GO:0031838	100503605	Hbb-bs	hemoglobin, beta adult s chain
GO:0031838	101488143	Hbb-bt	hemoglobin, beta adult t chain
GO:0031838	15122	Hba-a1	hemoglobin alpha, adult chain 1
GO:0031838	110257	Hba-a2	hemoglobin alpha, adult chain 2
GO:0030426	11820	App	amyloid beta (A4) precursor protein
GO:0030426	11785	Apbb1	amyloid beta (A4) precursor protein-binding, family B, member 1
GO:0030426	12315	Calm3	calmodulin 3
GO:0030426	12934	Dpysl2	dihydropyrimidinase-like 2
GO:0030426	17967	Ncam1	neural cell adhesion molecule 1
GO:0030426	211712	Pcdh9	protocadherin 9
GO:0030426	235180	Fez1	fasciculation and elongation protein zeta 1 (zygin I)
GO:0030426	71653	Shtn1	shootin 1
GO:0030426	17762	Mapt	microtubule-associated protein tau
GO:0030426	18479	Pak1	p21 (RAC1) activated kinase 1
GO:0030426	50876	Tmod2	tropomodulin 2
GO:0043194	269116	Nfasc	neurofascin
GO:0043194	17754	Map1a	microtubule-associated protein 1 A
GO:0043194	11735	Ank3	ankyrin 3, epithelial
GO:0043194	30948	Bin1	bridging integrator 1
GO:0043197	71994	Cnn3	calponin 3, acidic
GO:0043197	54393	Gabbr1	gamma-aminobutyric acid (GABA) B receptor, 1
GO:0043197	230904	Fbxo2	F-box protein 2
GO:0043197	103967	Dnm3	dynamin 3
GO:0043197	12955	Cryab	crystallin, alpha B
GO:0043197	229521	Syt11	synaptotagmin XI
GO:0043197	77116	Mtmr2	myotubularin related protein 2
GO:0043197	14745	Lpar1	lysophosphatidic acid receptor 1
GO:0043197	11785	Apbb1	amyloid beta (A4) precursor protein-binding, family B, member 1
GO:0043197	14083	Ptk2	PTK2 protein tyrosine kinase 2
GO:0043197	17999	Nedd4	neural precursor cell expressed, developmentally down-regulated 4
GO:0043220	12741	Cldn5	claudin 5
GO:0043220	83964	Jam3	junction adhesion molecule 3
GO:0043220	64383	Sirt2	sirtuin 2
GO:0043220	17136	Mag	myelin-associated glycoprotein
GO:0001725	218952	Fermt2	fermitin family member 2
GO:0001725	14083	Ptk2	PTK2 protein tyrosine kinase 2
GO:0001725	77569	Limch1	LIM and calponin homology domains 1
GO:0001725	213019	Pdlim2	PDZ and LIM domain 2
GO:0001725	208846	Daam1	dishevelled associated activator of morphogenesis 1
GO:0001725	18762	Prkcz	protein kinase C, zeta
GO:0044224	21367	Cntn2	contactin 2
GO:0044224	64383	Sirt2	sirtuin 2
GO:0044224	13823	Epb41l3	erythrocyte membrane protein band 4.1 like 3
GO:0044224	16485	Kcna1	potassium voltage-gated channel, shaker-related subfamily, member 1
GO:0005833	101488143	Hbb-bt	hemoglobin, beta adult t chain
GO:0005833	100503605	Hbb-bs	hemoglobin, beta adult s chain
GO:0005833	110257	Hba-a2	hemoglobin alpha, adult chain 2
GO:0005833	15122	Hba-a1	hemoglobin alpha, adult chain 1
GO:0005769	69024	Snx15	sorting nexin 15
GO:0005769	22041	Trf	transferrin
GO:0005769	20408	Sh3gl3	SH3-domain GRB2-like 3
GO:0005769	101490	Inpp5f	inositol polyphosphate-5-phosphatase F
GO:0005769	11820	App	amyloid beta (A4) precursor protein
GO:0005769	12725	Clcn3	chloride channel, voltage-sensitive 3
GO:0005769	14533	Bloc1s1	biogenesis of lysosomal organelles complex-1, subunit 1
GO:0005769	11981	Atp9a	ATPase, class II, type 9A
GO:0005741	20665	Sox10	SRY (sex determining region Y)-box 10
GO:0005741	11739	Slc25a4	solute carrier family 25 (mitochondrial carrier, adenine nucleotide translocator), member 4
GO:0005741	19122	Prnp	prion protein
GO:0005741	52637	Cisd1	CDGSH iron sulfur domain 1
GO:0005741	66437	Fis1	fission, mitochondrial 1
GO:0005741	12177	Bnip3l	BCL2/adenovirus E1B interacting protein 3-like
GO:0005741	12799	Cnp	2',3'-cyclic nucleotide 3' phosphodiesterase
GO:0005741	100434	Slc44a1	solute carrier family 44, member 1
GO:0005741	68262	Agpat4	1-acylglycerol-3-phosphate O-acyltransferase 4 (lysophosphatidic acid acyltransferase, delta)
GO:0098793	12934	Dpysl2	dihydropyrimidinase-like 2
GO:0098793	229521	Syt11	synaptotagmin XI
GO:0098793	11785	Apbb1	amyloid beta (A4) precursor protein-binding, family B, member 1
GO:0098793	20362	Sept8	septin 8
GO:0098793	16560	Kif1a	kinesin family member 1A
GO:0098793	11820	App	amyloid beta (A4) precursor protein
GO:0098793	54393	Gabbr1	gamma-aminobutyric acid (GABA) B receptor, 1
GO:0098793	19242	Ptn	pleiotrophin
GO:0098793	20408	Sh3gl3	SH3-domain GRB2-like 3
GO:0098793	103967	Dnm3	dynamin 3
GO:0031083	14533	Bloc1s1	biogenesis of lysosomal organelles complex-1, subunit 1
GO:0031083	20615	Snapin	SNAP-associated protein
GO:0044297	20496	Slc12a2	solute carrier family 12, member 2
GO:0044297	17762	Mapt	microtubule-associated protein tau
GO:0044297	19099	Mapk8ip1	mitogen-activated protein kinase 8 interacting protein 1
GO:0044297	14681	Gnao1	guanine nucleotide binding protein, alpha O
GO:0044297	229521	Syt11	synaptotagmin XI
GO:0044297	22352	Vim	vimentin
GO:0044297	11820	App	amyloid beta (A4) precursor protein
GO:0044297	70025	Acot7	acyl-CoA thioesterase 7
GO:0043235	14183	Fgfr2	fibroblast growth factor receptor 2
GO:0043235	58869	Pex5l	peroxisomal biogenesis factor 5-like
GO:0043235	94217	Lrp1b	low density lipoprotein-related protein 1B
GO:0043235	14763	Gpr37	G protein-coupled receptor 37
GO:0043235	64297	Gprc5b	G protein-coupled receptor, family C, group 5, member B
GO:0043235	436090	Gpr62	G protein-coupled receptor 62
GO:0043235	11820	App	amyloid beta (A4) precursor protein
GO:0043235	12305	Ddr1	discoidin domain receptor family, member 1
GO:0098685	19266	Ptprd	protein tyrosine phosphatase, receptor type, D
GO:0098685	77531	Anks1b	ankyrin repeat and sterile alpha motif domain containing 1B
GO:0098685	54393	Gabbr1	gamma-aminobutyric acid (GABA) B receptor, 1
GO:0098685	18762	Prkcz	protein kinase C, zeta
GO:0098685	11785	Apbb1	amyloid beta (A4) precursor protein-binding, family B, member 1
GO:0098685	229521	Syt11	synaptotagmin XI
GO:0098685	17967	Ncam1	neural cell adhesion molecule 1
GO:0005923	11735	Ank3	ankyrin 3, epithelial
GO:0005923	12741	Cldn5	claudin 5
GO:0005923	18417	Cldn11	claudin 11
GO:0005923	18762	Prkcz	protein kinase C, zeta
GO:0005923	83964	Jam3	junction adhesion molecule 3
GO:0005921	118454	Gjc2	gap junction protein, gamma 2
GO:0005921	14618	Gjb1	gap junction protein, beta 1
GO:0005921	56449	Ybx3	Y box protein 3
GO:0005921	118446	Gjc3	gap junction protein, gamma 3
GO:0055037	22041	Trf	transferrin
GO:0055037	101490	Inpp5f	inositol polyphosphate-5-phosphatase F
GO:0055037	12725	Clcn3	chloride channel, voltage-sensitive 3
GO:0055037	11820	App	amyloid beta (A4) precursor protein
GO:0055037	11981	Atp9a	ATPase, class II, type 9A
GO:0055037	229521	Syt11	synaptotagmin XI
GO:0055037	11302	Aatk	apoptosis-associated tyrosine kinase
GO:0070160	83964	Jam3	junction adhesion molecule 3
GO:0070160	18417	Cldn11	claudin 11
GO:0070160	12741	Cldn5	claudin 5
GO:0005911	13823	Epb41l3	erythrocyte membrane protein band 4.1 like 3
GO:0005911	18762	Prkcz	protein kinase C, zeta
GO:0005911	12741	Cldn5	claudin 5
GO:0005911	72927	Hepacam	hepatocyte cell adhesion molecule
GO:0005911	18479	Pak1	p21 (RAC1) activated kinase 1
GO:0005911	83964	Jam3	junction adhesion molecule 3
GO:0005911	17967	Ncam1	neural cell adhesion molecule 1
GO:0005911	207683	Igsf11	immunoglobulin superfamily, member 11
GO:0005911	11820	App	amyloid beta (A4) precursor protein
GO:0044295	11302	Aatk	apoptosis-associated tyrosine kinase
GO:0044295	76499	Clasp2	CLIP associating protein 2
GO:0044295	71653	Shtn1	shootin 1
GO:0044295	17762	Mapt	microtubule-associated protein tau
GO:0044295	19099	Mapk8ip1	mitogen-activated protein kinase 8 interacting protein 1
GO:0044291	226115	Opalin	oligodendrocytic myelin paranodal and inner loop protein
GO:0044291	260299	Cadm4	cell adhesion molecule 4
GO:0044291	211712	Pcdh9	protocadherin 9
GO:0044291	83964	Jam3	junction adhesion molecule 3
GO:0015629	56443	Arpc1a	actin related protein 2/3 complex, subunit 1A
GO:0015629	71994	Cnn3	calponin 3, acidic
GO:0015629	27361	Msrb1	methionine sulfoxide reductase B1
GO:0015629	13007	Csrp1	cysteine and glycine-rich protein 1
GO:0015629	68743	Anln	anillin, actin binding protein
GO:0015629	227753	Gsn	gelsolin
GO:0015629	30785	Cttnbp2	cortactin binding protein 2
GO:0015629	12632	Cfl2	cofilin 2, muscle
GO:0015629	56013	Srcin1	SRC kinase signaling inhibitor 1
GO:0005925	218952	Fermt2	fermitin family member 2
GO:0005925	104444	Rexo2	RNA exonuclease 2
GO:0005925	14083	Ptk2	PTK2 protein tyrosine kinase 2
GO:0005925	56013	Srcin1	SRC kinase signaling inhibitor 1
GO:0005925	76499	Clasp2	CLIP associating protein 2
GO:0005925	227753	Gsn	gelsolin
GO:0005925	18479	Pak1	p21 (RAC1) activated kinase 1
GO:0031105	20362	Sept8	septin 8
GO:0031105	18952	Sept4	septin 4
GO:0016324	12725	Clcn3	chloride channel, voltage-sensitive 3
GO:0016324	14083	Ptk2	PTK2 protein tyrosine kinase 2
GO:0016324	14664	Slc6a9	solute carrier family 6 (neurotransmitter transporter, glycine), member 9
GO:0016324	11771	Ap2a1	adaptor-related protein complex 2, alpha 1 subunit
GO:0016324	22041	Trf	transferrin
GO:0016324	18762	Prkcz	protein kinase C, zeta
GO:0016324	16485	Kcna1	potassium voltage-gated channel, shaker-related subfamily, member 1
GO:0016324	17153	Mal	myelin and lymphocyte protein, T cell differentiation protein
GO:0016324	224250	Cldnd1	claudin domain containing 1
GO:0016324	20496	Slc12a2	solute carrier family 12, member 2
GO:0005802	76499	Clasp2	CLIP associating protein 2
GO:0005802	18484	Pam	peptidylglycine alpha-amidating monooxygenase
GO:0005802	30052	Pcsk1n	proprotein convertase subtilisin/kexin type 1 inhibitor
GO:0005802	11980	Atp8a1	ATPase, aminophospholipid transporter (APLT), class I, type 8A, member 1
GO:0005802	76686	Clip3	CAP-GLY domain containing linker protein 3
GO:0005802	66460	Sys1	SYS1 Golgi-localized integral membrane protein homolog (S. cerevisiae)
GO:0005802	229521	Syt11	synaptotagmin XI
GO:0005802	11981	Atp9a	ATPase, class II, type 9A
GO:0005802	66988	Lap3	leucine aminopeptidase 3
GO:0031252	22352	Vim	vimentin
GO:0031252	18762	Prkcz	protein kinase C, zeta
GO:0031252	260299	Cadm4	cell adhesion molecule 4
GO:0031252	76499	Clasp2	CLIP associating protein 2
GO:0031252	71653	Shtn1	shootin 1
GO:0005905	14269	Fnbp1	formin binding protein 1
GO:0005905	11771	Ap2a1	adaptor-related protein complex 2, alpha 1 subunit
GO:0005905	11820	App	amyloid beta (A4) precursor protein
GO:0005905	101490	Inpp5f	inositol polyphosphate-5-phosphatase F
GO:0005905	22041	Trf	transferrin
GO:0098982	18479	Pak1	p21 (RAC1) activated kinase 1
GO:0098982	54393	Gabbr1	gamma-aminobutyric acid (GABA) B receptor, 1
GO:0098982	12725	Clcn3	chloride channel, voltage-sensitive 3
GO:0098982	14658	Glrb	glycine receptor, beta subunit
GO:0005765	67739	Slc48a1	solute carrier family 48 (heme transporter), member 1
GO:0005765	12725	Clcn3	chloride channel, voltage-sensitive 3
GO:0005765	69660	Tmbim1	transmembrane BAX inhibitor motif containing 1
GO:0005765	24017	Rnf13	ring finger protein 13
GO:0005765	11305	Abca2	ATP-binding cassette, sub-family A (ABC1), member 2
GO:0030018	18479	Pak1	p21 (RAC1) activated kinase 1
GO:0030018	13007	Csrp1	cysteine and glycine-rich protein 1
GO:0030018	12955	Cryab	crystallin, alpha B
GO:0030018	11735	Ank3	ankyrin 3, epithelial
GO:0030018	14225	Fkbp1a	FK506 binding protein 1a
GO:0030018	12632	Cfl2	cofilin 2, muscle
GO:0030018	30948	Bin1	bridging integrator 1
GO:0030018	213019	Pdlim2	PDZ and LIM domain 2
GO:0005753	11957	Atp5j	ATP synthase, H+ transporting, mitochondrial F0 complex, subunit F
GO:0005753	28080	Atp5o	ATP synthase, H+ transporting, mitochondrial F1 complex, O subunit
GO:0005753	71679	Atp5h	ATP synthase, H+ transporting, mitochondrial F0 complex, subunit D
GO:0005758	107566	Arl2bp	ADP-ribosylation factor-like 2 binding protein
GO:0005758	67092	Gatm	glycine amidinotransferase (L-arginine:glycine amidinotransferase)
GO:0005758	14533	Bloc1s1	biogenesis of lysosomal organelles complex-1, subunit 1
GO:0005758	66916	Ndufb7	NADH:ubiquinone oxidoreductase subunit B7
GO:0030285	229521	Syt11	synaptotagmin XI
GO:0030285	19027	Sypl	synaptophysin-like protein
GO:0030285	14664	Slc6a9	solute carrier family 6 (neurotransmitter transporter, glycine), member 9
GO:0030285	11980	Atp8a1	ATPase, aminophospholipid transporter (APLT), class I, type 8A, member 1
GO:0030285	12725	Clcn3	chloride channel, voltage-sensitive 3
GO:0010008	69660	Tmbim1	transmembrane BAX inhibitor motif containing 1
GO:0010008	27008	Micall1	microtubule associated monooxygenase, calponin and LIM domain containing -like 1
GO:0010008	12725	Clcn3	chloride channel, voltage-sensitive 3
GO:0010008	67739	Slc48a1	solute carrier family 48 (heme transporter), member 1
GO:0010008	226016	Abhd17b	abhydrolase domain containing 17B
GO:0010008	11305	Abca2	ATP-binding cassette, sub-family A (ABC1), member 2
GO:0030864	213019	Pdlim2	PDZ and LIM domain 2
GO:0030864	12741	Cldn5	claudin 5
GO:0030864	227753	Gsn	gelsolin
GO:0030864	17433	Mobp	myelin-associated oligodendrocytic basic protein
GO:0099056	54393	Gabbr1	gamma-aminobutyric acid (GABA) B receptor, 1
GO:0099056	16485	Kcna1	potassium voltage-gated channel, shaker-related subfamily, member 1
GO:0099056	19266	Ptprd	protein tyrosine phosphatase, receptor type, D
GO:0099056	13643	Efnb3	ephrin B3
GO:0099056	17967	Ncam1	neural cell adhesion molecule 1
GO:0099056	14664	Slc6a9	solute carrier family 6 (neurotransmitter transporter, glycine), member 9
GO:0005635	30948	Bin1	bridging integrator 1
GO:0005635	18762	Prkcz	protein kinase C, zeta
GO:0005635	12417	Cbx3	chromobox 3
GO:0005635	12177	Bnip3l	BCL2/adenovirus E1B interacting protein 3-like
GO:0005635	625249	Gpx4	glutathione peroxidase 4
GO:0005635	68585	Rtn4	reticulon 4
GO:0098686	77531	Anks1b	ankyrin repeat and sterile alpha motif domain containing 1B
GO:0098686	19266	Ptprd	protein tyrosine phosphatase, receptor type, D
GO:0098686	14664	Slc6a9	solute carrier family 6 (neurotransmitter transporter, glycine), member 9
GO:0098686	13643	Efnb3	ephrin B3
GO:0016328	20496	Slc12a2	solute carrier family 12, member 2
GO:0016328	12741	Cldn5	claudin 5
GO:0016328	14618	Gjb1	gap junction protein, beta 1
GO:0016328	11735	Ank3	ankyrin 3, epithelial
GO:0016328	14664	Slc6a9	solute carrier family 6 (neurotransmitter transporter, glycine), member 9
GO:0045334	101490	Inpp5f	inositol polyphosphate-5-phosphatase F
GO:0000276	11957	Atp5j	ATP synthase, H+ transporting, mitochondrial F0 complex, subunit F
GO:0000276	28080	Atp5o	ATP synthase, H+ transporting, mitochondrial F1 complex, O subunit
GO:0000276	71679	Atp5h	ATP synthase, H+ transporting, mitochondrial F0 complex, subunit D
GO:0031594	11785	Apbb1	amyloid beta (A4) precursor protein-binding, family B, member 1
GO:0031594	11820	App	amyloid beta (A4) precursor protein
GO:0031594	11735	Ank3	ankyrin 3, epithelial
GO:0031594	20745	Spock1	sparc/osteonectin, cwcv and kazal-like domains proteoglycan 1
GO:0031594	19242	Ptn	pleiotrophin
GO:0045335	12725	Clcn3	chloride channel, voltage-sensitive 3
GO:0045335	104252	Cdc42ep2	CDC42 effector protein (Rho GTPase binding) 2
GO:0045335	229521	Syt11	synaptotagmin XI
GO:0045335	22352	Vim	vimentin
GO:0045335	227753	Gsn	gelsolin
GO:0005667	67673	Elob	elongin B
GO:0005667	18991	Pou3f1	POU domain, class 3, transcription factor 1
GO:0005667	20674	Sox2	SRY (sex determining region Y)-box 2
GO:0005667	50914	Olig1	oligodendrocyte transcription factor 1
GO:0005667	14797	Tle5	TLE family member 5, transcriptional modulator
GO:0005667	20681	Sox8	SRY (sex determining region Y)-box 8
GO:0005667	21413	Tcf4	transcription factor 4
GO:0005667	50913	Olig2	oligodendrocyte transcription factor 2
GO:0005938	233752	Insc	INSC spindle orientation adaptor protein
GO:0005938	77767	Ermn	ermin, ERM-like protein
GO:0005938	14183	Fgfr2	fibroblast growth factor receptor 2
GO:0005938	18762	Prkcz	protein kinase C, zeta
GO:0005938	76499	Clasp2	CLIP associating protein 2
GO:0012505	68262	Agpat4	1-acylglycerol-3-phosphate O-acyltransferase 4 (lysophosphatidic acid acyltransferase, delta)
GO:0012505	68875	Tmcc2	transmembrane and coiled-coil domains 2
GO:0012505	330401	Tmcc1	transmembrane and coiled coil domains 1
GO:0012505	223649	Nrbp2	nuclear receptor binding protein 2
GO:0012505	75909	Vmp1	vacuole membrane protein 1
GO:0005751	12861	Cox6a1	cytochrome c oxidase subunit 6A1
GO:0005751	12857	Cox4i1	cytochrome c oxidase subunit 4I1
GO:0099055	14664	Slc6a9	solute carrier family 6 (neurotransmitter transporter, glycine), member 9
GO:0099055	17967	Ncam1	neural cell adhesion molecule 1
GO:0099055	12725	Clcn3	chloride channel, voltage-sensitive 3
GO:0099055	16485	Kcna1	potassium voltage-gated channel, shaker-related subfamily, member 1
GO:0099055	54393	Gabbr1	gamma-aminobutyric acid (GABA) B receptor, 1
GO:0030122	11771	Ap2a1	adaptor-related protein complex 2, alpha 1 subunit
GO:0030673	17762	Mapt	microtubule-associated protein tau
GO:0030673	54393	Gabbr1	gamma-aminobutyric acid (GABA) B receptor, 1
GO:0030673	13823	Epb41l3	erythrocyte membrane protein band 4.1 like 3
GO:0043204	71653	Shtn1	shootin 1
GO:0043204	12955	Cryab	crystallin, alpha B
GO:0043204	64383	Sirt2	sirtuin 2
GO:0043204	18484	Pam	peptidylglycine alpha-amidating monooxygenase
GO:0043204	118454	Gjc2	gap junction protein, gamma 2
GO:0030016	50876	Tmod2	tropomodulin 2
GO:0030016	21916	Tmod1	tropomodulin 1
GO:0005865	50876	Tmod2	tropomodulin 2
GO:0005865	21916	Tmod1	tropomodulin 1
GO:0071782	13476	Reep5	receptor accessory protein 5
GO:0071782	68585	Rtn4	reticulon 4
GO:0043679	16485	Kcna1	potassium voltage-gated channel, shaker-related subfamily, member 1
GO:0043679	30948	Bin1	bridging integrator 1
GO:0043679	12725	Clcn3	chloride channel, voltage-sensitive 3
GO:0043679	330938	Dixdc1	DIX domain containing 1
GO:0043679	14225	Fkbp1a	FK506 binding protein 1a
GO:0055038	76686	Clip3	CAP-GLY domain containing linker protein 3
GO:0055038	12725	Clcn3	chloride channel, voltage-sensitive 3
GO:0055038	226016	Abhd17b	abhydrolase domain containing 17B
GO:0055038	17988	Ndrg1	N-myc downstream regulated gene 1
GO:0030496	14677	Gnai1	guanine nucleotide binding protein (G protein), alpha inhibiting 1
GO:0030496	68743	Anln	anillin, actin binding protein
GO:0030496	107566	Arl2bp	ADP-ribosylation factor-like 2 binding protein
GO:0030496	64383	Sirt2	sirtuin 2
GO:0030496	66988	Lap3	leucine aminopeptidase 3
GO:0031966	12857	Cox4i1	cytochrome c oxidase subunit 4I1
GO:0031966	12315	Calm3	calmodulin 3
GO:0031966	230075	Ndufb6	NADH:ubiquinone oxidoreductase subunit B6
GO:0031966	54393	Gabbr1	gamma-aminobutyric acid (GABA) B receptor, 1
GO:0031966	103967	Dnm3	dynamin 3
GO:0097060	77116	Mtmr2	myotubularin related protein 2
GO:0097060	54393	Gabbr1	gamma-aminobutyric acid (GABA) B receptor, 1
GO:0097060	75406	Ndufs7	NADH:ubiquinone oxidoreductase core subunit S7
GO:0097060	12955	Cryab	crystallin, alpha B
GO:0030141	12725	Clcn3	chloride channel, voltage-sensitive 3
GO:0030141	19027	Sypl	synaptophysin-like protein
GO:0030141	11771	Ap2a1	adaptor-related protein complex 2, alpha 1 subunit
GO:0030141	20615	Snapin	SNAP-associated protein
GO:0030141	30052	Pcsk1n	proprotein convertase subtilisin/kexin type 1 inhibitor
GO:0030141	18484	Pam	peptidylglycine alpha-amidating monooxygenase
GO:0031982	229521	Syt11	synaptotagmin XI
GO:0031982	30948	Bin1	bridging integrator 1
GO:0031982	18762	Prkcz	protein kinase C, zeta
GO:0031982	22041	Trf	transferrin
GO:0009925	11735	Ank3	ankyrin 3, epithelial
GO:0009925	14664	Slc6a9	solute carrier family 6 (neurotransmitter transporter, glycine), member 9
GO:0009925	20496	Slc12a2	solute carrier family 12, member 2
GO:0009925	22041	Trf	transferrin
GO:0005815	76499	Clasp2	CLIP associating protein 2
GO:0005815	11305	Abca2	ATP-binding cassette, sub-family A (ABC1), member 2
GO:0005815	101565	Ccp110	centriolar coiled coil protein 110
GO:0005815	18762	Prkcz	protein kinase C, zeta
GO:0098690	14658	Glrb	glycine receptor, beta subunit
GO:0005834	14681	Gnao1	guanine nucleotide binding protein, alpha O
GO:0005834	66066	Gng11	guanine nucleotide binding protein (G protein), gamma 11
GO:0005834	14677	Gnai1	guanine nucleotide binding protein (G protein), alpha inhibiting 1
GO:0005622	21351	Taldo1	transaldolase 1
GO:0005622	66988	Lap3	leucine aminopeptidase 3
GO:0005622	18027	Nfia	nuclear factor I/A
GO:0005622	12632	Cfl2	cofilin 2, muscle
GO:0005622	18028	Nfib	nuclear factor I/B
GO:0005622	18032	Nfix	nuclear factor I/X
GO:0005622	11815	Apod	apolipoprotein D
GO:0005622	14677	Gnai1	guanine nucleotide binding protein (G protein), alpha inhibiting 1
GO:0005622	69581	Rhou	ras homolog family member U
GO:0005875	17754	Map1a	microtubule-associated protein 1 A
GO:0005875	71653	Shtn1	shootin 1
GO:0031674	30948	Bin1	bridging integrator 1
GO:0031674	12632	Cfl2	cofilin 2, muscle
GO:0031674	12955	Cryab	crystallin, alpha B
GO:0043198	54393	Gabbr1	gamma-aminobutyric acid (GABA) B receptor, 1
GO:0043198	17754	Map1a	microtubule-associated protein 1 A
GO:0043198	14745	Lpar1	lysophosphatidic acid receptor 1
GO:0043198	15166	Hcn2	hyperpolarization-activated, cyclic nucleotide-gated K+ 2
GO:0000792	64383	Sirt2	sirtuin 2
GO:0000792	101739	Psip1	PC4 and SFRS1 interacting protein 1
GO:0000792	12417	Cbx3	chromobox 3
GO:0014704	14083	Ptk2	PTK2 protein tyrosine kinase 2
GO:0014704	11735	Ank3	ankyrin 3, epithelial
GO:0014704	18479	Pak1	p21 (RAC1) activated kinase 1
GO:0030175	77767	Ermn	ermin, ERM-like protein
GO:0030175	71653	Shtn1	shootin 1
GO:0030175	56013	Srcin1	SRC kinase signaling inhibitor 1
GO:0005922	14618	Gjb1	gap junction protein, beta 1
GO:0005922	118454	Gjc2	gap junction protein, gamma 2
GO:0005922	118446	Gjc3	gap junction protein, gamma 3
GO:0070382	83671	Sytl2	synaptotagmin-like 2
GO:0070382	229521	Syt11	synaptotagmin XI
GO:0072686	72205	Eml2	echinoderm microtubule associated protein like 2
GO:0072686	76499	Clasp2	CLIP associating protein 2
GO:0072686	64383	Sirt2	sirtuin 2
GO:0000421	93739	Gabarapl2	gamma-aminobutyric acid (GABA) A receptor-associated protein-like 2
GO:0000421	75909	Vmp1	vacuole membrane protein 1
GO:0030027	11785	Apbb1	amyloid beta (A4) precursor protein-binding, family B, member 1
GO:0030027	56013	Srcin1	SRC kinase signaling inhibitor 1
GO:0030027	14083	Ptk2	PTK2 protein tyrosine kinase 2
GO:0030027	18479	Pak1	p21 (RAC1) activated kinase 1
GO:0030027	71653	Shtn1	shootin 1
GO:0030027	227753	Gsn	gelsolin
GO:0062023	17313	Mgp	matrix Gla protein
GO:0062023	56213	Htra1	HtrA serine peptidase 1
GO:0062023	14183	Fgfr2	fibroblast growth factor receptor 2
GO:0062023	66222	Serpinb1a	serine (or cysteine) peptidase inhibitor, clade B, member 1a
GO:0062023	13602	Sparcl1	SPARC-like 1
GO:0062023	214968	Sema6d	sema domain, transmembrane domain (TM), and cytoplasmic domain, (semaphorin) 6D
GO:0062023	20196	S100a13	S100 calcium binding protein A13
GO:0045177	233752	Insc	INSC spindle orientation adaptor protein
GO:0045177	11820	App	amyloid beta (A4) precursor protein
GO:0045177	12349	Car2	carbonic anhydrase 2
GO:0045177	66141	Ifitm3	interferon induced transmembrane protein 3
GO:0098794	19242	Ptn	pleiotrophin
GO:0098794	229521	Syt11	synaptotagmin XI
GO:0098794	14083	Ptk2	PTK2 protein tyrosine kinase 2
GO:0098794	16560	Kif1a	kinesin family member 1A
GO:0098794	11820	App	amyloid beta (A4) precursor protein
GO:0016323	14664	Slc6a9	solute carrier family 6 (neurotransmitter transporter, glycine), member 9
GO:0016323	11771	Ap2a1	adaptor-related protein complex 2, alpha 1 subunit
GO:0016323	11735	Ank3	ankyrin 3, epithelial
GO:0016323	12305	Ddr1	discoidin domain receptor family, member 1
GO:0016323	14083	Ptk2	PTK2 protein tyrosine kinase 2
GO:0016323	20496	Slc12a2	solute carrier family 12, member 2
GO:0016323	12349	Car2	carbonic anhydrase 2
GO:0000139	53897	Gal3st1	galactose-3-O-sulfotransferase 1
GO:0000139	93739	Gabarapl2	gamma-aminobutyric acid (GABA) A receptor-associated protein-like 2
GO:0000139	66460	Sys1	SYS1 Golgi-localized integral membrane protein homolog (S. cerevisiae)
GO:0000139	57437	Golga7	golgi autoantigen, golgin subfamily a, 7
GO:0000139	27276	Plekhb1	pleckstrin homology domain containing, family B (evectins) member 1
GO:0071944	17196	Mbp	myelin basic protein
GO:0071944	20496	Slc12a2	solute carrier family 12, member 2
GO:0005868	67068	Dynlrb1	dynein light chain roadblock-type 1
GO:0005868	234663	Dync1li2	dynein, cytoplasmic 1 light intermediate chain 2
GO:0034707	117160	Ttyh2	tweety family member 2
GO:0034707	14658	Glrb	glycine receptor, beta subunit
GO:0034707	57776	Ttyh1	tweety family member 1
GO:0045211	11785	Apbb1	amyloid beta (A4) precursor protein-binding, family B, member 1
GO:0045211	72393	Faim2	Fas apoptotic inhibitory molecule 2
GO:0045211	11735	Ank3	ankyrin 3, epithelial
GO:0045211	14658	Glrb	glycine receptor, beta subunit
GO:0045211	54393	Gabbr1	gamma-aminobutyric acid (GABA) B receptor, 1
GO:0045211	226016	Abhd17b	abhydrolase domain containing 17B
GO:0005902	12349	Car2	carbonic anhydrase 2
GO:0005902	12799	Cnp	2',3'-cyclic nucleotide 3' phosphodiesterase
GO:0005902	83964	Jam3	junction adhesion molecule 3
GO:0005902	17999	Nedd4	neural precursor cell expressed, developmentally down-regulated 4
GO:0005940	18952	Sept4	septin 4
GO:0005940	20362	Sept8	septin 8
GO:0005884	18479	Pak1	p21 (RAC1) activated kinase 1
GO:0005884	14457	Gas7	growth arrest specific 7
GO:0005884	21916	Tmod1	tropomodulin 1
GO:0060076	14183	Fgfr2	fibroblast growth factor receptor 2
GO:0060076	229521	Syt11	synaptotagmin XI
GO:0060076	207683	Igsf11	immunoglobulin superfamily, member 11
GO:0005861	21952	Tnni1	troponin I, skeletal, slow 1
GO:0034399	101739	Psip1	PC4 and SFRS1 interacting protein 1
GO:0034399	17762	Mapt	microtubule-associated protein tau
GO:0016607	17762	Mapt	microtubule-associated protein tau
GO:0016607	71529	Kazn	kazrin, periplakin interacting protein
GO:0016607	12177	Bnip3l	BCL2/adenovirus E1B interacting protein 3-like
GO:0016607	193116	Slu7	SLU7 splicing factor homolog (S. cerevisiae)
GO:0016607	72289	Malat1	metastasis associated lung adenocarcinoma transcript 1 (non-coding RNA)
GO:0016607	228852	Ppp1r16b	protein phosphatase 1, regulatory subunit 16B
GO:0031461	66156	Anapc11	anaphase promoting complex subunit 11
GO:0031461	19823	Rnf7	ring finger protein 7
GO:0098871	30785	Cttnbp2	cortactin binding protein 2
GO:0044327	103967	Dnm3	dynamin 3
GO:0045178	18417	Cldn11	claudin 11
GO:0045178	22041	Trf	transferrin
GO:0031902	24017	Rnf13	ring finger protein 13
GO:0031902	12725	Clcn3	chloride channel, voltage-sensitive 3
GO:0043292	12955	Cryab	crystallin, alpha B
GO:0043292	13167	Dbi	diazepam binding inhibitor
GO:0032433	11771	Ap2a1	adaptor-related protein complex 2, alpha 1 subunit
GO:0032433	57776	Ttyh1	tweety family member 1
GO:0005952	18749	Prkacb	protein kinase, cAMP dependent, catalytic, beta
GO:0008076	16485	Kcna1	potassium voltage-gated channel, shaker-related subfamily, member 1
GO:0008076	12315	Calm3	calmodulin 3
GO:0005777	21881	Tkt	transketolase
GO:0005777	66437	Fis1	fission, mitochondrial 1
GO:0005777	225845	Plaat3	phospholipase A and acyltransferase 3
GO:0005777	22352	Vim	vimentin
GO:0072546	69683	Emc10	ER membrane protein complex subunit 10
GO:0005885	56443	Arpc1a	actin related protein 2/3 complex, subunit 1A
GO:0036477	15166	Hcn2	hyperpolarization-activated, cyclic nucleotide-gated K+ 2
GO:0036477	17762	Mapt	microtubule-associated protein tau
GO:0005779	66437	Fis1	fission, mitochondrial 1
GO:0005791	11820	App	amyloid beta (A4) precursor protein
GO:0005791	330401	Tmcc1	transmembrane and coiled coil domains 1
GO:0005791	19215	Ptgds	prostaglandin D2 synthase (brain)
GO:0030315	11735	Ank3	ankyrin 3, epithelial
GO:0030315	30948	Bin1	bridging integrator 1
GO:0030139	14745	Lpar1	lysophosphatidic acid receptor 1
GO:0030139	22041	Trf	transferrin
GO:0036464	66222	Serpinb1a	serine (or cysteine) peptidase inhibitor, clade B, member 1a
GO:0036464	58521	Eid1	EP300 interacting inhibitor of differentiation 1
GO:0036464	17762	Mapt	microtubule-associated protein tau
GO:0005665	69833	Polr2f	polymerase (RNA) II (DNA directed) polypeptide F
GO:0099524	17999	Nedd4	neural precursor cell expressed, developmentally down-regulated 4
GO:0005685	20646	Snrpn	small nuclear ribonucleoprotein N
GO:0016604	14083	Ptk2	PTK2 protein tyrosine kinase 2
GO:0016604	77980	Sbf1	SET binding factor 1
GO:0016604	233877	Kctd13	potassium channel tetramerisation domain containing 13
GO:0016604	21881	Tkt	transketolase
GO:0016604	72289	Malat1	metastasis associated lung adenocarcinoma transcript 1 (non-coding RNA)
GO:0016604	70423	Tspan15	tetraspanin 15
GO:0042734	11785	Apbb1	amyloid beta (A4) precursor protein-binding, family B, member 1
GO:0042734	54393	Gabbr1	gamma-aminobutyric acid (GABA) B receptor, 1
GO:0042734	16485	Kcna1	potassium voltage-gated channel, shaker-related subfamily, member 1
GO:0031234	14083	Ptk2	PTK2 protein tyrosine kinase 2
GO:0031234	218952	Fermt2	fermitin family member 2
GO:0005686	20646	Snrpn	small nuclear ribonucleoprotein N
GO:0060077	12725	Clcn3	chloride channel, voltage-sensitive 3
GO:0060077	229521	Syt11	synaptotagmin XI
GO:0034364	11820	App	amyloid beta (A4) precursor protein
GO:0031307	66437	Fis1	fission, mitochondrial 1
GO:0099092	77531	Anks1b	ankyrin repeat and sterile alpha motif domain containing 1B
GO:0099092	20408	Sh3gl3	SH3-domain GRB2-like 3
GO:0005795	57437	Golga7	golgi autoantigen, golgin subfamily a, 7
GO:0016529	68312	Gstm7	glutathione S-transferase, mu 7
GO:0016529	11735	Ank3	ankyrin 3, epithelial
GO:0016529	14225	Fkbp1a	FK506 binding protein 1a

## Sheet: GO-MF
Gene Set Name	Description	Genes in Gene Set	Genes in Overlap	P-value	FDR
GO:0003779	actin binding	406	26	2.69383e-20	1.95841e-17
GO:0008017	microtubule binding	348	24	1.42117e-19	5.16595e-17
GO:0004768	stearoyl-CoA 9-desaturase activity	15	8	3.34724e-15	8.11148e-13
GO:0015631	tubulin binding	79	11	4.75995e-13	8.65121e-11
GO:0019825	oxygen binding	31	8	3.8136e-12	5.54498e-10
GO:0004601	peroxidase activity	49	9	4.71578e-12	5.71395e-10
GO:0031720	haptoglobin binding	15	6	9.69307e-11	1.00669e-08
GO:0004089	carbonate dehydratase activity	30	7	1.91168e-10	1.73724e-08
GO:0051015	actin filament binding	294	14	7.66178e-10	6.18901e-08
GO:0003924	GTPase activity	416	16	1.04802e-09	7.61911e-08
GO:0031267	small GTPase binding	292	13	6.93143e-09	4.58105e-07
GO:0005518	collagen binding	77	8	8.24322e-09	4.99402e-07
GO:0003824	catalytic activity	467	15	3.79031e-08	2.11966e-06
GO:0005243	gap junction channel activity	39	6	5.68093e-08	2.95003e-06
GO:0008289	lipid binding	325	12	2.00653e-07	9.11719e-06
GO:0016594	glycine binding	25	5	1.89515e-07	9.11719e-06
GO:0005523	tropomyosin binding	26	5	2.33626e-07	9.99096e-06
GO:0001540	amyloid-beta binding	81	7	2.5946e-07	1.04793e-05
GO:0016209	antioxidant activity	28	5	3.46053e-07	1.32411e-05
GO:0004713	protein tyrosine kinase activity	177	9	4.86293e-07	1.76767e-05
GO:0030215	semaphorin receptor binding	33	5	8.17842e-07	2.83129e-05
GO:0008134	transcription factor binding	446	13	9.0998e-07	2.9562e-05
GO:0016934	extracellularly glycine-gated chloride channel activity	15	4	9.75913e-07	2.9562e-05
GO:0009922	fatty acid elongase activity	15	4	9.75913e-07	2.9562e-05
GO:0004602	glutathione peroxidase activity	35	5	1.10905e-06	3.22511e-05
GO:0046933	proton-transporting ATP synthase activity, rotational mechanism	19	4	2.72546e-06	7.62082e-05
GO:0031625	ubiquitin protein ligase binding	351	11	3.15531e-06	8.49596e-05
GO:0000287	magnesium ion binding	224	9	3.4097e-06	8.85305e-05
GO:0004623	phospholipase A2 activity	44	5	3.56895e-06	8.94698e-05
GO:0005178	integrin binding	177	8	5.0556e-06	0.000122514
GO:0030165	PDZ domain binding	129	7	6.01104e-06	0.000140969
GO:0046875	ephrin receptor binding	50	5	6.78522e-06	0.000154152
GO:0020037	heme binding	186	8	7.27373e-06	0.000160242
GO:0048156	tau protein binding	25	4	8.67608e-06	0.000185515
GO:0048306	calcium-dependent protein binding	96	6	1.25486e-05	0.000260652
GO:0004129	cytochrome-c oxidase activity	28	4	1.38691e-05	0.00027251
GO:0005506	iron ion binding	146	7	1.35111e-05	0.00027251
GO:0061630	ubiquitin protein ligase activity	418	11	1.62035e-05	0.000309999
GO:0003714	transcription corepressor activity	274	9	1.71303e-05	0.000319326
GO:0004843	thiol-dependent ubiquitin-specific protease activity	164	7	2.85876e-05	0.000519579
GO:0071889	14-3-3 protein binding	34	4	3.06416e-05	0.000543327
GO:0005200	structural constituent of cytoskeleton	69	5	3.31665e-05	0.000574096
GO:0008022	protein C-terminus binding	240	8	4.52987e-05	0.000765865
GO:0097602	cullin family protein binding	38	4	4.79693e-05	0.000792584
GO:0004622	lysophospholipase activity	40	4	5.89006e-05	0.000944617
GO:0046914	transition metal ion binding	15	3	6.23681e-05	0.000944617
GO:0015187	glycine transmembrane transporter activity	15	3	6.23681e-05	0.000944617
GO:0044325	ion channel binding	185	7	6.13991e-05	0.000944617
GO:0017134	fibroblast growth factor binding	42	4	7.15437e-05	0.00106147
GO:0008970	phospholipase A1 activity	16	3	7.64617e-05	0.00111175
GO:0019904	protein domain specific binding	337	9	8.48179e-05	0.00120907
GO:0008432	JUN kinase binding	17	3	9.24847e-05	0.00129301
GO:0033558	protein deacetylase activity	18	3	0.00011055	0.00151641
GO:0060090	molecular adaptor activity	94	5	0.000145518	0.0019591
GO:0033691	sialic acid binding	20	3	0.000153244	0.00202561
GO:0050291	sphingosine N-acyltransferase activity	21	3	0.000178089	0.00227142
GO:0016290	palmitoyl-CoA hydrolase activity	21	3	0.000178089	0.00227142
GO:0016410	N-acyltransferase activity	22	3	0.000205407	0.00257467
GO:0000149	SNARE binding	107	5	0.000266576	0.00328475
GO:0019894	kinesin binding	59	4	0.000271167	0.00328564
GO:0015078	proton transmembrane transporter activity	27	3	0.000382616	0.00456003
GO:0005525	GTP binding	416	9	0.000402087	0.00471479
GO:0003730	mRNA 3'-UTR binding	118	5	0.000418586	0.00483036
GO:0008201	heparin binding	182	6	0.000431011	0.00489602
GO:0008474	palmitoyl-(protein) hydrolase activity	29	3	0.000474271	0.00514619
GO:0016887	ATPase activity	258	7	0.000470162	0.00514619
GO:0030234	enzyme regulator activity	29	3	0.000474271	0.00514619
GO:0005507	copper ion binding	69	4	0.000494265	0.00528427
GO:0004115	3',5'-cyclic-AMP phosphodiesterase activity	30	3	0.000524922	0.00545285
GO:0051087	chaperone binding	124	5	0.000525033	0.00545285
GO:0005539	glycosaminoglycan binding	31	3	0.000578909	0.00586619
GO:0005080	protein kinase C binding	72	4	0.00058097	0.00586619
GO:0008137	NADH dehydrogenase (ubiquinone) activity	32	3	0.000636317	0.00633702
GO:0035035	histone acetyltransferase binding	33	3	0.000697234	0.00684985
GO:0045296	cadherin binding	77	4	0.000748642	0.00725684
GO:0043015	gamma-tubulin binding	34	3	0.000761743	0.00728668
GO:0002020	protease binding	136	5	0.000797473	0.00752939
GO:0019899	enzyme binding	462	9	0.000845944	0.00788463
GO:0005254	chloride channel activity	80	4	0.000864211	0.00795293
GO:0005504	fatty acid binding	39	3	0.001141	0.0103688
GO:0005102	signaling receptor binding	493	9	0.00132538	0.0118957
GO:0005547	phosphatidylinositol-3,4,5-trisphosphate binding	43	3	0.00151705	0.0132879
GO:0001664	G protein-coupled receptor binding	93	4	0.00151245	0.0132879
GO:0035255	ionotropic glutamate receptor binding	46	3	0.00184449	0.0157758
GO:0005249	voltage-gated potassium channel activity	98	4	0.00183321	0.0157758
GO:0005251	delayed rectifier potassium channel activity	50	3	0.00234496	0.0198231
GO:0048487	beta-tubulin binding	52	3	0.00262369	0.0219244
GO:0005344	oxygen carrier activity	15	2	0.00275992	0.0225445
GO:0008093	cytoskeletal anchor activity	15	2	0.00275992	0.0225445
GO:0005247	voltage-gated chloride channel activity	16	2	0.00314327	0.0248387
GO:0070403	NAD+ binding	16	2	0.00314327	0.0248387
GO:0008519	ammonium transmembrane transporter activity	16	2	0.00314327	0.0248387
GO:0005198	structural molecule activity	115	4	0.00327267	0.0255831
GO:0140326	ATPase-coupled intramembrane lipid transporter activity	17	2	0.00355004	0.0271672
GO:0005078	MAP-kinase scaffold activity	17	2	0.00355004	0.0271672
GO:0047184	1-acylglycerophosphocholine O-acyltransferase activity	18	2	0.00397998	0.029525
GO:0019001	guanyl nucleotide binding	18	2	0.00397998	0.029525
GO:0016791	phosphatase activity	121	4	0.00392424	0.029525
GO:0019902	phosphatase binding	61	3	0.00412675	0.0303045
GO:0070402	NADPH binding	19	2	0.00443283	0.0306921
GO:0051371	muscle alpha-actinin binding	19	2	0.00443283	0.0306921
GO:0004842	ubiquitin-protein transferase activity	287	6	0.00432895	0.0306921
GO:0016853	isomerase activity	125	4	0.00440421	0.0306921
GO:0008199	ferric iron binding	19	2	0.00443283	0.0306921
GO:0005521	lamin binding	19	2	0.00443283	0.0306921
GO:0005125	cytokine activity	290	6	0.00455077	0.0312114
GO:0032794	GTPase activating protein binding	20	2	0.00490834	0.0324397
GO:0005041	low-density lipoprotein particle receptor activity	20	2	0.00490834	0.0324397
GO:0008191	metalloendopeptidase inhibitor activity	20	2	0.00490834	0.0324397
GO:0003841	1-acylglycerol-3-phosphate O-acyltransferase activity	20	2	0.00490834	0.0324397
GO:0004715	non-membrane spanning protein tyrosine kinase activity	66	3	0.00514686	0.0337096
GO:0048029	monosaccharide binding	21	2	0.00540626	0.0344768
GO:0034185	apolipoprotein binding	21	2	0.00540626	0.0344768
GO:0070064	proline-rich region binding	21	2	0.00540626	0.0344768
GO:0030246	carbohydrate binding	212	5	0.00546329	0.0345375
GO:0016836	hydro-lyase activity	22	2	0.00592634	0.0371418
GO:0071837	HMG box domain binding	23	2	0.00646835	0.0398516
GO:0004438	phosphatidylinositol-3-phosphatase activity	23	2	0.00646835	0.0398516
GO:0003777	microtubule motor activity	74	3	0.00707007	0.0431928
GO:0008092	cytoskeletal protein binding	75	3	0.00733641	0.0444464
GO:0031683	G-protein beta/gamma-subunit complex binding	25	2	0.00761714	0.0450217
GO:0042043	neurexin family protein binding	25	2	0.00761714	0.0450217
GO:0050998	nitric-oxide synthase binding	25	2	0.00761714	0.0450217
GO:0000062	fatty-acyl-CoA binding	26	2	0.00822345	0.0482133
GO:0046332	SMAD binding	79	3	0.00846075	0.0492077

## Sheet: GO-MF_detail
Gene Set Name	Gene Id	Gene Symbol	Description
GO:0003779	68743	Anln	anillin, actin binding protein
GO:0003779	227753	Gsn	gelsolin
GO:0003779	77767	Ermn	ermin, ERM-like protein
GO:0003779	17754	Map1a	microtubule-associated protein 1 A
GO:0003779	17433	Mobp	myelin-associated oligodendrocytic basic protein
GO:0003779	56443	Arpc1a	actin related protein 2/3 complex, subunit 1A
GO:0003779	21952	Tnni1	troponin I, skeletal, slow 1
GO:0003779	71994	Cnn3	calponin 3, acidic
GO:0003779	208846	Daam1	dishevelled associated activator of morphogenesis 1
GO:0003779	21916	Tmod1	tropomodulin 1
GO:0003779	13823	Epb41l3	erythrocyte membrane protein band 4.1 like 3
GO:0003779	50876	Tmod2	tropomodulin 2
GO:0003779	27361	Msrb1	methionine sulfoxide reductase B1
GO:0003779	77569	Limch1	LIM and calponin homology domains 1
GO:0003779	94040	Clmn	calmin
GO:0003779	14083	Ptk2	PTK2 protein tyrosine kinase 2
GO:0003779	70435	Inf2	inverted formin, FH2 and WH2 domain containing
GO:0003779	330938	Dixdc1	DIX domain containing 1
GO:0003779	213019	Pdlim2	PDZ and LIM domain 2
GO:0003779	18301	Fxyd5	FXYD domain-containing ion transport regulator 5
GO:0003779	76441	Daam2	dishevelled associated activator of morphogenesis 2
GO:0003779	218952	Fermt2	fermitin family member 2
GO:0003779	52589	Ncald	neurocalcin delta
GO:0003779	12632	Cfl2	cofilin 2, muscle
GO:0008017	16560	Kif1a	kinesin family member 1A
GO:0008017	12934	Dpysl2	dihydropyrimidinase-like 2
GO:0008017	76686	Clip3	CAP-GLY domain containing linker protein 3
GO:0008017	17988	Ndrg1	N-myc downstream regulated gene 1
GO:0008017	19122	Prnp	prion protein
GO:0008017	103967	Dnm3	dynamin 3
GO:0008017	20201	S100a8	S100 calcium binding protein A8 (calgranulin A)
GO:0008017	17762	Mapt	microtubule-associated protein tau
GO:0008017	17754	Map1a	microtubule-associated protein 1 A
GO:0008017	12955	Cryab	crystallin, alpha B
GO:0008017	16564	Kif21a	kinesin family member 21A
GO:0008017	71994	Cnn3	calponin 3, acidic
GO:0008017	76499	Clasp2	CLIP associating protein 2
GO:0008017	20202	S100a9	S100 calcium binding protein A9 (calgranulin B)
GO:0008017	72205	Eml2	echinoderm microtubule associated protein like 2
GO:0004768	20249	Scd1	stearoyl-Coenzyme A desaturase 1
GO:0004768	20250	Scd2	stearoyl-Coenzyme A desaturase 2
GO:0015631	52589	Ncald	neurocalcin delta
GO:0015631	67971	Tppp3	tubulin polymerization-promoting protein family member 3
GO:0015631	70892	Ttll7	tubulin tyrosine ligase-like family, member 7
GO:0015631	72205	Eml2	echinoderm microtubule associated protein like 2
GO:0015631	16765	Stmn1	stathmin 1
GO:0015631	56471	Stmn4	stathmin-like 4
GO:0015631	17754	Map1a	microtubule-associated protein 1 A
GO:0015631	17762	Mapt	microtubule-associated protein tau
GO:0015631	19122	Prnp	prion protein
GO:0019825	101488143	Hbb-bt	hemoglobin, beta adult t chain
GO:0019825	100503605	Hbb-bs	hemoglobin, beta adult s chain
GO:0019825	110257	Hba-a2	hemoglobin alpha, adult chain 2
GO:0019825	15122	Hba-a1	hemoglobin alpha, adult chain 1
GO:0004601	18477	Prdx1	peroxiredoxin 1
GO:0004601	110257	Hba-a2	hemoglobin alpha, adult chain 2
GO:0004601	15122	Hba-a1	hemoglobin alpha, adult chain 1
GO:0004601	625249	Gpx4	glutathione peroxidase 4
GO:0004601	101488143	Hbb-bt	hemoglobin, beta adult t chain
GO:0004601	11758	Prdx6	peroxiredoxin 6
GO:0004601	100503605	Hbb-bs	hemoglobin, beta adult s chain
GO:0031720	110257	Hba-a2	hemoglobin alpha, adult chain 2
GO:0031720	15122	Hba-a1	hemoglobin alpha, adult chain 1
GO:0031720	101488143	Hbb-bt	hemoglobin, beta adult t chain
GO:0031720	100503605	Hbb-bs	hemoglobin, beta adult s chain
GO:0004089	12349	Car2	carbonic anhydrase 2
GO:0004089	23831	Car14	carbonic anhydrase 14
GO:0051015	218952	Fermt2	fermitin family member 2
GO:0051015	12632	Cfl2	cofilin 2, muscle
GO:0051015	30948	Bin1	bridging integrator 1
GO:0051015	94040	Clmn	calmin
GO:0051015	21916	Tmod1	tropomodulin 1
GO:0051015	56443	Arpc1a	actin related protein 2/3 complex, subunit 1A
GO:0051015	76499	Clasp2	CLIP associating protein 2
GO:0051015	227753	Gsn	gelsolin
GO:0051015	71653	Shtn1	shootin 1
GO:0051015	14457	Gas7	growth arrest specific 7
GO:0051015	77767	Ermn	ermin, ERM-like protein
GO:0003924	66066	Gng11	guanine nucleotide binding protein (G protein), gamma 11
GO:0003924	14681	Gnao1	guanine nucleotide binding protein, alpha O
GO:0003924	20362	Sept8	septin 8
GO:0003924	14677	Gnai1	guanine nucleotide binding protein (G protein), alpha inhibiting 1
GO:0003924	69581	Rhou	ras homolog family member U
GO:0003924	103967	Dnm3	dynamin 3
GO:0003924	18952	Sept4	septin 4
GO:0003924	22153	Tubb4a	tubulin, beta 4A class IVA
GO:0031267	27008	Micall1	microtubule associated monooxygenase, calponin and LIM domain containing -like 1
GO:0031267	70435	Inf2	inverted formin, FH2 and WH2 domain containing
GO:0031267	76441	Daam2	dishevelled associated activator of morphogenesis 2
GO:0031267	83671	Sytl2	synaptotagmin-like 2
GO:0031267	104252	Cdc42ep2	CDC42 effector protein (Rho GTPase binding) 2
GO:0031267	18479	Pak1	p21 (RAC1) activated kinase 1
GO:0031267	17988	Ndrg1	N-myc downstream regulated gene 1
GO:0031267	233877	Kctd13	potassium channel tetramerisation domain containing 13
GO:0031267	20166	Rtkn	rhotekin
GO:0031267	208846	Daam1	dishevelled associated activator of morphogenesis 1
GO:0031267	58869	Pex5l	peroxisomal biogenesis factor 5-like
GO:0005518	12305	Ddr1	discoidin domain receptor family, member 1
GO:0005518	13602	Sparcl1	SPARC-like 1
GO:0005518	66180	P3h4	prolyl 3-hydroxylase family member 4 (non-enzymatic)
GO:0005518	18479	Pak1	p21 (RAC1) activated kinase 1
GO:0005518	17754	Map1a	microtubule-associated protein 1 A
GO:0003824	213469	Lgi3	leucine-rich repeat LGI family, member 3
GO:0003824	12709	Ckb	creatine kinase, brain
GO:0003824	18606	Enpp2	ectonucleotide pyrophosphatase/phosphodiesterase 2
GO:0003824	21351	Taldo1	transaldolase 1
GO:0003824	74008	Arsg	arylsulfatase G
GO:0003824	11656	Alas2	aminolevulinic acid synthase 2, erythroid
GO:0003824	107272	Psat1	phosphoserine aminotransferase 1
GO:0003824	21881	Tkt	transketolase
GO:0003824	12183	Bpgm	2,3-bisphosphoglycerate mutase
GO:0003824	18484	Pam	peptidylglycine alpha-amidating monooxygenase
GO:0003824	83965	Enpp5	ectonucleotide pyrophosphatase/phosphodiesterase 5
GO:0003824	208715	Hmgcs1	3-hydroxy-3-methylglutaryl-Coenzyme A synthase 1
GO:0003824	18479	Pak1	p21 (RAC1) activated kinase 1
GO:0003824	11758	Prdx6	peroxiredoxin 6
GO:0003824	15254	Hint1	histidine triad nucleotide binding protein 1
GO:0005243	118454	Gjc2	gap junction protein, gamma 2
GO:0005243	14618	Gjb1	gap junction protein, beta 1
GO:0005243	118446	Gjc3	gap junction protein, gamma 3
GO:0008289	11815	Apod	apolipoprotein D
GO:0008289	69024	Snx15	sorting nexin 15
GO:0008289	20196	S100a13	S100 calcium binding protein A13
GO:0008289	16592	Fabp5	fatty acid binding protein 5, epidermal
GO:0008289	20408	Sh3gl3	SH3-domain GRB2-like 3
GO:0008289	56356	Gltp	glycolipid transfer protein
GO:0008289	13167	Dbi	diazepam binding inhibitor
GO:0008289	218952	Fermt2	fermitin family member 2
GO:0008289	231070	Insig1	insulin induced gene 1
GO:0008289	101476	Plekha1	pleckstrin homology domain containing, family A (phosphoinositide binding specific) member 1
GO:0008289	17136	Mag	myelin-associated glycoprotein
GO:0008289	14269	Fnbp1	formin binding protein 1
GO:0016594	14658	Glrb	glycine receptor, beta subunit
GO:0005523	21916	Tmod1	tropomodulin 1
GO:0005523	50876	Tmod2	tropomodulin 2
GO:0001540	19122	Prnp	prion protein
GO:0001540	12955	Cryab	crystallin, alpha B
GO:0001540	230904	Fbxo2	F-box protein 2
GO:0001540	11785	Apbb1	amyloid beta (A4) precursor protein-binding, family B, member 1
GO:0016209	11758	Prdx6	peroxiredoxin 6
GO:0016209	20201	S100a8	S100 calcium binding protein A8 (calgranulin A)
GO:0016209	20364	Selenow	selenoprotein W
GO:0016209	20202	S100a9	S100 calcium binding protein A9 (calgranulin B)
GO:0016209	18477	Prdx1	peroxiredoxin 1
GO:0004713	14183	Fgfr2	fibroblast growth factor receptor 2
GO:0004713	12305	Ddr1	discoidin domain receptor family, member 1
GO:0004713	14083	Ptk2	PTK2 protein tyrosine kinase 2
GO:0004713	11302	Aatk	apoptosis-associated tyrosine kinase
GO:0030215	214968	Sema6d	sema domain, transmembrane domain (TM), and cytoplasmic domain, (semaphorin) 6D
GO:0030215	20358	Sema6a	sema domain, transmembrane domain (TM), and cytoplasmic domain, (semaphorin) 6A
GO:0008134	20674	Sox2	SRY (sex determining region Y)-box 2
GO:0008134	12417	Cbx3	chromobox 3
GO:0008134	20665	Sox10	SRY (sex determining region Y)-box 10
GO:0008134	54393	Gabbr1	gamma-aminobutyric acid (GABA) B receptor, 1
GO:0008134	20681	Sox8	SRY (sex determining region Y)-box 8
GO:0008134	64383	Sirt2	sirtuin 2
GO:0008134	18027	Nfia	nuclear factor I/A
GO:0008134	11785	Apbb1	amyloid beta (A4) precursor protein-binding, family B, member 1
GO:0016934	14658	Glrb	glycine receptor, beta subunit
GO:0009922	74559	Elovl7	ELOVL family member 7, elongation of long chain fatty acids (yeast)
GO:0009922	170439	Elovl6	ELOVL family member 6, elongation of long chain fatty acids (yeast)
GO:0004602	68312	Gstm7	glutathione S-transferase, mu 7
GO:0004602	11758	Prdx6	peroxiredoxin 6
GO:0004602	625249	Gpx4	glutathione peroxidase 4
GO:0046933	11957	Atp5j	ATP synthase, H+ transporting, mitochondrial F0 complex, subunit F
GO:0046933	71679	Atp5h	ATP synthase, H+ transporting, mitochondrial F0 complex, subunit D
GO:0046933	28080	Atp5o	ATP synthase, H+ transporting, mitochondrial F1 complex, O subunit
GO:0031625	11785	Apbb1	amyloid beta (A4) precursor protein-binding, family B, member 1
GO:0031625	14083	Ptk2	PTK2 protein tyrosine kinase 2
GO:0031625	12709	Ckb	creatine kinase, brain
GO:0031625	18749	Prkacb	protein kinase, cAMP dependent, catalytic, beta
GO:0031625	229521	Syt11	synaptotagmin XI
GO:0031625	93739	Gabarapl2	gamma-aminobutyric acid (GABA) A receptor-associated protein-like 2
GO:0031625	68585	Rtn4	reticulon 4
GO:0031625	11758	Prdx6	peroxiredoxin 6
GO:0031625	14763	Gpr37	G protein-coupled receptor 37
GO:0000287	18749	Prkacb	protein kinase, cAMP dependent, catalytic, beta
GO:0000287	67078	Pgp	phosphoglycolate phosphatase
GO:0000287	11980	Atp8a1	ATPase, aminophospholipid transporter (APLT), class I, type 8A, member 1
GO:0000287	11981	Atp9a	ATPase, class II, type 9A
GO:0000287	21881	Tkt	transketolase
GO:0000287	14677	Gnai1	guanine nucleotide binding protein (G protein), alpha inhibiting 1
GO:0000287	328329	Mast4	microtubule associated serine/threonine kinase family member 4
GO:0000287	18952	Sept4	septin 4
GO:0004623	225845	Plaat3	phospholipase A and acyltransferase 3
GO:0004623	11758	Prdx6	peroxiredoxin 6
GO:0005178	11820	App	amyloid beta (A4) precursor protein
GO:0005178	14083	Ptk2	PTK2 protein tyrosine kinase 2
GO:0005178	218952	Fermt2	fermitin family member 2
GO:0005178	13612	Edil3	EGF-like repeats and discoidin I-like domains 3
GO:0005178	83964	Jam3	junction adhesion molecule 3
GO:0005178	20315	Cxcl12	chemokine (C-X-C motif) ligand 12
GO:0005178	19242	Ptn	pleiotrophin
GO:0030165	320587	Tmem88b	transmembrane protein 88B
GO:0030165	101476	Plekha1	pleckstrin homology domain containing, family A (phosphoinositide binding specific) member 1
GO:0030165	15166	Hcn2	hyperpolarization-activated, cyclic nucleotide-gated K+ 2
GO:0030165	93960	Nkd1	naked cuticle 1
GO:0030165	12725	Clcn3	chloride channel, voltage-sensitive 3
GO:0030165	14745	Lpar1	lysophosphatidic acid receptor 1
GO:0046875	13643	Efnb3	ephrin B3
GO:0046875	11820	App	amyloid beta (A4) precursor protein
GO:0046875	77531	Anks1b	ankyrin repeat and sterile alpha motif domain containing 1B
GO:0020037	67739	Slc48a1	solute carrier family 48 (heme transporter), member 1
GO:0020037	15122	Hba-a1	hemoglobin alpha, adult chain 1
GO:0020037	110257	Hba-a2	hemoglobin alpha, adult chain 2
GO:0020037	18477	Prdx1	peroxiredoxin 1
GO:0020037	338521	Fa2h	fatty acid 2-hydroxylase
GO:0020037	101488143	Hbb-bt	hemoglobin, beta adult t chain
GO:0048156	30948	Bin1	bridging integrator 1
GO:0048156	11785	Apbb1	amyloid beta (A4) precursor protein-binding, family B, member 1
GO:0048306	17313	Mgp	matrix Gla protein
GO:0048306	12315	Calm3	calmodulin 3
GO:0048306	20196	S100a13	S100 calcium binding protein A13
GO:0048306	67860	S100a16	S100 calcium binding protein A16
GO:0048306	20201	S100a8	S100 calcium binding protein A8 (calgranulin A)
GO:0048306	20202	S100a9	S100 calcium binding protein A9 (calgranulin B)
GO:0004129	12861	Cox6a1	cytochrome c oxidase subunit 6A1
GO:0004129	12857	Cox4i1	cytochrome c oxidase subunit 4I1
GO:0004129	12864	Cox6c	cytochrome c oxidase subunit 6C
GO:0004129	12866	Cox7a2	cytochrome c oxidase subunit 7A2
GO:0005506	338521	Fa2h	fatty acid 2-hydroxylase
GO:0005506	52637	Cisd1	CDGSH iron sulfur domain 1
GO:0005506	66234	Msmo1	methylsterol monoxygenase 1
GO:0005506	20250	Scd2	stearoyl-Coenzyme A desaturase 2
GO:0005506	14319	Fth1	ferritin heavy polypeptide 1
GO:0005506	20249	Scd1	stearoyl-Coenzyme A desaturase 1
GO:0061630	66949	Trim59	tripartite motif-containing 59
GO:0061630	230904	Fbxo2	F-box protein 2
GO:0061630	66854	Trim35	tripartite motif-containing 35
GO:0061630	17999	Nedd4	neural precursor cell expressed, developmentally down-regulated 4
GO:0061630	24017	Rnf13	ring finger protein 13
GO:0061630	19823	Rnf7	ring finger protein 7
GO:0061630	66156	Anapc11	anaphase promoting complex subunit 11
GO:0003714	22057	Tob1	transducer of ErbB-2.1
GO:0003714	21413	Tcf4	transcription factor 4
GO:0003714	58521	Eid1	EP300 interacting inhibitor of differentiation 1
GO:0003714	68196	Hsbp1	heat shock factor binding protein 1
GO:0003714	14797	Tle5	TLE family member 5, transcriptional modulator
GO:0004843	66124	Josd2	Josephin domain containing 2
GO:0004843	229603	Otud7b	OTU domain containing 7B
GO:0004843	78787	Usp54	ubiquitin specific peptidase 54
GO:0071889	22630	Ywhaq	tyrosine 3-monooxygenase/tryptophan 5-monooxygenase activation protein theta
GO:0071889	74747	Ddit4	DNA-damage-inducible transcript 4
GO:0071889	18762	Prkcz	protein kinase C, zeta
GO:0005200	11735	Ank3	ankyrin 3, epithelial
GO:0005200	22352	Vim	vimentin
GO:0005200	22153	Tubb4a	tubulin, beta 4A class IVA
GO:0005200	13823	Epb41l3	erythrocyte membrane protein band 4.1 like 3
GO:0008022	21413	Tcf4	transcription factor 4
GO:0008022	68041	Mid1ip1	Mid1 interacting protein 1 (gastrulation specific G12-like (zebrafish))
GO:0008022	20408	Sh3gl3	SH3-domain GRB2-like 3
GO:0008022	72205	Eml2	echinoderm microtubule associated protein like 2
GO:0008022	17999	Nedd4	neural precursor cell expressed, developmentally down-regulated 4
GO:0008022	27276	Plekhb1	pleckstrin homology domain containing, family B (evectins) member 1
GO:0008022	11771	Ap2a1	adaptor-related protein complex 2, alpha 1 subunit
GO:0008022	22630	Ywhaq	tyrosine 3-monooxygenase/tryptophan 5-monooxygenase activation protein theta
GO:0097602	19823	Rnf7	ring finger protein 7
GO:0097602	66156	Anapc11	anaphase promoting complex subunit 11
GO:0004622	56209	Gde1	glycerophosphodiester phosphodiesterase 1
GO:0004622	18606	Enpp2	ectonucleotide pyrophosphatase/phosphodiesterase 2
GO:0046914	11804	Aplp2	amyloid beta (A4) precursor-like protein 2
GO:0046914	11803	Aplp1	amyloid beta (A4) precursor-like protein 1
GO:0046914	11820	App	amyloid beta (A4) precursor protein
GO:0015187	14664	Slc6a9	solute carrier family 6 (neurotransmitter transporter, glycine), member 9
GO:0044325	12315	Calm3	calmodulin 3
GO:0044325	14225	Fkbp1a	FK506 binding protein 1a
GO:0044325	217893	Pacs2	phosphofurin acidic cluster sorting protein 2
GO:0044325	22630	Ywhaq	tyrosine 3-monooxygenase/tryptophan 5-monooxygenase activation protein theta
GO:0044325	11735	Ank3	ankyrin 3, epithelial
GO:0044325	19122	Prnp	prion protein
GO:0017134	14183	Fgfr2	fibroblast growth factor receptor 2
GO:0017134	20196	S100a13	S100 calcium binding protein A13
GO:0008970	225845	Plaat3	phospholipase A and acyltransferase 3
GO:0019904	233877	Kctd13	potassium channel tetramerisation domain containing 13
GO:0019904	269116	Nfasc	neurofascin
GO:0019904	12417	Cbx3	chromobox 3
GO:0019904	330938	Dixdc1	DIX domain containing 1
GO:0019904	56013	Srcin1	SRC kinase signaling inhibitor 1
GO:0019904	12315	Calm3	calmodulin 3
GO:0019904	22630	Ywhaq	tyrosine 3-monooxygenase/tryptophan 5-monooxygenase activation protein theta
GO:0019904	22352	Vim	vimentin
GO:0019904	233752	Insc	INSC spindle orientation adaptor protein
GO:0008432	19099	Mapk8ip1	mitogen-activated protein kinase 8 interacting protein 1
GO:0008432	24017	Rnf13	ring finger protein 13
GO:0008432	14083	Ptk2	PTK2 protein tyrosine kinase 2
GO:0033558	64383	Sirt2	sirtuin 2
GO:0060090	227622	Paxx	non-homologous end joining factor
GO:0060090	18952	Sept4	septin 4
GO:0060090	15166	Hcn2	hyperpolarization-activated, cyclic nucleotide-gated K+ 2
GO:0060090	20362	Sept8	septin 8
GO:0033691	17136	Mag	myelin-associated glycoprotein
GO:0050291	76893	Cers2	ceramide synthase 2
GO:0016290	70025	Acot7	acyl-CoA thioesterase 7
GO:0016410	225845	Plaat3	phospholipase A and acyltransferase 3
GO:0016410	76893	Cers2	ceramide synthase 2
GO:0000149	229521	Syt11	synaptotagmin XI
GO:0000149	20362	Sept8	septin 8
GO:0000149	20615	Snapin	SNAP-associated protein
GO:0019894	71653	Shtn1	shootin 1
GO:0019894	234094	Arhgef10	Rho guanine nucleotide exchange factor (GEF) 10
GO:0019894	19099	Mapk8ip1	mitogen-activated protein kinase 8 interacting protein 1
GO:0015078	76252	Atp6v0e2	ATPase, H+ transporting, lysosomal V0 subunit E2
GO:0015078	11957	Atp5j	ATP synthase, H+ transporting, mitochondrial F0 complex, subunit F
GO:0015078	71679	Atp5h	ATP synthase, H+ transporting, mitochondrial F0 complex, subunit D
GO:0005525	20362	Sept8	septin 8
GO:0005525	14681	Gnao1	guanine nucleotide binding protein, alpha O
GO:0005525	103967	Dnm3	dynamin 3
GO:0005525	18952	Sept4	septin 4
GO:0005525	20166	Rtkn	rhotekin
GO:0005525	22153	Tubb4a	tubulin, beta 4A class IVA
GO:0005525	14677	Gnai1	guanine nucleotide binding protein (G protein), alpha inhibiting 1
GO:0005525	69581	Rhou	ras homolog family member U
GO:0003730	59092	Pcbp4	poly(rC) binding protein 4
GO:0003730	70354	Secisbp2l	SECIS binding protein 2-like
GO:0003730	52502	Carhsp1	calcium regulated heat stable protein 1
GO:0003730	56449	Ybx3	Y box protein 3
GO:0008201	17967	Ncam1	neural cell adhesion molecule 1
GO:0008201	11820	App	amyloid beta (A4) precursor protein
GO:0008201	11803	Aplp1	amyloid beta (A4) precursor-like protein 1
GO:0008201	11804	Aplp2	amyloid beta (A4) precursor-like protein 2
GO:0008201	19242	Ptn	pleiotrophin
GO:0008201	14183	Fgfr2	fibroblast growth factor receptor 2
GO:0008474	226016	Abhd17b	abhydrolase domain containing 17B
GO:0016887	11980	Atp8a1	ATPase, aminophospholipid transporter (APLT), class I, type 8A, member 1
GO:0016887	217258	Abca8a	ATP-binding cassette, sub-family A (ABC1), member 8a
GO:0016887	16560	Kif1a	kinesin family member 1A
GO:0016887	11957	Atp5j	ATP synthase, H+ transporting, mitochondrial F0 complex, subunit F
GO:0016887	11305	Abca2	ATP-binding cassette, sub-family A (ABC1), member 2
GO:0016887	16564	Kif21a	kinesin family member 21A
GO:0016887	28080	Atp5o	ATP synthase, H+ transporting, mitochondrial F1 complex, O subunit
GO:0030234	12315	Calm3	calmodulin 3
GO:0030234	12861	Cox6a1	cytochrome c oxidase subunit 6A1
GO:0030234	56013	Srcin1	SRC kinase signaling inhibitor 1
GO:0005507	18484	Pam	peptidylglycine alpha-amidating monooxygenase
GO:0005507	20196	S100a13	S100 calcium binding protein A13
GO:0005507	19122	Prnp	prion protein
GO:0004115	18584	Pde8a	phosphodiesterase 8A
GO:0051087	20496	Slc12a2	solute carrier family 12, member 2
GO:0051087	17762	Mapt	microtubule-associated protein tau
GO:0051087	19122	Prnp	prion protein
GO:0051087	30948	Bin1	bridging integrator 1
GO:0051087	11820	App	amyloid beta (A4) precursor protein
GO:0005539	19242	Ptn	pleiotrophin
GO:0005539	72902	Spock3	sparc/osteonectin, cwcv and kazal-like domains proteoglycan 3
GO:0005539	19122	Prnp	prion protein
GO:0005080	235180	Fez1	fasciculation and elongation protein zeta 1 (zygin I)
GO:0005080	109042	Cavin3	caveolae associated 3
GO:0008137	67264	Ndufb8	NADH:ubiquinone oxidoreductase subunit B8
GO:0008137	66916	Ndufb7	NADH:ubiquinone oxidoreductase subunit B7
GO:0008137	75406	Ndufs7	NADH:ubiquinone oxidoreductase core subunit S7
GO:0035035	64383	Sirt2	sirtuin 2
GO:0035035	58521	Eid1	EP300 interacting inhibitor of differentiation 1
GO:0035035	11785	Apbb1	amyloid beta (A4) precursor protein-binding, family B, member 1
GO:0045296	18301	Fxyd5	FXYD domain-containing ion transport regulator 5
GO:0045296	11735	Ank3	ankyrin 3, epithelial
GO:0045296	68585	Rtn4	reticulon 4
GO:0045296	17988	Ndrg1	N-myc downstream regulated gene 1
GO:0043015	17988	Ndrg1	N-myc downstream regulated gene 1
GO:0043015	235180	Fez1	fasciculation and elongation protein zeta 1 (zygin I)
GO:0043015	330938	Dixdc1	DIX domain containing 1
GO:0002020	17196	Mbp	myelin basic protein
GO:0002020	75406	Ndufs7	NADH:ubiquinone oxidoreductase core subunit S7
GO:0002020	19122	Prnp	prion protein
GO:0002020	11981	Atp9a	ATPase, class II, type 9A
GO:0002020	30948	Bin1	bridging integrator 1
GO:0019899	14225	Fkbp1a	FK506 binding protein 1a
GO:0019899	11820	App	amyloid beta (A4) precursor protein
GO:0019899	11739	Slc25a4	solute carrier family 25 (mitochondrial carrier, adenine nucleotide translocator), member 4
GO:0019899	12417	Cbx3	chromobox 3
GO:0019899	70423	Tspan15	tetraspanin 15
GO:0019899	68312	Gstm7	glutathione S-transferase, mu 7
GO:0019899	17762	Mapt	microtubule-associated protein tau
GO:0005254	57776	Ttyh1	tweety family member 1
GO:0005254	117160	Ttyh2	tweety family member 2
GO:0005254	12725	Clcn3	chloride channel, voltage-sensitive 3
GO:0005254	14658	Glrb	glycine receptor, beta subunit
GO:0005504	68312	Gstm7	glutathione S-transferase, mu 7
GO:0005504	19215	Ptgds	prostaglandin D2 synthase (brain)
GO:0005504	16592	Fabp5	fatty acid binding protein 5, epidermal
GO:0005102	68312	Gstm7	glutathione S-transferase, mu 7
GO:0005102	19266	Ptprd	protein tyrosine phosphatase, receptor type, D
GO:0005102	72205	Eml2	echinoderm microtubule associated protein like 2
GO:0005102	17761	Map7	microtubule-associated protein 7
GO:0005102	11820	App	amyloid beta (A4) precursor protein
GO:0005102	14083	Ptk2	PTK2 protein tyrosine kinase 2
GO:0005102	17136	Mag	myelin-associated glycoprotein
GO:0005102	14681	Gnao1	guanine nucleotide binding protein, alpha O
GO:0005102	17441	Mog	myelin oligodendrocyte glycoprotein
GO:0005547	218952	Fermt2	fermitin family member 2
GO:0005547	27280	Phlda3	pleckstrin homology like domain, family A, member 3
GO:0005547	212285	Arap2	ArfGAP with RhoGAP domain, ankyrin repeat and PH domain 2
GO:0001664	14677	Gnai1	guanine nucleotide binding protein (G protein), alpha inhibiting 1
GO:0001664	14681	Gnao1	guanine nucleotide binding protein, alpha O
GO:0001664	11820	App	amyloid beta (A4) precursor protein
GO:0035255	17754	Map1a	microtubule-associated protein 1 A
GO:0035255	207683	Igsf11	immunoglobulin superfamily, member 11
GO:0035255	17999	Nedd4	neural precursor cell expressed, developmentally down-regulated 4
GO:0005249	15166	Hcn2	hyperpolarization-activated, cyclic nucleotide-gated K+ 2
GO:0005249	16485	Kcna1	potassium voltage-gated channel, shaker-related subfamily, member 1
GO:0005251	16485	Kcna1	potassium voltage-gated channel, shaker-related subfamily, member 1
GO:0048487	229521	Syt11	synaptotagmin XI
GO:0048487	70892	Ttll7	tubulin tyrosine ligase-like family, member 7
GO:0048487	64383	Sirt2	sirtuin 2
GO:0005344	15122	Hba-a1	hemoglobin alpha, adult chain 1
GO:0005344	101488143	Hbb-bt	hemoglobin, beta adult t chain
GO:0008093	17754	Map1a	microtubule-associated protein 1 A
GO:0008093	233752	Insc	INSC spindle orientation adaptor protein
GO:0005247	12725	Clcn3	chloride channel, voltage-sensitive 3
GO:0070403	64383	Sirt2	sirtuin 2
GO:0008519	20496	Slc12a2	solute carrier family 12, member 2
GO:0005198	12955	Cryab	crystallin, alpha B
GO:0005198	12741	Cldn5	claudin 5
GO:0005198	18417	Cldn11	claudin 11
GO:0005198	13823	Epb41l3	erythrocyte membrane protein band 4.1 like 3
GO:0140326	11980	Atp8a1	ATPase, aminophospholipid transporter (APLT), class I, type 8A, member 1
GO:0140326	11981	Atp9a	ATPase, class II, type 9A
GO:0005078	19099	Mapk8ip1	mitogen-activated protein kinase 8 interacting protein 1
GO:0047184	11758	Prdx6	peroxiredoxin 6
GO:0019001	14681	Gnao1	guanine nucleotide binding protein, alpha O
GO:0019001	14677	Gnai1	guanine nucleotide binding protein (G protein), alpha inhibiting 1
GO:0016791	66959	Dusp26	dual specificity phosphatase 26 (putative)
GO:0016791	67078	Pgp	phosphoglycolate phosphatase
GO:0016791	77116	Mtmr2	myotubularin related protein 2
GO:0016791	19266	Ptprd	protein tyrosine phosphatase, receptor type, D
GO:0019902	83671	Sytl2	synaptotagmin-like 2
GO:0019902	17967	Ncam1	neural cell adhesion molecule 1
GO:0019902	14083	Ptk2	PTK2 protein tyrosine kinase 2
GO:0070402	110391	Qdpr	quinoid dihydropteridine reductase
GO:0051371	213019	Pdlim2	PDZ and LIM domain 2
GO:0004842	233877	Kctd13	potassium channel tetramerisation domain containing 13
GO:0004842	17999	Nedd4	neural precursor cell expressed, developmentally down-regulated 4
GO:0004842	24017	Rnf13	ring finger protein 13
GO:0004842	218793	Ube2e2	ubiquitin-conjugating enzyme E2E 2
GO:0004842	66156	Anapc11	anaphase promoting complex subunit 11
GO:0016853	14225	Fkbp1a	FK506 binding protein 1a
GO:0016853	12183	Bpgm	2,3-bisphosphoglycerate mutase
GO:0016853	19215	Ptgds	prostaglandin D2 synthase (brain)
GO:0016853	208715	Hmgcs1	3-hydroxy-3-methylglutaryl-Coenzyme A synthase 1
GO:0008199	22041	Trf	transferrin
GO:0008199	14319	Fth1	ferritin heavy polypeptide 1
GO:0005521	19122	Prnp	prion protein
GO:0005521	12177	Bnip3l	BCL2/adenovirus E1B interacting protein 3-like
GO:0005125	20315	Cxcl12	chemokine (C-X-C motif) ligand 12
GO:0005125	77125	Il33	interleukin 33
GO:0005125	67272	Cmtm5	CKLF-like MARVEL transmembrane domain containing 5
GO:0032794	14681	Gnao1	guanine nucleotide binding protein, alpha O
GO:0032794	14677	Gnai1	guanine nucleotide binding protein (G protein), alpha inhibiting 1
GO:0005041	94217	Lrp1b	low density lipoprotein-related protein 1B
GO:0008191	72902	Spock3	sparc/osteonectin, cwcv and kazal-like domains proteoglycan 3
GO:0008191	20745	Spock1	sparc/osteonectin, cwcv and kazal-like domains proteoglycan 1
GO:0003841	68262	Agpat4	1-acylglycerol-3-phosphate O-acyltransferase 4 (lysophosphatidic acid acyltransferase, delta)
GO:0004715	14083	Ptk2	PTK2 protein tyrosine kinase 2
GO:0048029	21351	Taldo1	transaldolase 1
GO:0048029	21881	Tkt	transketolase
GO:0034185	17762	Mapt	microtubule-associated protein tau
GO:0034185	11820	App	amyloid beta (A4) precursor protein
GO:0070064	11785	Apbb1	amyloid beta (A4) precursor protein-binding, family B, member 1
GO:0070064	17999	Nedd4	neural precursor cell expressed, developmentally down-regulated 4
GO:0030246	21351	Taldo1	transaldolase 1
GO:0030246	21367	Cntn2	contactin 2
GO:0030246	17136	Mag	myelin-associated glycoprotein
GO:0030246	21881	Tkt	transketolase
GO:0030246	230904	Fbxo2	F-box protein 2
GO:0016836	23831	Car14	carbonic anhydrase 14
GO:0016836	12349	Car2	carbonic anhydrase 2
GO:0071837	50913	Olig2	oligodendrocyte transcription factor 2
GO:0071837	18993	Pou3f3	POU domain, class 3, transcription factor 3
GO:0004438	77116	Mtmr2	myotubularin related protein 2
GO:0003777	16560	Kif1a	kinesin family member 1A
GO:0003777	234663	Dync1li2	dynein, cytoplasmic 1 light intermediate chain 2
GO:0003777	16564	Kif21a	kinesin family member 21A
GO:0008092	11735	Ank3	ankyrin 3, epithelial
GO:0008092	13823	Epb41l3	erythrocyte membrane protein band 4.1 like 3
GO:0008092	12955	Cryab	crystallin, alpha B
GO:0031683	14677	Gnai1	guanine nucleotide binding protein (G protein), alpha inhibiting 1
GO:0031683	14681	Gnao1	guanine nucleotide binding protein, alpha O
GO:0042043	83671	Sytl2	synaptotagmin-like 2
GO:0050998	103967	Dnm3	dynamin 3
GO:0050998	12315	Calm3	calmodulin 3
GO:0000062	70025	Acot7	acyl-CoA thioesterase 7
GO:0000062	13167	Dbi	diazepam binding inhibitor
GO:0046332	22057	Tob1	transducer of ErbB-2.1
GO:0046332	218952	Fermt2	fermitin family member 2
GO:0046332	14225	Fkbp1a	FK506 binding protein 1a
