# Supplementary material for: Single-Cell Sequencing Analysis of the db/db Mouse Hippocampus Reveals Cell-Type-Specific Insights Into the Pathobiology of Diabetes-Associated Cognitive Dysfunction
Source: Front Endocrinol (Lausanne). 2022 Jun 1;13:891039. doi: 10.3389/fendo.2022.891039 (PMC9200615; doi:10.3389/fendo.2022.891039)
Supplement: Supplementary file 6 [file Table_5.xlsx]

## Sheet: orig.ident_seurat_clusters_cell
TABLE 5-microglialsubpopulations transcriptional profile
cells	orig.ident	seurat_clusters
Control_AAACCCAAGTCTGCGC-1	Control	2
Control_AAACCCAGTAACATAG-1	Control	2
Control_AAACCCAGTAGCGTCC-1	Control	1
Control_AAACCCAGTGATTGGG-1	Control	2
Control_AAACCCAGTTGCTCGG-1	Control	0
Control_AAACGAACAGGGAATC-1	Control	5
Control_AAACGAATCAACTGGT-1	Control	4
Control_AAACGCTAGCAAATCA-1	Control	0
Control_AAACGCTGTCTGTGCG-1	Control	5
Control_AAACGCTGTGCAGTGA-1	Control	0
Control_AAACGCTTCTTAGCTT-1	Control	1
Control_AAAGAACGTGTGTCCG-1	Control	0
Control_AAAGAACTCCAGGACC-1	Control	1
Control_AAAGAACTCGCTCTAC-1	Control	6
Control_AAAGGATAGGGCTTCC-1	Control	2
Control_AAAGGATCATGTACGT-1	Control	0
Control_AAAGGGCCAGATTCGT-1	Control	0
Control_AAAGGTAAGACCTCAT-1	Control	2
Control_AAAGGTAAGGGCAATC-1	Control	2
Control_AAAGGTATCAAGGAGC-1	Control	3
Control_AAAGTCCAGTGGACTG-1	Control	0
Control_AACAAAGCACCAACAT-1	Control	2
Control_AACAAAGTCAAGCTTG-1	Control	6
Control_AACAACCCAGTGGGTA-1	Control	1
Control_AACAACCTCCTTCTGG-1	Control	2
Control_AACAAGACATGGATCT-1	Control	6
Control_AACACACAGAGCTTTC-1	Control	2
Control_AACACACCACTCCACT-1	Control	0
Control_AACACACCACTGTGTA-1	Control	2
Control_AACACACGTGTATCCA-1	Control	5
Control_AACACACTCACTACTT-1	Control	8
Control_AACACACTCCTAGCCT-1	Control	3
Control_AACAGGGGTGGAACAC-1	Control	2
Control_AACAGGGTCGCACGAC-1	Control	2
Control_AACAGGGTCGGTAGAG-1	Control	0
Control_AACCAACAGGAGTATT-1	Control	5
Control_AACCAACTCCTTCAGC-1	Control	0
Control_AACCAACTCTGGCCTT-1	Control	0
Control_AACCACAAGTAAGACT-1	Control	0
Control_AACCACACAGACCTGC-1	Control	2
Control_AACCATGGTCCCGGTA-1	Control	4
Control_AACCATGTCGCAGTCG-1	Control	2
Control_AACCCAAAGACATACA-1	Control	2
Control_AACCCAAAGCAACTTC-1	Control	2
Control_AACCCAAGTCCAGCAC-1	Control	8
Control_AACCTGACATCGGATT-1	Control	5
Control_AACCTGATCATTTGTC-1	Control	0
Control_AACCTTTCACAGTGTT-1	Control	2
Control_AACCTTTCACATTCGA-1	Control	4
Control_AACCTTTTCCAAGCCG-1	Control	4
Control_AACCTTTTCGTCAAAC-1	Control	8
Control_AACGAAACACCCATAA-1	Control	5
Control_AACGAAAGTAGCTCGC-1	Control	6
Control_AACGAAAGTTCTGACA-1	Control	0
Control_AACGAAATCAAGAGGC-1	Control	2
Control_AACGGGAGTAGCCCTG-1	Control	1
Control_AACGGGAGTTATGGTC-1	Control	2
Control_AACGTCAAGCAACTTC-1	Control	5
Control_AACTTCTCACCTTCGT-1	Control	2
Control_AACTTCTTCACTTGGA-1	Control	4
Control_AACTTCTTCGAACGGA-1	Control	2
Control_AAGAACAAGCCGCACT-1	Control	2
Control_AAGAACACAGGTTTAC-1	Control	10
Control_AAGAACATCATTGTGG-1	Control	4
Control_AAGAACATCCATAGAC-1	Control	3
Control_AAGAACATCTTGTTAC-1	Control	0
Control_AAGACAAAGTCCCAAT-1	Control	9
Control_AAGACTCCAAGCTGCC-1	Control	5
Control_AAGACTCCATACTTTC-1	Control	4
Control_AAGACTCTCCCTATTA-1	Control	6
Control_AAGCATCAGCGACCCT-1	Control	4
Control_AAGCATCCATATCTGG-1	Control	4
Control_AAGCCATAGCTGGTGA-1	Control	3
Control_AAGCCATCACGATTCA-1	Control	4
Control_AAGCGAGCAGTCTCTC-1	Control	8
Control_AAGCGTTGTTCTTCAT-1	Control	0
Control_AAGTACCGTAATGATG-1	Control	1
Control_AAGTCGTGTGCCTGCA-1	Control	2
Control_AAGTGAACATGACCCG-1	Control	0
Control_AAGTTCGCAAGCCATT-1	Control	2
Control_AATAGAGCACCGTCGA-1	Control	1
Control_AATCGTGAGAAATTGC-1	Control	1
Control_AATGAAGAGGATACCG-1	Control	2
Control_AATGAAGGTGTGGACA-1	Control	1
Control_AATGACCAGCCATGCC-1	Control	0
Control_AATGACCAGTAGATCA-1	Control	2
Control_AATGACCAGTTTCGAC-1	Control	2
Control_AATGACCCACTCAGAT-1	Control	2
Control_AATGACCCATGAGAAT-1	Control	8
Control_AATGACCGTGCTGATT-1	Control	5
Control_AATGACCGTTAAAGTG-1	Control	5
Control_AATGCCAAGTTCCTGA-1	Control	1
Control_AATGCCAGTACTAGCT-1	Control	0
Control_AATGGAAAGAACTGAT-1	Control	2
Control_AATGGAACATGAGTAA-1	Control	6
Control_AATGGCTTCCTCTGCA-1	Control	8
Control_AATTCCTAGGGTGGGA-1	Control	9
Control_AATTCCTTCTGAATGC-1	Control	4
Control_AATTTCCAGGATCATA-1	Control	0
Control_AATTTCCTCCTTCTGG-1	Control	4
Control_AATTTCCTCTGGGTCG-1	Control	6
Control_ACAAAGACACGTACTA-1	Control	4
Control_ACAAAGAGTACGACTT-1	Control	1
Control_ACAAAGATCCAGCCTT-1	Control	2
Control_ACAACCACAGCACAGA-1	Control	4
Control_ACAACCATCTCGCCTA-1	Control	4
Control_ACAAGCTCAGCCTATA-1	Control	0
Control_ACAAGCTGTCAAAGAT-1	Control	4
Control_ACAAGCTGTTTGATCG-1	Control	2
Control_ACACAGTCACTCATAG-1	Control	4
Control_ACACAGTGTGATAGAT-1	Control	1
Control_ACACAGTTCTGCATAG-1	Control	0
Control_ACACCAATCACATACG-1	Control	2
Control_ACACCAATCACGGGCT-1	Control	5
Control_ACACCAATCTTGAACG-1	Control	8
Control_ACACGCGAGGTTGTTC-1	Control	7
Control_ACACTGACAGTCAACT-1	Control	2
Control_ACAGAAAAGTCATGGG-1	Control	8
Control_ACAGAAATCAAGTCGT-1	Control	4
Control_ACAGAAATCATTCCTA-1	Control	2
Control_ACAGCCGAGACTCGAG-1	Control	2
Control_ACAGGGACACACTGGC-1	Control	0
Control_ACAGGGAGTCGCCTAG-1	Control	8
Control_ACAGGGAGTTTACGAC-1	Control	2
Control_ACAGGGATCGTGAGAG-1	Control	6
Control_ACATCCCCAGCCGTCA-1	Control	2
Control_ACATCCCTCTCTCCGA-1	Control	4
Control_ACATCGAAGCAACTCT-1	Control	5
Control_ACATCGAAGCGATGCA-1	Control	6
Control_ACATCGATCCCAACTC-1	Control	1
Control_ACATCGATCCCGTTCA-1	Control	0
Control_ACATGCACATCACAGT-1	Control	2
Control_ACATGCAGTACCGGAA-1	Control	2
Control_ACATGCATCCCTCTTT-1	Control	6
Control_ACATGCATCTCTCCGA-1	Control	5
Control_ACATTTCAGCAGGCAT-1	Control	0
Control_ACATTTCCAAAGCTAA-1	Control	2
Control_ACATTTCGTTAAGACA-1	Control	4
Control_ACATTTCTCGTAGGAG-1	Control	0
Control_ACCAAACCAATCGTCA-1	Control	2
Control_ACCAAACCACGTGTGC-1	Control	6
Control_ACCAAACTCGTGTTCC-1	Control	4
Control_ACCAAACTCTTGGAAC-1	Control	2
Control_ACCAACAAGTAAACAC-1	Control	0
Control_ACCAACAGTCGTCGGT-1	Control	6
Control_ACCACAACATGTGCCG-1	Control	2
Control_ACCACAATCCTGTTGC-1	Control	2
Control_ACCACAATCGGAGCAA-1	Control	6
Control_ACCATTTAGGACTATA-1	Control	8
Control_ACCATTTGTGACAACG-1	Control	11
Control_ACCCAAATCCGTAGTA-1	Control	4
Control_ACCCTCAAGAGCCCAA-1	Control	5
Control_ACCCTCAGTCCCGTGA-1	Control	3
Control_ACCCTCATCCTATTGT-1	Control	0
Control_ACCGTTCAGCCTCTCT-1	Control	2
Control_ACCGTTCCAATGAAAC-1	Control	2
Control_ACCGTTCGTTCAGCGC-1	Control	3
Control_ACCTACCAGCGCCTAC-1	Control	2
Control_ACCTACCCAAGCGAAC-1	Control	8
Control_ACCTACCTCCCTTGTG-1	Control	5
Control_ACCTGAAAGGCGAACT-1	Control	3
Control_ACCTGAACACTTCCTG-1	Control	4
Control_ACCTGAAGTTTCGGCG-1	Control	1
Control_ACCTGTCAGCGGTATG-1	Control	2
Control_ACCTGTCCAGAGGAAA-1	Control	0
Control_ACCTGTCGTCTCCCTA-1	Control	2
Control_ACCTGTCTCATCCTGC-1	Control	4
Control_ACCTGTCTCCGGACTG-1	Control	0
Control_ACGATGTAGTCGGCCT-1	Control	0
Control_ACGATGTCACGCCAGT-1	Control	5
Control_ACGATGTTCGTTATCT-1	Control	5
Control_ACGATGTTCTACGCGG-1	Control	4
Control_ACGCACGCAAGCGGAT-1	Control	5
Control_ACGCACGTCAAATAGG-1	Control	0
Control_ACGCACGTCCGGACGT-1	Control	1
Control_ACGGAAGTCTGAGGTT-1	Control	2
Control_ACGGAAGTCTTCGGTC-1	Control	8
Control_ACGGTCGAGTGAGGTC-1	Control	2
Control_ACGGTCGTCTTCGATT-1	Control	8
Control_ACGGTTAGTATCTTCT-1	Control	4
Control_ACGTAACGTGGCTTAT-1	Control	3
Control_ACGTCCTAGCCTGACC-1	Control	1
Control_ACGTCCTAGTAGGTTA-1	Control	4
Control_ACGTCCTGTGCGGATA-1	Control	3
Control_ACGTTCCAGAGTCACG-1	Control	0
Control_ACGTTCCAGGGCTTCC-1	Control	1
Control_ACGTTCCAGTAGGAAG-1	Control	8
Control_ACGTTCCCAAACACCT-1	Control	4
Control_ACGTTCCCAAATCGTC-1	Control	2
Control_ACGTTCCTCTGGGAGA-1	Control	2
Control_ACTACGAGTCGGTAAG-1	Control	4
Control_ACTATCTCACGGTGCT-1	Control	6
Control_ACTATCTTCCAGTGCG-1	Control	10
Control_ACTATCTTCTTCGACC-1	Control	1
Control_ACTATTCAGTAAGACT-1	Control	2
Control_ACTATTCGTACCAATC-1	Control	2
Control_ACTCCCAAGCCGAACA-1	Control	4
Control_ACTGATGCATCGTTCC-1	Control	2
Control_ACTGATGTCAGGACAG-1	Control	8
Control_ACTGATGTCTCGAACA-1	Control	5
Control_ACTGCAAGTCCTGTCT-1	Control	2
Control_ACTGCAATCCTCAGGG-1	Control	2
Control_ACTGTCCAGCCGGATA-1	Control	4
Control_ACTGTCCAGTACTGTC-1	Control	5
Control_ACTGTCCGTGGCCACT-1	Control	5
Control_ACTGTGAGTTTCGCTC-1	Control	9
Control_ACTGTGATCCCTATTA-1	Control	4
Control_ACTTAGGAGGTCATAA-1	Control	4
Control_ACTTATCCACATTCTT-1	Control	4
Control_ACTTCCGCACTTCCTG-1	Control	4
Control_ACTTCCGCAGCTTCCT-1	Control	4
Control_ACTTCGCAGACAGTCG-1	Control	0
Control_ACTTCGCAGATAACGT-1	Control	2
Control_ACTTCGCAGCTCGCAC-1	Control	8
Control_ACTTCGCGTTGCTTGA-1	Control	9
Control_ACTTCGCTCGAACGGA-1	Control	8
Control_ACTTTCAGTAAGGAGA-1	Control	0
Control_ACTTTGTAGAATAACC-1	Control	2
Control_ACTTTGTAGCACCAGA-1	Control	2
Control_ACTTTGTGTGGCAACA-1	Control	5
Control_AGAAATGAGAATCCCT-1	Control	5
Control_AGAAATGAGACTGGGT-1	Control	4
Control_AGAAATGTCGAGCCTG-1	Control	2
Control_AGAACAAAGCTTAGTC-1	Control	2
Control_AGAACAACACGTACAT-1	Control	3
Control_AGAACCTTCGGTAACT-1	Control	0
Control_AGACAAAAGTTCATGC-1	Control	2
Control_AGACAAAGTCTTGTCC-1	Control	2
Control_AGACACTCACATCCCT-1	Control	4
Control_AGACACTGTTGCACGC-1	Control	5
Control_AGACACTTCCTCTAGC-1	Control	4
Control_AGACAGGAGTAGCAAT-1	Control	0
Control_AGACAGGCATCGTGCG-1	Control	2
Control_AGACAGGCATGTCGTA-1	Control	4
Control_AGACCATGTACTGTTG-1	Control	0
Control_AGACCCGAGGCCTAGA-1	Control	1
Control_AGACCCGAGTACCGGA-1	Control	4
Control_AGACCCGCATCGGAAG-1	Control	4
Control_AGACCCGTCTCCTGAC-1	Control	3
Control_AGAGAATAGTTGGCTT-1	Control	2
Control_AGAGAATCAATTGAAG-1	Control	9
Control_AGAGAATTCTAACGCA-1	Control	8
Control_AGAGAGCAGACATCCT-1	Control	1
Control_AGAGAGCAGATAGCAT-1	Control	2
Control_AGAGAGCGTTATCCAG-1	Control	1
Control_AGAGCAGGTGACACGA-1	Control	5
Control_AGAGCAGTCATGGATC-1	Control	0
Control_AGAGCCCGTTTGGGAG-1	Control	2
Control_AGAGCCCTCAAGTGTC-1	Control	2
Control_AGATAGAAGACGTCCC-1	Control	0
Control_AGATAGAAGAGTGTTA-1	Control	2
Control_AGATAGACAAGGACAC-1	Control	0
Control_AGATAGACACTTGTCC-1	Control	11
Control_AGATAGATCGGCATAT-1	Control	2
Control_AGATCCAAGAGCAGTC-1	Control	8
Control_AGATCCAAGCAAACAT-1	Control	2
Control_AGATCGTGTCATCTAG-1	Control	5
Control_AGATCGTTCCTTGACC-1	Control	2
Control_AGATGAATCTCTCTAA-1	Control	2
Control_AGATGCTAGATTGAGT-1	Control	0
Control_AGATGCTAGCCTCTCT-1	Control	5
Control_AGATGCTGTGCCTTCT-1	Control	4
Control_AGCATCAGTAAGACCG-1	Control	8
Control_AGCATCAGTTCCGTTC-1	Control	4
Control_AGCCAATAGTACCGGA-1	Control	5
Control_AGCCAATCACAGAAGC-1	Control	8
Control_AGCCAATTCTCCGATC-1	Control	2
Control_AGCCACGCAATAGTCC-1	Control	2
Control_AGCCACGGTACGACAG-1	Control	2
Control_AGCCACGGTTGGGCCT-1	Control	4
Control_AGCCAGCCAACCCTAA-1	Control	2
Control_AGCCAGCCAGAACTTC-1	Control	2
Control_AGCGATTAGGGCGAGA-1	Control	0
Control_AGCGATTGTAAGATCA-1	Control	2
Control_AGCGATTGTTCTCCTG-1	Control	0
Control_AGCGATTTCCAAGAGG-1	Control	0
Control_AGCGCCACAATCCTAG-1	Control	2
Control_AGCGCTGAGGCTCAAG-1	Control	8
Control_AGCGCTGCACACCTGG-1	Control	0
Control_AGCGCTGTCCCGAATA-1	Control	5
Control_AGCGTATAGATACTGA-1	Control	4
Control_AGCTACAAGTGATCGG-1	Control	1
Control_AGCTACAGTCGCGTCA-1	Control	5
Control_AGCTCAAGTGATTCAC-1	Control	6
Control_AGCTCAATCCAAGCTA-1	Control	4
Control_AGCTCAATCCTTTGAT-1	Control	3
Control_AGCTTCCCACCAGTTA-1	Control	4
Control_AGCTTCCTCGAAGCAG-1	Control	0
Control_AGGAAATAGCCTGAGA-1	Control	0
Control_AGGAAATTCTGGGATT-1	Control	2
Control_AGGAATAGTTCTAACG-1	Control	2
Control_AGGAATATCCAGTTCC-1	Control	5
Control_AGGACGATCGTTCCTG-1	Control	4
Control_AGGACTTCACCCTCTA-1	Control	8
Control_AGGACTTGTCCTACAA-1	Control	4
Control_AGGACTTTCTGAGCAT-1	Control	0
Control_AGGATAACAGACACCC-1	Control	6
Control_AGGATAAGTCTCAGGC-1	Control	2
Control_AGGATAAGTTGCAAGG-1	Control	4
Control_AGGATCTCAGCTGAAG-1	Control	4
Control_AGGATCTGTATTGCCA-1	Control	5
Control_AGGATCTGTTATGTGC-1	Control	3
Control_AGGATCTGTTGCTCAA-1	Control	5
Control_AGGATCTTCAGACCTA-1	Control	2
Control_AGGATCTTCCACAAGT-1	Control	8
Control_AGGATCTTCCGCTAGG-1	Control	8
Control_AGGCATTGTCTCTCCA-1	Control	4
Control_AGGCCACCAGTGGCTC-1	Control	0
Control_AGGCCACGTAGGATAT-1	Control	4
Control_AGGCTGCCACACCAGC-1	Control	6
Control_AGGGAGTTCTGTGTGA-1	Control	1
Control_AGGGCCTAGTCATACC-1	Control	4
Control_AGGGCCTGTCCACAGC-1	Control	4
Control_AGGGCCTTCGTTCCTG-1	Control	2
Control_AGGGCTCAGCGTATGG-1	Control	4
Control_AGGGTCCCACAACGCC-1	Control	0
Control_AGGGTCCTCACCTACC-1	Control	0
Control_AGGGTGACACCTGCTT-1	Control	0
Control_AGGGTTTAGCACTCTA-1	Control	6
Control_AGGGTTTCACATACTG-1	Control	0
Control_AGGGTTTCACATTCTT-1	Control	2
Control_AGGGTTTCAGGAACCA-1	Control	2
Control_AGGGTTTTCCGCACTT-1	Control	0
Control_AGGTAGGAGCGTATGG-1	Control	6
Control_AGGTCATTCATTTACC-1	Control	4
Control_AGGTCTAAGGTACAGC-1	Control	0
Control_AGGTGTTAGCAGCGAT-1	Control	1
Control_AGGTGTTCAATCCTAG-1	Control	5
Control_AGGTGTTCAGAATGTA-1	Control	8
Control_AGGTTACCATCATCCC-1	Control	0
Control_AGGTTACGTAGGAGTC-1	Control	6
Control_AGGTTACGTTGTGGAG-1	Control	0
Control_AGGTTGTAGACTCTAC-1	Control	2
Control_AGTAACCCAAATTAGG-1	Control	4
Control_AGTAACCCACGGGCTT-1	Control	1
Control_AGTAACCTCATCGCAA-1	Control	1
Control_AGTACCAAGCACCGAA-1	Control	2
Control_AGTACCAAGCGCTGAA-1	Control	8
Control_AGTACCAAGTAACAGT-1	Control	9
Control_AGTACCAGTCTTGAAC-1	Control	5
Control_AGTACTGAGAGTGACC-1	Control	2
Control_AGTACTGAGTTCGGTT-1	Control	2
Control_AGTAGCTAGAGGATCC-1	Control	5
Control_AGTAGCTCAAATAGCA-1	Control	2
Control_AGTAGCTTCACCTTAT-1	Control	2
Control_AGTAGTCCATTGCTTT-1	Control	0
Control_AGTCAACCAATTGAGA-1	Control	2
Control_AGTCAACCATGACGTT-1	Control	5
Control_AGTCAACGTTCTCAGA-1	Control	4
Control_AGTCACAGTCGAGATG-1	Control	2
Control_AGTCACATCCGATTAG-1	Control	2
Control_AGTCTCCCAAACGTGG-1	Control	9
Control_AGTGACTCATCACAGT-1	Control	2
Control_AGTGATCAGACCAAAT-1	Control	11
Control_AGTGATCAGTAGGCCA-1	Control	9
Control_AGTGATCCAAACTAAG-1	Control	3
Control_AGTGATCCAACGGCCT-1	Control	0
Control_AGTGATCGTAGATCGG-1	Control	6
Control_AGTGATCGTAGCTGCC-1	Control	2
Control_AGTGATCGTTCCCACT-1	Control	2
Control_AGTGCCGCAAGGAGTC-1	Control	2
Control_AGTGCCGTCCTTGAAG-1	Control	2
Control_AGTGTTGAGAACTCCT-1	Control	0
Control_AGTGTTGAGCGTTACT-1	Control	2
Control_AGTTAGCCAATGAACA-1	Control	1
Control_AGTTAGCCATCGCTAA-1	Control	5
Control_AGTTCCCTCGGATACT-1	Control	8
Control_AGTTCGACATCCAATG-1	Control	2
Control_AGTTCGATCACACCGG-1	Control	5
Control_ATACCTTCAATAAGGT-1	Control	2
Control_ATACCTTTCCTGGTCT-1	Control	4
Control_ATACTTCTCTTACGTT-1	Control	2
Control_ATAGAGACATTGACTG-1	Control	1
Control_ATAGGCTAGCGTTCAT-1	Control	2
Control_ATAGGCTGTATCCTCC-1	Control	0
Control_ATAGGCTGTCACTACA-1	Control	2
Control_ATAGGCTTCCTCACGT-1	Control	5
Control_ATATCCTCAGCTGAGA-1	Control	4
Control_ATCACAGAGAGCATCG-1	Control	5
Control_ATCACGAAGGAACGAA-1	Control	1
Control_ATCACGACATGGCACC-1	Control	2
Control_ATCACTTAGATTTGCC-1	Control	0
Control_ATCACTTAGCCTGTCG-1	Control	1
Control_ATCACTTGTAGCTAAA-1	Control	3
Control_ATCACTTGTTACCGTA-1	Control	2
Control_ATCAGGTCAAACACGG-1	Control	4
Control_ATCAGGTTCATCGCCT-1	Control	5
Control_ATCCACCAGACATGCG-1	Control	4
Control_ATCCATTTCTCATTGT-1	Control	1
Control_ATCCCTGAGTTGGGAC-1	Control	6
Control_ATCCCTGCATGACACT-1	Control	4
Control_ATCCCTGTCGTCTACC-1	Control	4
Control_ATCCGTCGTGATACAA-1	Control	1
Control_ATCCTATTCTGCTTTA-1	Control	1
Control_ATCGATGTCCTACGAA-1	Control	0
Control_ATCGATGTCGAAGCAG-1	Control	5
Control_ATCGCCTCACGCGGTT-1	Control	9
Control_ATCGCCTGTTATCTTC-1	Control	2
Control_ATCGCCTTCATCCTGC-1	Control	1
Control_ATCGCCTTCGATGCTA-1	Control	4
Control_ATCGGATTCAGCTGAT-1	Control	2
Control_ATCGTAGAGGTCCAGA-1	Control	6
Control_ATCGTAGCACAGCCTG-1	Control	5
Control_ATCGTAGTCCAGCCTT-1	Control	1
Control_ATCGTCCAGGAAAGGT-1	Control	2
Control_ATCGTCCAGTGCGTCC-1	Control	8
Control_ATCGTCCGTCACAATC-1	Control	2
Control_ATCGTGAAGCGACTTT-1	Control	8
Control_ATCGTGACACTATGTG-1	Control	5
Control_ATCGTGACATGAAGCG-1	Control	4
Control_ATCGTGATCAAGCGTT-1	Control	0
Control_ATCGTGATCTCGTGGG-1	Control	0
Control_ATCTTCAAGACTAAGT-1	Control	5
Control_ATCTTCACAGCCTTCT-1	Control	4
Control_ATCTTCATCACTACGA-1	Control	4
Control_ATGAAAGAGTCACGCC-1	Control	8
Control_ATGAAAGGTGGATCGA-1	Control	0
Control_ATGACCACATTCTGTT-1	Control	0
Control_ATGAGGGGTTGGCCTG-1	Control	5
Control_ATGAGTCGTACGAAAT-1	Control	2
Control_ATGAGTCTCACCCATC-1	Control	4
Control_ATGATCGCACTGGATT-1	Control	5
Control_ATGCATGTCGTTCAGA-1	Control	0
Control_ATGCCTCAGCTGAGTG-1	Control	2
Control_ATGCCTCGTTCGATTG-1	Control	2
Control_ATGCCTCTCTCGACCT-1	Control	4
Control_ATGCGATCAAGATGGC-1	Control	3
Control_ATGCGATCATCAGCTA-1	Control	1
Control_ATGCGATTCTGGTGGC-1	Control	8
Control_ATGGAGGCACAGAGCA-1	Control	0
Control_ATGGATCAGAATTGTG-1	Control	2
Control_ATGGATCAGGTAAGGA-1	Control	4
Control_ATGGATCCACTCCCTA-1	Control	2
Control_ATGGATCTCTATTCGT-1	Control	0
Control_ATGGGAGCACAAAGTA-1	Control	11
Control_ATGGGTTGTACAGAGC-1	Control	3
Control_ATGGGTTGTAGTTAGA-1	Control	2
Control_ATGGTTGAGTAAGCAT-1	Control	1
Control_ATGTCCCGTCTAGGCC-1	Control	4
Control_ATGTCCCGTTCCATTT-1	Control	4
Control_ATGTCTTAGGCACTAG-1	Control	0
Control_ATGTCTTCATCACGGC-1	Control	0
Control_ATTACCTCAACACGAG-1	Control	2
Control_ATTACCTTCAGTGTCA-1	Control	8
Control_ATTACTCGTATCTTCT-1	Control	4
Control_ATTATCCAGGCCCAAA-1	Control	4
Control_ATTATCCCATATCTGG-1	Control	0
Control_ATTATCCGTGATACTC-1	Control	2
Control_ATTATCCTCTTCCCAG-1	Control	2
Control_ATTCACTAGCCGAACA-1	Control	4
Control_ATTCACTCAGCTCGGT-1	Control	6
Control_ATTCACTCATGGAAGC-1	Control	6
Control_ATTCACTTCGCACTCT-1	Control	0
Control_ATTCAGGCAGTTTGGT-1	Control	0
Control_ATTCATCAGCGCACAA-1	Control	5
Control_ATTCATCCAAATAAGC-1	Control	2
Control_ATTCATCCAGTACTAC-1	Control	4
Control_ATTCCATCACTCGATA-1	Control	4
Control_ATTCCATGTCAGACTT-1	Control	2
Control_ATTCCATGTCCGGATC-1	Control	6
Control_ATTCCCGGTGACACAG-1	Control	4
Control_ATTCCCGGTTCATCGA-1	Control	2
Control_ATTCCTATCGCAGTTA-1	Control	9
Control_ATTCCTATCTTTGCTA-1	Control	4
Control_ATTCGTTAGACGGTCA-1	Control	2
Control_ATTCGTTAGCACGTCC-1	Control	0
Control_ATTCGTTAGTGGACGT-1	Control	9
Control_ATTCGTTGTTTGATCG-1	Control	2
Control_ATTCGTTTCATGGTAC-1	Control	4
Control_ATTCTACAGGAAGTAG-1	Control	4
Control_ATTCTTGTCAACGCTA-1	Control	2
Control_ATTGGGTAGAGTCCGA-1	Control	5
Control_ATTGTTCAGAACTCCT-1	Control	6
Control_ATTGTTCGTTCCTAAG-1	Control	2
Control_ATTGTTCTCAGCTCTC-1	Control	2
Control_ATTTACCAGACATGCG-1	Control	2
Control_ATTTACCGTTCCGCAG-1	Control	0
Control_ATTTCACAGTTGCCTA-1	Control	1
Control_ATTTCACTCTACTGCC-1	Control	4
Control_ATTTCTGCACGTCGTG-1	Control	0
Control_ATTTCTGTCCTTGGAA-1	Control	2
Control_CAAAGAATCCGTAGTA-1	Control	2
Control_CAACAACCAACCACAT-1	Control	4
Control_CAACAACCACGGTAGA-1	Control	4
Control_CAACAACTCGAGATGG-1	Control	1
Control_CAACAACTCGGCCTTT-1	Control	6
Control_CAACAACTCTATCGCC-1	Control	4
Control_CAACAGTCACAGTCAT-1	Control	4
Control_CAACAGTTCGTGGTAT-1	Control	8
Control_CAACCTCGTCTACTGA-1	Control	11
Control_CAACCTCGTTTCAGAC-1	Control	4
Control_CAACCTCTCCTCCACA-1	Control	3
Control_CAACGATAGTATGCAA-1	Control	2
Control_CAACGATCATGCCGAC-1	Control	2
Control_CAACGATTCTCTGCCA-1	Control	2
Control_CAACGGCCAACTGGTT-1	Control	6
Control_CAAGACTCAAGCGAGT-1	Control	1
Control_CAAGACTCAGTGCGCT-1	Control	8
Control_CAAGAGGGTTTCCATT-1	Control	0
Control_CAAGCTAAGCTTAAGA-1	Control	2
Control_CAAGCTATCAGTGTTG-1	Control	2
Control_CAAGGGAAGCATATGA-1	Control	0
Control_CAAGGGACAGCACCCA-1	Control	0
Control_CAATACGCAATTCGTG-1	Control	4
Control_CAATACGCACCATTCC-1	Control	4
Control_CAATACGGTCTACACA-1	Control	2
Control_CAATACGTCATTTGTC-1	Control	0
Control_CAATCGATCCTGTAAG-1	Control	6
Control_CAATCGATCTACGCGG-1	Control	6
Control_CAATGACAGGATTCAA-1	Control	1
Control_CAATTTCCAGCAGTAG-1	Control	4
Control_CAATTTCCATGCAGGA-1	Control	2
Control_CAATTTCTCGCCGATG-1	Control	2
Control_CACAACAAGAGATTCA-1	Control	5
Control_CACAACAAGGTACATA-1	Control	1
Control_CACAACACATTCTCTA-1	Control	1
Control_CACACAAGTACGAAAT-1	Control	5
Control_CACAGGCGTGTGTACT-1	Control	0
Control_CACAGGCTCCTCACGT-1	Control	2
Control_CACATGACATTGTGCA-1	Control	2
Control_CACATGAGTTAGAAGT-1	Control	2
Control_CACCGTTAGGCTCTCG-1	Control	2
Control_CACCGTTCACCTGAAT-1	Control	2
Control_CACGGGTCATCTGCGG-1	Control	0
Control_CACGGGTGTGCATACT-1	Control	8
Control_CACGTGGCATCTTTCA-1	Control	4
Control_CACGTGGGTCTAACTG-1	Control	0
Control_CACTAAGCAGGAAGTC-1	Control	5
Control_CACTAAGTCGGTGAAG-1	Control	8
Control_CACTGAATCTGCATAG-1	Control	0
Control_CACTGGGAGTGCCCGT-1	Control	5
Control_CACTGTCGTTGAGTCT-1	Control	4
Control_CACTGTCTCGTAACAC-1	Control	2
Control_CACTTCGAGACCATGG-1	Control	2
Control_CACTTCGCAATACCTG-1	Control	4
Control_CACTTCGGTGACTGAG-1	Control	4
Control_CAGATACCACCGAATT-1	Control	8
Control_CAGATCAAGCTTACGT-1	Control	5
Control_CAGATCACACAACGAG-1	Control	4
Control_CAGATCAGTAACACGG-1	Control	6
Control_CAGATTGCACGACAGA-1	Control	1
Control_CAGATTGTCGCGGTAC-1	Control	2
Control_CAGCAATAGGGCTTCC-1	Control	9
Control_CAGCAATTCGTGTCAA-1	Control	2
Control_CAGCACGAGATCCTAC-1	Control	4
Control_CAGCAGCGTAAGTTGA-1	Control	5
Control_CAGCCAGTCTTAATCC-1	Control	4
Control_CAGCGTGAGCCTGAGA-1	Control	2
Control_CAGCGTGTCCAATGCA-1	Control	2
Control_CAGGCCACAACTTGGT-1	Control	2
Control_CAGGCCACAGTCAACT-1	Control	5
Control_CAGGCCAGTATTCTCT-1	Control	5
Control_CAGGCCAGTTCTGACA-1	Control	6
Control_CAGGCCATCAGGGTAG-1	Control	2
Control_CAGGGCTGTGAGACCA-1	Control	2
Control_CAGGTATCATGGATCT-1	Control	2
Control_CAGGTATGTCACTTCC-1	Control	2
Control_CAGGTATTCAAAGCCT-1	Control	1
Control_CAGTTAGCACTAGGTT-1	Control	2
Control_CAGTTCCGTGAGCTCC-1	Control	1
Control_CATAAGCAGAACTGAT-1	Control	1
Control_CATAAGCAGGAATTAC-1	Control	8
Control_CATAAGCGTGATTCTG-1	Control	0
Control_CATAAGCTCAGCTTCC-1	Control	8
Control_CATAAGCTCGTGCAGC-1	Control	0
Control_CATACAGCACGGTAGA-1	Control	1
Control_CATACCCAGTCTGGAG-1	Control	2
Control_CATACCCCAACAGATA-1	Control	0
Control_CATACCCCACGGTCTG-1	Control	2
Control_CATACCCCATTGAGCT-1	Control	4
Control_CATACTTAGACCTCCG-1	Control	4
Control_CATACTTAGCCGAACA-1	Control	2
Control_CATACTTCACATGTTG-1	Control	8
Control_CATACTTCACGTCGTG-1	Control	4
Control_CATACTTGTACTTCCC-1	Control	2
Control_CATAGACCAAAGGCAC-1	Control	1
Control_CATAGACTCACTCGAA-1	Control	2
Control_CATCAAGTCGTTTACT-1	Control	0
Control_CATCAAGTCTCTCAAT-1	Control	4
Control_CATCCACAGACGCTCC-1	Control	4
Control_CATCCACTCCCTCTTT-1	Control	8
Control_CATCCACTCTCCAATT-1	Control	5
Control_CATCCCAAGCAGCCTC-1	Control	4
Control_CATCCCACATAGAAAC-1	Control	8
Control_CATCCCAGTTGTAAAG-1	Control	1
Control_CATCGCTAGACATCCT-1	Control	4
Control_CATCGCTAGCGATGGT-1	Control	4
Control_CATCGCTCAATAACCC-1	Control	5
Control_CATCGGGGTATGCAAA-1	Control	4
Control_CATCGTCGTAGCGCTC-1	Control	2
Control_CATGAGTAGTCACGCC-1	Control	2
Control_CATGAGTAGTCGGGAT-1	Control	0
Control_CATGAGTCAACCCGCA-1	Control	2
Control_CATGAGTGTGGTTTAC-1	Control	2
Control_CATGAGTTCGCACTCT-1	Control	6
Control_CATGCAAAGTTCCTGA-1	Control	2
Control_CATGCCTCACCGGAAA-1	Control	2
Control_CATGCCTGTCCTGTCT-1	Control	4
Control_CATGCGGAGCGTGCCT-1	Control	9
Control_CATGCGGCAGCTTTCC-1	Control	9
Control_CATGCGGGTACAGAAT-1	Control	8
Control_CATGCTCCACGTCATA-1	Control	2
Control_CATGCTCCAGGCTATT-1	Control	6
Control_CATGCTCCATAGACTC-1	Control	2
Control_CATGGATAGTATTGCC-1	Control	0
Control_CATGGATGTAGCGTCC-1	Control	2
Control_CATGGATTCAGAGTGG-1	Control	2
Control_CATGGTAGTCTGTTAG-1	Control	2
Control_CATGGTAGTGGCCACT-1	Control	0
Control_CATGGTATCTCGCCTA-1	Control	4
Control_CATTCATCACAGACGA-1	Control	0
Control_CATTCATCACCTGAAT-1	Control	1
Control_CATTCATCACTGTGTA-1	Control	0
Control_CATTCATGTTTCACAG-1	Control	9
Control_CATTCATTCCTCATAT-1	Control	2
Control_CATTCCGCAATGTCAC-1	Control	3
Control_CATTCCGGTAATGATG-1	Control	4
Control_CATTCCGTCCCGAGAC-1	Control	0
Control_CATTCCGTCTCTGCTG-1	Control	4
Control_CATTCTACATCCTAAG-1	Control	8
Control_CATTCTACATGACGTT-1	Control	0
Control_CATTCTAGTAGAATGT-1	Control	0
Control_CATTCTAGTTACCGTA-1	Control	4
Control_CATTCTATCCGGTAGC-1	Control	2
Control_CATTCTATCGACGCTG-1	Control	9
Control_CATTGAGCAATTGCGT-1	Control	2
Control_CATTGCCAGACCTTTG-1	Control	5
Control_CATTGCCAGCATTGTC-1	Control	2
Control_CATTGCCCAGTTAGGG-1	Control	2
Control_CATTGCCTCTTAATCC-1	Control	9
Control_CATTGTTAGGCGACAT-1	Control	5
Control_CATTGTTAGGTAGCAC-1	Control	4
Control_CATTGTTTCTTCCTAA-1	Control	1
Control_CATTTCAAGATGGCGT-1	Control	6
Control_CATTTCAAGTATGGCG-1	Control	6
Control_CATTTCAGTTCTCCCA-1	Control	4
Control_CCAAGCGCATCCGCGA-1	Control	4
Control_CCAAGCGGTGTTAAAG-1	Control	0
Control_CCAAGCGTCCATCCGT-1	Control	2
Control_CCAATGACAGTAACCT-1	Control	0
Control_CCAATGAGTACGTACT-1	Control	5
Control_CCAATGATCACTACTT-1	Control	6
Control_CCAATGATCTGTCGTC-1	Control	2
Control_CCAATTTAGACCAGCA-1	Control	2
Control_CCAATTTCAACAACAA-1	Control	4
Control_CCAATTTTCGATTCCC-1	Control	1
Control_CCACAAAGTATGCAAA-1	Control	1
Control_CCACACTGTATGATCC-1	Control	4
Control_CCACACTTCTCTGCCA-1	Control	2
Control_CCACCATGTGCATCTA-1	Control	0
Control_CCACGAGCAGATTTCG-1	Control	2
Control_CCACGAGCATGACAGG-1	Control	4
Control_CCACGTTCAATATCCG-1	Control	5
Control_CCACGTTTCGCCGAAC-1	Control	6
Control_CCACTTGAGGAACGAA-1	Control	5
Control_CCACTTGAGGAGGGTG-1	Control	0
Control_CCACTTGCAACCGTGC-1	Control	2
Control_CCACTTGGTAGAATGT-1	Control	4
Control_CCACTTGGTTGCTCAA-1	Control	2
Control_CCATAAGAGCCTATCA-1	Control	2
Control_CCATCACAGACTTCCA-1	Control	0
Control_CCATCACGTCTCCTGT-1	Control	3
Control_CCATCACTCCCATAGA-1	Control	2
Control_CCCAACTCACCTAAAC-1	Control	4
Control_CCCAACTTCATTGCGA-1	Control	0
Control_CCCAACTTCGTCCTTG-1	Control	5
Control_CCCATTGAGACCAGAC-1	Control	0
Control_CCCATTGCACAATGTC-1	Control	2
Control_CCCGAAGCAGACACCC-1	Control	4
Control_CCCGAAGCATGGAAGC-1	Control	0
Control_CCCGAAGTCATGTCAG-1	Control	4
Control_CCCGGAAAGATGGTCG-1	Control	5
Control_CCCGGAACAGTCGGTC-1	Control	1
Control_CCCGGAATCCTTATGT-1	Control	4
Control_CCCTAACCAGGGTTGA-1	Control	6
Control_CCCTAACGTGGCAACA-1	Control	1
Control_CCCTAACTCGCCAATA-1	Control	4
Control_CCCTCAATCGCAGTGC-1	Control	5
Control_CCCTCTCCACGAGGTA-1	Control	4
Control_CCCTCTCTCGATCCAA-1	Control	5
Control_CCGAACGAGTAGCAAT-1	Control	10
Control_CCGAACGCAAGGTACG-1	Control	0
Control_CCGAACGGTCCCTCAT-1	Control	0
Control_CCGATCTAGATTGTGA-1	Control	0
Control_CCGATCTGTAGCACGA-1	Control	0
Control_CCGATCTGTGTAGGAC-1	Control	5
Control_CCGATCTTCTCAACCC-1	Control	3
Control_CCGATGGTCTGAACGT-1	Control	2
Control_CCGCAAGTCTTACCGC-1	Control	4
Control_CCGGACACACGGATCC-1	Control	4
Control_CCGGGTAAGGCACTAG-1	Control	5
Control_CCGGGTATCCTTTAGT-1	Control	5
Control_CCGGTAGAGCGAGTCA-1	Control	8
Control_CCGGTAGCAGTCGGTC-1	Control	1
Control_CCGGTAGTCAACGCTA-1	Control	2
Control_CCGGTGACAGATCACT-1	Control	5
Control_CCGGTGACATGGTGGA-1	Control	4
Control_CCGTAGGGTATACGGG-1	Control	2
Control_CCGTGAGCACCCATAA-1	Control	5
Control_CCGTGAGGTATGATCC-1	Control	1
Control_CCGTGAGTCCCAGGCA-1	Control	1
Control_CCGTGAGTCCGCGAGT-1	Control	0
Control_CCGTTCAGTCTAACTG-1	Control	4
Control_CCTAACCCAATTGTGC-1	Control	4
Control_CCTAACCTCGTCTCAC-1	Control	4
Control_CCTAAGAAGGCATCAG-1	Control	8
Control_CCTACGTAGGTCCGAA-1	Control	4
Control_CCTACGTCAACGCCCA-1	Control	0
Control_CCTACGTTCATTATCC-1	Control	2
Control_CCTATCGCAACCAATC-1	Control	1
Control_CCTATCGCACTCCTTG-1	Control	2
Control_CCTATCGGTATTGGCT-1	Control	0
Control_CCTATCGTCTTCACGC-1	Control	1
Control_CCTCAACAGGCTCACC-1	Control	8
Control_CCTCAACGTCTAGATC-1	Control	2
Control_CCTCAACTCGTCAAAC-1	Control	4
Control_CCTCAACTCTACCAGA-1	Control	4
Control_CCTCAACTCTCAGTCC-1	Control	5
Control_CCTCACAAGTCACGCC-1	Control	4
Control_CCTCAGTAGTCAGCCC-1	Control	2
Control_CCTCAGTCATGCCGCA-1	Control	0
Control_CCTCAGTGTTAAGACA-1	Control	2
Control_CCTCAGTTCGCAGATT-1	Control	8
Control_CCTCAGTTCGTGGTAT-1	Control	6
Control_CCTCAGTTCTCTCTTC-1	Control	11
Control_CCTCCAACATAGCACT-1	Control	4
Control_CCTCCAAGTGACGCCT-1	Control	0
Control_CCTCCAAGTGTGGTCC-1	Control	8
Control_CCTCCAATCTCGGCTT-1	Control	6
Control_CCTCCTCCACAGCTGC-1	Control	4
Control_CCTCCTCTCCGGCAGT-1	Control	4
Control_CCTCTAGCATGGTGGA-1	Control	1
Control_CCTCTAGGTAGGATAT-1	Control	2
Control_CCTCTAGTCCGTCACT-1	Control	4
Control_CCTCTAGTCTGAGTCA-1	Control	6
Control_CCTCTCCCACTGAGTT-1	Control	4
Control_CCTCTCCTCGTGCGAC-1	Control	5
Control_CCTGCATCAAATCAAG-1	Control	0
Control_CCTGCATCATGACTTG-1	Control	4
Control_CCTGTTGAGACCAAAT-1	Control	5
Control_CCTGTTGAGTTGAATG-1	Control	5
Control_CCTGTTGGTCCAAAGG-1	Control	8
Control_CCTTCAGGTCTTGCTC-1	Control	0
Control_CCTTCAGTCACCGCTT-1	Control	11
Control_CCTTCAGTCGCTAATG-1	Control	8
Control_CCTTGTGCAGTGTGGA-1	Control	5
Control_CCTTTGGAGCAACTCT-1	Control	4
Control_CCTTTGGCAAGCTCTA-1	Control	2
Control_CGAAGGACAAGAGAGA-1	Control	5
Control_CGAAGGAGTGATCGTT-1	Control	6
Control_CGAAGTTGTTACGCCG-1	Control	5
Control_CGAATTGAGGATGTTA-1	Control	0
Control_CGAATTGCACCCTATC-1	Control	2
Control_CGAATTGCAGTTCACA-1	Control	4
Control_CGAATTGCATGAATAG-1	Control	0
Control_CGAATTGGTCGGCTAC-1	Control	0
Control_CGAATTGTCCGTGGGT-1	Control	8
Control_CGAATTGTCTAGTGAC-1	Control	5
Control_CGACAGCCACGGGTAA-1	Control	1
Control_CGACAGCCAGCGCGTT-1	Control	1
Control_CGAGAAGTCTTTCCGG-1	Control	10
Control_CGAGGAATCCGTGTAA-1	Control	1
Control_CGAGGCTAGGTCATCT-1	Control	4
Control_CGAGGCTCAGATTAAG-1	Control	8
Control_CGAGGCTTCAGGACGA-1	Control	6
Control_CGAGGCTTCTTCGGAA-1	Control	2
Control_CGAGTGCAGGCAATGC-1	Control	6
Control_CGAGTTACACAGTCGC-1	Control	0
Control_CGATCGGGTGTGAATA-1	Control	5
Control_CGATCGGTCCTGGGTG-1	Control	1
Control_CGATCGGTCTGAGAGG-1	Control	2
Control_CGATGCGCAACACTAC-1	Control	2
Control_CGATGCGCAGCGTTGC-1	Control	4
Control_CGATGCGGTGTAGCAG-1	Control	0
Control_CGATGCGTCCATTGGA-1	Control	1
Control_CGATGCGTCTTACCGC-1	Control	10
Control_CGATGGCCAATTGCAC-1	Control	9
Control_CGATGGCTCCACCTCA-1	Control	4
Control_CGATGGCTCTCGTGAA-1	Control	5
Control_CGCAGGTCATCCTTCG-1	Control	1
Control_CGCATGGGTTCGGGTC-1	Control	6
Control_CGCCAGAAGTCTTCCC-1	Control	4
Control_CGCCAGACAGCACGAA-1	Control	1
Control_CGCCATTGTATGGGAC-1	Control	9
Control_CGCGTGACATCAGTGT-1	Control	5
Control_CGGAACCCAACCGCCA-1	Control	5
Control_CGGAACCGTTCTTGTT-1	Control	5
Control_CGGAATTCATTCGGGC-1	Control	1
Control_CGGAATTGTTGCATAC-1	Control	5
Control_CGGAATTTCAGGGTAG-1	Control	2
Control_CGGAATTTCTTAGCCC-1	Control	6
Control_CGGACACCACCATTCC-1	Control	1
Control_CGGAGAAAGTGGTTCT-1	Control	0
Control_CGGAGAACAACCAACT-1	Control	0
Control_CGGCAGTTCCTCATAT-1	Control	4
Control_CGGGACTAGCTCGAAG-1	Control	4
Control_CGGGACTAGGTCTACT-1	Control	1
Control_CGGGCATGTCTGCCTT-1	Control	0
Control_CGGGCATTCCACCTCA-1	Control	0
Control_CGGGCATTCCGACAGC-1	Control	2
Control_CGGGCATTCTCTCCGA-1	Control	4
Control_CGGGTCAAGACCAGCA-1	Control	2
Control_CGGGTGTTCCTACGAA-1	Control	6
Control_CGGTCAGAGTGATGGC-1	Control	0
Control_CGTAAGTAGAGAGGGC-1	Control	0
Control_CGTAATGGTCGTTGGC-1	Control	5
Control_CGTAATGGTTATAGCC-1	Control	0
Control_CGTAGTAAGTCTGCGC-1	Control	1
Control_CGTCAAAGTTTGATCG-1	Control	4
Control_CGTCAAATCGGAGATG-1	Control	0
Control_CGTCCATCAGTGTGGA-1	Control	1
Control_CGTGAATAGGCTCTAT-1	Control	2
Control_CGTGAATTCTAGGAAA-1	Control	0
Control_CGTGATAGTGTGAATA-1	Control	5
Control_CGTGCTTTCCACTAGA-1	Control	1
Control_CGTGCTTTCGACCTAA-1	Control	0
Control_CGTGTCTCACTTGAAC-1	Control	8
Control_CGTTAGATCGAAACAA-1	Control	5
Control_CGTTCTGAGGGATCAC-1	Control	4
Control_CGTTCTGCACTCCGAG-1	Control	2
Control_CGTTCTGCATCTGTTT-1	Control	4
Control_CGTTCTGTCTCATTGT-1	Control	4
Control_CGTTGGGAGAGCTGCA-1	Control	4
Control_CGTTGGGCACACTTAG-1	Control	0
Control_CGTTGGGTCGCGAAGA-1	Control	1
Control_CTAACCCCATCTCGTC-1	Control	0
Control_CTAACCCGTATGGTAA-1	Control	0
Control_CTAACTTCATTGACCA-1	Control	2
Control_CTACAGAAGTGTTGTC-1	Control	1
Control_CTACAGACATGTGGTT-1	Control	5
Control_CTACCTGAGATGGTAT-1	Control	2
Control_CTACCTGCAAGTCGTT-1	Control	1
Control_CTACCTGTCCTACAAG-1	Control	4
Control_CTACCTGTCGCCGATG-1	Control	9
Control_CTACGGGAGAACTCCT-1	Control	5
Control_CTACGGGTCCTAGAGT-1	Control	2
Control_CTACTATAGAAGTCAT-1	Control	4
Control_CTACTATCAGTTGTCA-1	Control	0
Control_CTACTATGTGGGCTTC-1	Control	4
Control_CTACTATTCAAATGCC-1	Control	4
Control_CTACTATTCTTAGGAC-1	Control	8
Control_CTAGACATCGTAACTG-1	Control	1
Control_CTAGGTAGTCCCAAAT-1	Control	0
Control_CTAGGTATCGCTTAAG-1	Control	1
Control_CTATAGGGTGTTTGCA-1	Control	5
Control_CTATAGGTCGCTCTAC-1	Control	2
Control_CTATCCGTCATCTGTT-1	Control	0
Control_CTATCTAAGCATCCCG-1	Control	2
Control_CTATCTACACGGTCTG-1	Control	4
Control_CTATCTACACTCCTGT-1	Control	4
Control_CTATCTACACTGTGAT-1	Control	2
Control_CTATCTATCATGAGGG-1	Control	1
Control_CTCAACCCAACAGCTT-1	Control	1
Control_CTCAACCCAGACAAGC-1	Control	0
Control_CTCAACCCATCCAACA-1	Control	4
Control_CTCAACCTCGACTCCT-1	Control	4
Control_CTCAAGAAGTCAACAA-1	Control	0
Control_CTCAATTAGAGTTGTA-1	Control	2
Control_CTCAATTGTAACATGA-1	Control	4
Control_CTCAATTTCCAACTGA-1	Control	11
Control_CTCACTGAGACTGAGC-1	Control	0
Control_CTCACTGGTGAGCAGT-1	Control	2
Control_CTCAGAAGTTCTCCCA-1	Control	4
Control_CTCAGGGAGACATCCT-1	Control	4
Control_CTCAGGGAGTTCCGTA-1	Control	0
Control_CTCAGTCGTAGTCACT-1	Control	9
Control_CTCAGTCTCCTAGCTC-1	Control	4
Control_CTCATCGAGGCCATAG-1	Control	2
Control_CTCATCGAGGTCATCT-1	Control	6
Control_CTCATCGCAGGTCCGT-1	Control	4
Control_CTCATCGGTCTCCCTA-1	Control	2
Control_CTCATCGTCGACGAGA-1	Control	2
Control_CTCATGCAGACAAGCC-1	Control	1
Control_CTCATGCCAACGCATT-1	Control	0
Control_CTCATTACAAAGGATT-1	Control	4
Control_CTCATTATCGATGCTA-1	Control	2
Control_CTCCAACAGCCAAGCA-1	Control	9
Control_CTCCAACGTGGGAGAG-1	Control	6
Control_CTCCACAAGGCTGGAT-1	Control	4
Control_CTCCACACATCAGCGC-1	Control	4
Control_CTCCACAGTATTGACC-1	Control	0
Control_CTCCACATCCCAGCGA-1	Control	4
Control_CTCCACATCCGGGACT-1	Control	1
Control_CTCCACATCTCTAAGG-1	Control	8
Control_CTCCATGGTTCATCGA-1	Control	4
Control_CTCCCAAGTGGTCCGT-1	Control	8
Control_CTCCCTCAGAGATCGC-1	Control	8
Control_CTCCCTCAGGCGCTCT-1	Control	2
Control_CTCCCTCCAGCCTTCT-1	Control	4
Control_CTCCCTCTCCGTGGGT-1	Control	0
Control_CTCCGATTCAGCTCTC-1	Control	8
Control_CTCCGATTCTACGCGG-1	Control	1
Control_CTCCTCCAGAGCATTA-1	Control	1
Control_CTCCTCCAGATGGGCT-1	Control	4
Control_CTCCTCCCAAGCACAG-1	Control	2
Control_CTCCTCCGTCATAAAG-1	Control	6
Control_CTCGAGGTCAAGCCCG-1	Control	6
Control_CTCTCAGGTCTAACGT-1	Control	5
Control_CTCTCAGTCTGCGGCA-1	Control	4
Control_CTCTCGAAGAGCCGTA-1	Control	1
Control_CTCTGGTGTGAGGAAA-1	Control	0
Control_CTCTGGTTCCTGCTAC-1	Control	3
Control_CTCTGGTTCGAGCTGC-1	Control	9
Control_CTGAATGAGCAAGTGC-1	Control	2
Control_CTGAATGAGGGTTTCT-1	Control	4
Control_CTGAATGAGTCATTGC-1	Control	2
Control_CTGAATGTCCTACCGT-1	Control	4
Control_CTGAGCGCAAGCGCAA-1	Control	4
Control_CTGAGGCAGAGTTGCG-1	Control	2
Control_CTGAGGCAGTCTTGGT-1	Control	2
Control_CTGAGGCGTTAGAAGT-1	Control	0
Control_CTGAGGCTCAGCAGAG-1	Control	10
Control_CTGATCCAGAATAACC-1	Control	4
Control_CTGATCCGTCGATTTG-1	Control	5
Control_CTGATCCTCTCGGTCT-1	Control	0
Control_CTGCAGGGTCGCATGC-1	Control	5
Control_CTGCAGGTCCGTTGGG-1	Control	5
Control_CTGCATCAGACCAGAC-1	Control	8
Control_CTGCCTAAGTTGCGCC-1	Control	4
Control_CTGCCTACAAAGCACG-1	Control	6
Control_CTGCCTACAATTGCGT-1	Control	1
Control_CTGCCTACAGGTAGTG-1	Control	2
Control_CTGCGAGGTAGCGCCT-1	Control	9
Control_CTGCTCAAGAGCAACC-1	Control	4
Control_CTGGACGAGAGTACCG-1	Control	0
Control_CTGGCAGAGCTTAGTC-1	Control	4
Control_CTGGCAGAGGGACACT-1	Control	0
Control_CTGGCAGCATCTGCGG-1	Control	0
Control_CTGGCAGTCTATCGGA-1	Control	1
Control_CTGGTCTAGTGCCAGA-1	Control	4
Control_CTGGTCTCATGACAAA-1	Control	0
Control_CTGGTCTTCCTTATGT-1	Control	4
Control_CTGTACCGTATCACGT-1	Control	2
Control_CTGTACCGTGCACAAG-1	Control	0
Control_CTGTACCTCGTCAGAT-1	Control	2
Control_CTGTAGAGTCACTCTC-1	Control	6
Control_CTGTAGATCCGATCTC-1	Control	0
Control_CTGTATTCACCACATA-1	Control	2
Control_CTGTCGTCAGGTGAGT-1	Control	2
Control_CTGTCGTCATCGGTTA-1	Control	1
Control_CTGTGAAGTCGAGTTT-1	Control	1
Control_CTGTGGGCAAGCGCAA-1	Control	0
Control_CTTACCGAGGTCATTC-1	Control	2
Control_CTTAGGAGTAACAGTA-1	Control	4
Control_CTTAGGAGTGATCGTT-1	Control	1
Control_CTTAGGAGTTGGCCGT-1	Control	5
Control_CTTCAATAGACGGTCA-1	Control	8
Control_CTTCAATCAAGTGGGT-1	Control	0
Control_CTTCAATTCACAACCA-1	Control	5
Control_CTTCCGATCGATTGGT-1	Control	0
Control_CTTCCTTAGATCACTC-1	Control	0
Control_CTTCCTTCACTACTTT-1	Control	11
Control_CTTCCTTGTCCTGGGT-1	Control	2
Control_CTTCCTTTCTGCCTGT-1	Control	1
Control_CTTCTAAAGGACCCAA-1	Control	5
Control_CTTCTAACAGCAATTC-1	Control	2
Control_CTTCTAACAGTTGTCA-1	Control	4
Control_CTTCTAAGTCAAACGG-1	Control	7
Control_CTTCTAATCCACTAGA-1	Control	2
Control_CTTCTCTTCGCCAACG-1	Control	4
Control_CTTGATTAGCGATGAC-1	Control	2
Control_CTTGATTCAGGCGATA-1	Control	5
Control_CTTGATTTCTTTGCAT-1	Control	4
Control_CTTTCAACACACACTA-1	Control	8
Control_CTTTCAACATCTTAGG-1	Control	2
Control_CTTTCAACATGTGCCG-1	Control	4
Control_CTTTCGGGTAGTTAGA-1	Control	4
Control_GAAACCTAGATGTAGT-1	Control	3
Control_GAAATGAAGGCCTAGA-1	Control	5
Control_GAAATGATCCGTGGCA-1	Control	4
Control_GAAATGATCGCTTGAA-1	Control	0
Control_GAACACTAGGGACCAT-1	Control	2
Control_GAACACTGTCAGTCCG-1	Control	2
Control_GAACGTTGTGTCTAAC-1	Control	0
Control_GAACTGTAGCTAAACA-1	Control	2
Control_GAACTGTAGGCAGTCA-1	Control	0
Control_GAACTGTAGTTCATCG-1	Control	0
Control_GAACTGTGTGAATGAT-1	Control	0
Control_GAACTGTTCTTTCGAT-1	Control	2
Control_GAAGAATCAGGAGACT-1	Control	1
Control_GAAGCCCCAGCGGTCT-1	Control	8
Control_GAAGCCCTCCCTCATG-1	Control	2
Control_GAAGCCCTCGGTCACG-1	Control	2
Control_GAAGCCCTCTGGACCG-1	Control	4
Control_GAAGCGATCCGTGTGG-1	Control	0
Control_GAAGGACCAAGATGTA-1	Control	0
Control_GAAGGGTAGACATAAC-1	Control	1
Control_GAAGGGTAGCCGCTTG-1	Control	4
Control_GAAGTAACAAATCGGG-1	Control	0
Control_GAAGTAAGTTCAATCG-1	Control	2
Control_GAAGTAATCCGATCTC-1	Control	6
Control_GAATCGTAGAGTGTGC-1	Control	5
Control_GAATCGTCATGATCTG-1	Control	2
Control_GAATCGTGTTTACGTG-1	Control	0
Control_GAATCGTTCATGCTAG-1	Control	2
Control_GACAGCCTCCCTTTGG-1	Control	4
Control_GACATCACAGGACATG-1	Control	2
Control_GACCAATAGACTTAAG-1	Control	10
Control_GACCCAGAGCTGGCCT-1	Control	0
Control_GACCCAGAGGACAAGA-1	Control	0
Control_GACCCAGCAGCTGTGC-1	Control	0
Control_GACCCAGGTACGAGTG-1	Control	2
Control_GACCCTTTCATCGACA-1	Control	2
Control_GACCGTGAGATAGGGA-1	Control	0
Control_GACCGTGCACAGGATG-1	Control	0
Control_GACCTTCGTAGAATGT-1	Control	6
Control_GACGCTGAGGCGATAC-1	Control	2
Control_GACGCTGGTGTTGACT-1	Control	4
Control_GACGCTGTCAGCGCGT-1	Control	3
Control_GACGTTAGTGCTCTCT-1	Control	4
Control_GACTATGCAACACTAC-1	Control	4
Control_GACTATGCACACGCCA-1	Control	2
Control_GACTATGCATAGCTGT-1	Control	2
Control_GACTCAACAGCTCTGG-1	Control	2
Control_GACTCAAGTCGTTGGC-1	Control	5
Control_GACTCTCAGGTTGGAC-1	Control	1
Control_GACTCTCAGTCATAGA-1	Control	5
Control_GACTCTCCATGAATCC-1	Control	5
Control_GACTCTCGTTACAGCT-1	Control	5
Control_GACTCTCTCCCATTCG-1	Control	8
Control_GACTCTCTCGATACTG-1	Control	1
Control_GACTGATAGCGTATGG-1	Control	5
Control_GACTGATCACAAAGTA-1	Control	1
Control_GACTGATCATGGCGCT-1	Control	2
Control_GACTGATGTGGTTTAC-1	Control	2
Control_GACTTCCAGGATTTAG-1	Control	2
Control_GACTTCCAGTGCCAGA-1	Control	2
Control_GAGAAATTCATTACCT-1	Control	4
Control_GAGACCCGTGTTCAGT-1	Control	2
Control_GAGACCCTCTGTACAG-1	Control	0
Control_GAGACTTAGTCTAGCT-1	Control	4
Control_GAGAGGTTCCGTCAAA-1	Control	2
Control_GAGATGGCACTCCACT-1	Control	3
Control_GAGATGGGTGACCGAA-1	Control	1
Control_GAGATGGTCACACCCT-1	Control	5
Control_GAGATGGTCTCGACGG-1	Control	1
Control_GAGATGGTCTGACCCT-1	Control	5
Control_GAGCCTGAGATCCTAC-1	Control	0
Control_GAGCCTGAGGCAGTCA-1	Control	2
Control_GAGCCTGGTTCGTGCG-1	Control	0
Control_GAGCCTGGTTTACCAG-1	Control	1
Control_GAGCCTGTCGGTCGGT-1	Control	3
Control_GAGCTGCGTACGATCT-1	Control	11
Control_GAGGCAACAAACAGGC-1	Control	4
Control_GAGGCAACACCCAACG-1	Control	0
Control_GAGGCAATCAGCTGTA-1	Control	4
Control_GAGGCAATCCTTATAC-1	Control	8
Control_GAGGCCTAGAGATGCC-1	Control	0
Control_GAGGCCTGTTATAGCC-1	Control	2
Control_GAGGGATAGGCCTGCT-1	Control	5
Control_GAGGGATGTAGATTGA-1	Control	6
Control_GAGGGATTCGTCCTCA-1	Control	4
Control_GAGGGATTCTCATTGT-1	Control	2
Control_GAGGGTAGTTTGTTGG-1	Control	5
Control_GAGTCATAGGACTATA-1	Control	2
Control_GAGTCTACAAAGACTA-1	Control	4
Control_GAGTCTACAGAGATTA-1	Control	5
Control_GAGTGAGGTGTCATCA-1	Control	4
Control_GAGTGAGGTTTAAGGA-1	Control	0
Control_GAGTGTTTCGTGGCTG-1	Control	2
Control_GAGTTACGTCTCACAA-1	Control	2
Control_GAGTTGTCAGGCTCTG-1	Control	4
Control_GAGTTGTGTTATTCCT-1	Control	8
Control_GAGTTTGAGTCGAAGC-1	Control	5
Control_GAGTTTGCATGTGTCA-1	Control	4
Control_GAGTTTGGTGTCTCCT-1	Control	0
Control_GATAGAAAGCCTGGAA-1	Control	2
Control_GATAGAAAGTCTGGAG-1	Control	0
Control_GATAGCTAGGACCCAA-1	Control	2
Control_GATCACATCTACTGCC-1	Control	2
Control_GATCAGTAGTCGAATA-1	Control	2
Control_GATCAGTTCATGAGTC-1	Control	0
Control_GATCATGAGACCTGGA-1	Control	6
Control_GATCATGGTTCCAGGC-1	Control	1
Control_GATCCCTAGCTCCATA-1	Control	2
Control_GATCCCTAGGTTCCAT-1	Control	2
Control_GATCGTATCCGTTGGG-1	Control	4
Control_GATGAGGTCGTCAACA-1	Control	5
Control_GATGCTAAGGTGCCTC-1	Control	2
Control_GATGCTATCACATCAG-1	Control	2
Control_GATGGAGAGTTCAACC-1	Control	0
Control_GATGGAGGTGCATGAG-1	Control	2
Control_GATGTTGGTGCCCTTT-1	Control	4
Control_GATGTTGTCTACGGTA-1	Control	1
Control_GATTCGACACTGAATC-1	Control	2
Control_GATTCGACAGGAACCA-1	Control	2
Control_GATTCGAGTCCAGCCA-1	Control	4
Control_GATTCGATCAACCTTT-1	Control	2
Control_GATTCTTGTAACACGG-1	Control	2
Control_GATTCTTGTCGCACAC-1	Control	2
Control_GATTGGTTCTGACAGT-1	Control	0
Control_GATTTCTAGAAATCCA-1	Control	0
Control_GATTTCTTCAACTTTC-1	Control	6
Control_GCAACATCATGGTGGA-1	Control	5
Control_GCAACATGTTTACTTC-1	Control	2
Control_GCAACATTCCTAAACG-1	Control	9
Control_GCAACCGGTATCCTCC-1	Control	4
Control_GCAACCGGTTGGACTT-1	Control	4
Control_GCAACCGTCAGCTTGA-1	Control	0
Control_GCAACCGTCTCCGTGT-1	Control	8
Control_GCACATAAGCCAGAGT-1	Control	2
Control_GCACATATCCGCACGA-1	Control	4
Control_GCACGTGAGATGCAGC-1	Control	4
Control_GCACGTGAGCTTCATG-1	Control	0
Control_GCACGTGCAGGCTTGC-1	Control	0
Control_GCACTAATCACCTCGT-1	Control	5
Control_GCAGCCACAACGTTAC-1	Control	0
Control_GCAGCCACAATACCTG-1	Control	8
Control_GCAGCCACAGGATCTT-1	Control	2
Control_GCAGCCACATAATGAG-1	Control	4
Control_GCAGCCAGTGCCCACA-1	Control	2
Control_GCAGCCATCAAGTCTG-1	Control	8
Control_GCAGCCATCTCCCTAG-1	Control	8
Control_GCAGCTGAGTTCCAGT-1	Control	0
Control_GCAGCTGCACGACAAG-1	Control	4
Control_GCAGCTGTCTAGTACG-1	Control	0
Control_GCAGGCTAGACCTTTG-1	Control	0
Control_GCAGGCTAGCTGACCC-1	Control	4
Control_GCAGGCTCAGCGCTTG-1	Control	5
Control_GCAGTTAGTAATGTGA-1	Control	4
Control_GCAGTTATCTTTGATC-1	Control	2
Control_GCATCGGGTGACCGTC-1	Control	0
Control_GCATCTCCACGACTAT-1	Control	6
Control_GCATGATCACCTAAAC-1	Control	4
Control_GCATGATCAGGAACCA-1	Control	11
Control_GCATTAGAGGCTATCT-1	Control	0
Control_GCATTAGTCATCGACA-1	Control	2
Control_GCCAGCACAGGCATTT-1	Control	9
Control_GCCAGCATCTCAGTCC-1	Control	2
Control_GCCAGGTTCAGTCAGT-1	Control	8
Control_GCCAGGTTCTCATTTG-1	Control	2
Control_GCCAGTGAGATTAGCA-1	Control	2
Control_GCCAGTGGTGTCCAAT-1	Control	2
Control_GCCATGGTCAGTCACA-1	Control	5
Control_GCCATTCAGATGTTGA-1	Control	5
Control_GCCCAGAAGATTGAGT-1	Control	2
Control_GCCCAGACACAATTCG-1	Control	0
Control_GCCCAGAGTCCGGTGT-1	Control	4
Control_GCCCAGAGTTGCATGT-1	Control	2
Control_GCCCAGATCTGCCCTA-1	Control	4
Control_GCCCGAAAGGTCCGAA-1	Control	4
Control_GCCCGAAAGTTCGGTT-1	Control	1
Control_GCCCGAATCATTACTC-1	Control	4
Control_GCCGATGAGCTAATGA-1	Control	0
Control_GCCGATGCACTTTATC-1	Control	2
Control_GCCGATGGTTCTCAGA-1	Control	1
Control_GCCGATGTCGCTTAAG-1	Control	2
Control_GCCGTGAAGGCGATAC-1	Control	0
Control_GCCGTGAAGGTTGAGC-1	Control	1
Control_GCCTGTTAGACCCGCT-1	Control	0
Control_GCCTGTTCATTATGCG-1	Control	2
Control_GCCTGTTGTCACATTG-1	Control	2
Control_GCCTGTTTCACGGTCG-1	Control	0
Control_GCGAGAAAGTAGAGTT-1	Control	8
Control_GCGAGAAAGTGAGTGC-1	Control	1
Control_GCGAGAATCGGTTAGT-1	Control	2
Control_GCGGAAAAGCTCTGTA-1	Control	6
Control_GCGGAAATCCGCAAAT-1	Control	6
Control_GCGGATCAGTTAGTAG-1	Control	10
Control_GCGTGCAAGGCGCTTC-1	Control	0
Control_GCGTGCATCGCGTGAC-1	Control	2
Control_GCGTTTCAGAAGAACG-1	Control	4
Control_GCGTTTCAGCAGGCAT-1	Control	5
Control_GCGTTTCGTCCGAAAG-1	Control	2
Control_GCGTTTCTCGCGTTTC-1	Control	11
Control_GCTCAAAAGGCAGGGA-1	Control	6
Control_GCTCAAAGTCCTTGTC-1	Control	2
Control_GCTCAAATCCTCAGGG-1	Control	2
Control_GCTGAATCACCCTTGT-1	Control	0
Control_GCTGAATCACTACGGC-1	Control	5
Control_GCTGCAGGTCAGTCGC-1	Control	6
Control_GCTGCAGGTTCAGCGC-1	Control	2
Control_GCTGGGTGTGTCATGT-1	Control	1
Control_GCTGGGTTCCGTGGGT-1	Control	4
Control_GCTTGGGTCACCTGTC-1	Control	8
Control_GCTTGGGTCCTCTAAT-1	Control	5
Control_GCTTTCGCATTCAGCA-1	Control	10
Control_GCTTTCGGTCAAATCC-1	Control	4
Control_GCTTTCGGTGTCCGGT-1	Control	2
Control_GGAACCCAGGATCACG-1	Control	0
Control_GGAACCCCATGTGGTT-1	Control	4
Control_GGAACCCGTCACTCAA-1	Control	9
Control_GGAACCCGTCGGAACA-1	Control	4
Control_GGAACCCTCCGCACGA-1	Control	2
Control_GGAAGTGGTGATTCAC-1	Control	2
Control_GGAATCTAGATGAATC-1	Control	0
Control_GGACGTCAGACGAAGA-1	Control	4
Control_GGACGTCCACGAGGTA-1	Control	2
Control_GGACGTCGTTGGGACA-1	Control	0
Control_GGACGTCTCGCCTTTG-1	Control	0
Control_GGAGATGAGACTGGGT-1	Control	0
Control_GGAGATGCAAGTTGGG-1	Control	0
Control_GGAGATGCATCTTCGC-1	Control	8
Control_GGAGGATGTGTTTACG-1	Control	0
Control_GGAGGATTCCTTTAGT-1	Control	0
Control_GGAGGATTCTCTTGCG-1	Control	4
Control_GGAGGATTCTTCCACG-1	Control	3
Control_GGAGGTAAGATCCCGC-1	Control	1
Control_GGAGGTAAGATGGCAC-1	Control	0
Control_GGAGGTACACAGTATC-1	Control	2
Control_GGAGGTATCATGGCCG-1	Control	5
Control_GGATCTAAGGATATAC-1	Control	4
Control_GGATCTACAGCGCTTG-1	Control	0
Control_GGATGTTAGTGAATAC-1	Control	0
Control_GGATGTTTCTCCGAAA-1	Control	0
Control_GGCACGTAGGGCAATC-1	Control	2
Control_GGCACGTCACGGTAGA-1	Control	5
Control_GGCACGTGTACGAAAT-1	Control	0
Control_GGCACGTGTGCAACAG-1	Control	5
Control_GGCAGTCAGCTCAGAG-1	Control	5
Control_GGCAGTCAGTAACAGT-1	Control	5
Control_GGCAGTCCAGGATGAC-1	Control	6
Control_GGCAGTCTCACTCCGT-1	Control	9
Control_GGCAGTCTCTCATTGT-1	Control	2
Control_GGCGTCACAACGTTAC-1	Control	1
Control_GGCGTCACAGCTATTG-1	Control	5
Control_GGCGTCACATCGTCCT-1	Control	4
Control_GGCGTCAGTGAGAACC-1	Control	1
Control_GGCTGTGCAAGCCTGC-1	Control	11
Control_GGCTGTGGTACACTCA-1	Control	4
Control_GGCTGTGGTACAGAAT-1	Control	4
Control_GGCTGTGTCCAACCAA-1	Control	5
Control_GGCTTTCAGCAGCAGT-1	Control	8
Control_GGCTTTCAGTTGTACC-1	Control	5
Control_GGCTTTCTCAGGAGAC-1	Control	2
Control_GGGAAGTTCGAAGGAC-1	Control	5
Control_GGGAAGTTCTTGGAAC-1	Control	2
Control_GGGACAAAGCAGCCTC-1	Control	0
Control_GGGACAAGTAGACAGC-1	Control	5
Control_GGGACAATCACAAGAA-1	Control	5
Control_GGGACAATCATTCATC-1	Control	5
Control_GGGACCTAGAGTGAAG-1	Control	1
Control_GGGACCTCAGCGACCT-1	Control	5
Control_GGGACCTTCCCAAGCG-1	Control	5
Control_GGGACTCGTACTAACC-1	Control	8
Control_GGGACTCTCCGTGACG-1	Control	2
Control_GGGACTCTCTTTGCGC-1	Control	0
Control_GGGAGATAGATTGACA-1	Control	2
Control_GGGAGATCAGTCTTCC-1	Control	0
Control_GGGAGATTCATCGCCT-1	Control	2
Control_GGGAGTAAGCTGACTT-1	Control	6
Control_GGGAGTATCGAATGCT-1	Control	0
Control_GGGATCCCAGAATTCC-1	Control	0
Control_GGGATGAAGAATAGTC-1	Control	6
Control_GGGATGAAGGTTCCAT-1	Control	5
Control_GGGATGACAAATCAAG-1	Control	2
Control_GGGATGATCAGCTCTC-1	Control	0
Control_GGGATGATCGAACCAT-1	Control	0
Control_GGGCCATGTGTCATCA-1	Control	5
Control_GGGCGTTCATTGCTGA-1	Control	8
Control_GGGCGTTTCGTCAAAC-1	Control	8
Control_GGGCTCAAGCTACGTT-1	Control	5
Control_GGGCTCACACGGGTAA-1	Control	2
Control_GGGCTCACATGGCACC-1	Control	8
Control_GGGCTCAGTACGCTTA-1	Control	5
Control_GGGCTCAGTAGTTAGA-1	Control	4
Control_GGGTATTCAACGTAAA-1	Control	6
Control_GGGTATTGTATACAGA-1	Control	2
Control_GGGTCACAGGGATCAC-1	Control	4
Control_GGGTCTGCACCCAACG-1	Control	0
Control_GGGTTATCAGTCACGC-1	Control	2
Control_GGGTTATGTCTGCGCA-1	Control	1
Control_GGGTTTAAGAATCGTA-1	Control	6
Control_GGGTTTATCTTCCAGC-1	Control	5
Control_GGTAACTGTCTCGGAC-1	Control	3
Control_GGTAACTTCAGACAAA-1	Control	4
Control_GGTAATCGTACTTCCC-1	Control	2
Control_GGTAGAGAGCAATTAG-1	Control	4
Control_GGTAGAGTCTGTCCGT-1	Control	0
Control_GGTCACGAGTTGCTGT-1	Control	1
Control_GGTCACGGTTATCTTC-1	Control	8
Control_GGTCTGGCATAGATCC-1	Control	2
Control_GGTCTGGTCTACAGGT-1	Control	0
Control_GGTGAAGTCTCGTCAC-1	Control	11
Control_GGTGATTCATAGTCAC-1	Control	10
Control_GGTGATTCATCTCAAG-1	Control	1
Control_GGTGATTGTCCGATCG-1	Control	3
Control_GGTGGCTAGATAGCAT-1	Control	8
Control_GGTGGCTAGCCTGCCA-1	Control	1
Control_GGTGGCTCAAGTCCCG-1	Control	5
Control_GGTGGCTCAATTTCGG-1	Control	2
Control_GGTGGCTGTACGTGAG-1	Control	0
Control_GGTGGCTTCGACGTCG-1	Control	10
Control_GGTGTCGCATCACGGC-1	Control	2
Control_GGTGTCGGTATGCAAA-1	Control	2
Control_GGTGTCGGTGGATTTC-1	Control	2
Control_GGTGTTAGTCTCGGGT-1	Control	5
Control_GGTGTTATCTACTGAG-1	Control	0
Control_GGTTAACCAAGCTCTA-1	Control	0
Control_GGTTAACCAGGCACAA-1	Control	0
Control_GGTTAACGTAGAGACC-1	Control	5
Control_GGTTAACTCATGCTAG-1	Control	2
Control_GGTTAACTCTTCTTCC-1	Control	4
Control_GGTTGTACAGCTTTGA-1	Control	5
Control_GGTTGTAGTACTCGAT-1	Control	5
Control_GGTTGTAGTGAATTGA-1	Control	2
Control_GTAACACGTCATAGTC-1	Control	0
Control_GTAACACGTGGTAATA-1	Control	6
Control_GTAACACTCCTTGAAG-1	Control	2
Control_GTAACCAGTGTTCAGT-1	Control	5
Control_GTAACCAGTTTACACG-1	Control	0
Control_GTAAGTCAGGTTGCCC-1	Control	5
Control_GTAATCGGTACCAATC-1	Control	2
Control_GTACAACAGGAGGCAG-1	Control	1
Control_GTACAACCACAGACGA-1	Control	0
Control_GTAGAGGAGATTGGGC-1	Control	1
Control_GTAGAGGAGTCACGCC-1	Control	1
Control_GTAGAGGGTTGCAAGG-1	Control	1
Control_GTAGAGGTCCCAAGTA-1	Control	2
Control_GTAGATCTCCGTACGG-1	Control	5
Control_GTAGGAGAGTATGGCG-1	Control	1
Control_GTAGGAGCAGCAGACA-1	Control	4
Control_GTATTGGGTGCCTTCT-1	Control	5
Control_GTATTGGTCGTGGCGT-1	Control	6
Control_GTATTTCGTCGAATGG-1	Control	5
Control_GTATTTCTCGCAAGAG-1	Control	6
Control_GTCAAACGTCACATTG-1	Control	8
Control_GTCAAGTGTAGCCAGA-1	Control	5
Control_GTCACGGGTGTCACAT-1	Control	2
Control_GTCAGCGGTAACGTTC-1	Control	2
Control_GTCATCCGTAGCTAAA-1	Control	0
Control_GTCATCCTCAGACCCG-1	Control	4
Control_GTCATTTAGGCCCAAA-1	Control	2
Control_GTCATTTTCGTCGCTT-1	Control	4
Control_GTCCCATCAGCCATTA-1	Control	5
Control_GTCCCATGTGGGCTTC-1	Control	4
Control_GTCCCATTCCTTCACG-1	Control	8
Control_GTCCCATTCTCGTGGG-1	Control	2
Control_GTCCTCAAGTATGGAT-1	Control	6
Control_GTCCTCACAAGCGAAC-1	Control	5
Control_GTCCTCATCACGGGAA-1	Control	4
Control_GTCCTCATCCTCCACA-1	Control	4
Control_GTCGAATAGGCTCAAG-1	Control	5
Control_GTCGTTCCAATTGAGA-1	Control	1
Control_GTCGTTCTCGGTTAGT-1	Control	2
Control_GTCTACCCATTCATCT-1	Control	10
Control_GTCTACCCATTGTAGC-1	Control	5
Control_GTCTACCTCCGCTTAC-1	Control	9
Control_GTCTACCTCGTGGACC-1	Control	4
Control_GTCTAGAAGACTGAGC-1	Control	0
Control_GTCTAGACACATTCGA-1	Control	6
Control_GTCTAGAGTGACTCGC-1	Control	5
Control_GTCTAGATCTCATGGA-1	Control	8
Control_GTCTCACTCAGGAAGC-1	Control	2
Control_GTCTGTCAGGACTATA-1	Control	0
Control_GTCTGTCTCCGTTGAA-1	Control	2
Control_GTCTTTAAGACCCTTA-1	Control	2
Control_GTCTTTAGTGCTAGCC-1	Control	4
Control_GTCTTTAGTTCTCACC-1	Control	0
Control_GTGACGCTCGAGAGAC-1	Control	0
Control_GTGACGCTCTCCCATG-1	Control	2
Control_GTGAGCCAGAACTCCT-1	Control	4
Control_GTGAGCCAGCTTGTGT-1	Control	0
Control_GTGAGCCCAAACTCGT-1	Control	2
Control_GTGAGCCCACTACACA-1	Control	1
Control_GTGAGGATCCAGGACC-1	Control	6
Control_GTGAGTTCAGTTGGTT-1	Control	4
Control_GTGATGTCACAACCGC-1	Control	2
Control_GTGATGTGTATACCTG-1	Control	5
Control_GTGATGTTCCCGTTGT-1	Control	3
Control_GTGCACGCAAGAGTAT-1	Control	2
Control_GTGCACGTCTTACGGA-1	Control	4
Control_GTGCAGCGTGGCGTAA-1	Control	0
Control_GTGCAGCTCGTGGGTC-1	Control	0
Control_GTGCGTGAGTGCACAG-1	Control	2
Control_GTGCGTGCATGGCCCA-1	Control	8
Control_GTGCGTGTCACGGACC-1	Control	0
Control_GTGCGTGTCCCGAGTG-1	Control	5
Control_GTGCTGGAGGATGTTA-1	Control	6
Control_GTGCTGGCAGGTAGTG-1	Control	2
Control_GTGCTGGCATGCGGTC-1	Control	4
Control_GTGGAGATCGTGTGGC-1	Control	6
Control_GTGGCGTAGGTTCATC-1	Control	2
Control_GTGGCGTCAATTGGTC-1	Control	2
Control_GTGGTTACAAGATGTA-1	Control	0
Control_GTGGTTACAATGAACA-1	Control	2
Control_GTGTAACGTACCGGCT-1	Control	6
Control_GTGTAACGTATCTCGA-1	Control	10
Control_GTGTAACGTCACCGCA-1	Control	5
Control_GTGTAACTCAGTAGGG-1	Control	2
Control_GTGTAACTCGTGAGAG-1	Control	1
Control_GTGTAACTCTAAGGAA-1	Control	8
Control_GTGTAACTCTCATTGT-1	Control	8
Control_GTGTGATAGTGGATTA-1	Control	11
Control_GTGTGATCAACGACAG-1	Control	11
Control_GTGTGGCAGCTAGAAT-1	Control	6
Control_GTGTGGCAGGTCACAG-1	Control	2
Control_GTGTGGCCAAGAGGCT-1	Control	4
Control_GTGTTAGTCTTTCGAT-1	Control	0
Control_GTGTTCCGTCCGTTTC-1	Control	4
Control_GTTACAGCACAATGCT-1	Control	4
Control_GTTACAGCACCGGTCA-1	Control	1
Control_GTTACAGGTCGCGTCA-1	Control	9
Control_GTTACCCAGGAACGCT-1	Control	10
Control_GTTACCCCATCGTGGC-1	Control	2
Control_GTTACCCGTGAATAAC-1	Control	2
Control_GTTAGACAGATCCGAG-1	Control	4
Control_GTTAGACGTCGTATTG-1	Control	6
Control_GTTAGTGTCCTTCGAC-1	Control	0
Control_GTTAGTGTCCTTCTGG-1	Control	10
Control_GTTAGTGTCTCAGAAC-1	Control	1
Control_GTTATGGAGGTAAGAG-1	Control	2
Control_GTTATGGGTCAACCAT-1	Control	0
Control_GTTCATTAGCCATCCG-1	Control	5
Control_GTTCATTGTAGACACG-1	Control	0
Control_GTTCATTTCTGTTGGA-1	Control	0
Control_GTTCGCTAGGTTCTTG-1	Control	4
Control_GTTCGCTGTCTGTAAC-1	Control	0
Control_GTTCTATAGTTCGGTT-1	Control	4
Control_GTTCTATCAGAGGTAC-1	Control	5
Control_GTTGAACCACTGGACC-1	Control	2
Control_GTTGCTCTCGTGGCGT-1	Control	2
Control_GTTGCTCTCTGTCCCA-1	Control	2
Control_GTTGTCCAGAGCATCG-1	Control	5
Control_GTTGTCCCAGGTGTTT-1	Control	3
Control_GTTGTCCCATGCAGCC-1	Control	6
Control_GTTGTGACATTAGGAA-1	Control	2
Control_GTTGTGAGTCCTACGG-1	Control	0
Control_GTTTGGACACAAGCCC-1	Control	2
Control_GTTTGGACAGTCTGGC-1	Control	2
Control_GTTTGGACATCGTCCT-1	Control	4
Control_TAACACGTCTAAGCCA-1	Control	2
Control_TAACGACAGCAAGCCA-1	Control	2
Control_TAACGACTCCGGACGT-1	Control	5
Control_TAACTTCAGGTTTACC-1	Control	2
Control_TAACTTCCACCATATG-1	Control	4
Control_TAACTTCTCCTTATGT-1	Control	2
Control_TAAGCACAGTGCTAGG-1	Control	0
Control_TAAGCACCATCACCAA-1	Control	1
Control_TAAGCCACATGGAACG-1	Control	8
Control_TAAGCGTCATCGTGCG-1	Control	5
Control_TAAGTCGGTCTGTCCT-1	Control	5
Control_TAATTCCGTCACTGAT-1	Control	4
Control_TACATTCAGACGGTCA-1	Control	2
Control_TACCCACAGGAACGCT-1	Control	5
Control_TACCCACCAGTAACCT-1	Control	2
Control_TACCCACTCTGCATGA-1	Control	4
Control_TACCCGTAGTATGATG-1	Control	2
Control_TACCCGTTCAGGCGAA-1	Control	4
Control_TACCCGTTCGACGTCG-1	Control	0
Control_TACCGAACAACAGCCC-1	Control	6
Control_TACCGAACAAGGTCGA-1	Control	4
Control_TACCGAATCGTAACCA-1	Control	3
Control_TACCGGGAGCGTCAGA-1	Control	0
Control_TACCGGGCACAATTCG-1	Control	2
Control_TACCGGGTCACCTCTG-1	Control	4
Control_TACCGGGTCCAATCCC-1	Control	0
Control_TACCTCGAGGCCTGCT-1	Control	4
Control_TACCTCGAGTATGGAT-1	Control	3
Control_TACCTCGCACTGAATC-1	Control	4
Control_TACCTCGTCTCTCGCA-1	Control	1
Control_TACCTGCTCGCTATTT-1	Control	2
Control_TACGGGCGTCCGGCAT-1	Control	1
Control_TACGGTACAAAGGCAC-1	Control	10
Control_TACGGTATCTATTTCG-1	Control	2
Control_TACGTCCAGAGTCGAC-1	Control	5
Control_TACGTCCAGTATGATG-1	Control	5
Control_TACTGCCAGTAAGACT-1	Control	4
Control_TACTGCCTCTCGCTCA-1	Control	4
Control_TACTTACCAGGACTAG-1	Control	1
Control_TACTTACGTGAGATAT-1	Control	6
Control_TACTTACTCATGACAC-1	Control	2
Control_TACTTCACAACGCATT-1	Control	8
Control_TACTTCAGTCAACCAT-1	Control	1
Control_TACTTGTGTCCCTGTT-1	Control	2
Control_TAGACCAGTTCAGCGC-1	Control	4
Control_TAGACTGGTTGACTAC-1	Control	4
Control_TAGACTGTCCTCATAT-1	Control	8
Control_TAGAGTCCAATGGGTG-1	Control	2
Control_TAGAGTCCACGCGTGT-1	Control	6
Control_TAGAGTCCAGGCAATG-1	Control	1
Control_TAGATCGTCCACTTTA-1	Control	3
Control_TAGCACAGTGGTAATA-1	Control	7
Control_TAGCACATCATCACCC-1	Control	4
Control_TAGCACATCATTTGGG-1	Control	2
Control_TAGCACATCGATGGAG-1	Control	2
Control_TAGGAGGCACAACGCC-1	Control	0
Control_TAGGAGGGTACTGCGC-1	Control	9
Control_TAGGTACGTATCTTCT-1	Control	0
Control_TAGGTACTCCCTCATG-1	Control	4
Control_TAGGTACTCGATCCCT-1	Control	3
Control_TAGGTTGCATATTCGG-1	Control	1
Control_TAGGTTGGTCACTCGG-1	Control	2
Control_TAGGTTGTCCTATTGT-1	Control	2
Control_TAGTGCACAGTATGAA-1	Control	2
Control_TAGTGCAGTAACAGTA-1	Control	0
Control_TAGTGCAGTAGCACAG-1	Control	4
Control_TATACCTCATCGGTTA-1	Control	5
Control_TATACCTCATTAGGAA-1	Control	0
Control_TATACCTGTGAGCCAA-1	Control	2
Control_TATACCTTCCTGTTAT-1	Control	2
Control_TATATCCCAATAACCC-1	Control	0
Control_TATATCCCATGACTTG-1	Control	4
Control_TATCAGGGTCTTTATC-1	Control	6
Control_TATCCTAGTATCGAAA-1	Control	2
Control_TATCCTATCACCATGA-1	Control	4
Control_TATCTGTCAATCAGCT-1	Control	2
Control_TATCTGTCAGAAATTG-1	Control	2
Control_TATCTGTTCATAGGCT-1	Control	4
Control_TATGTTCAGGGTAATT-1	Control	5
Control_TATGTTCAGTCACGCC-1	Control	0
Control_TATGTTCTCATTGGTG-1	Control	1
Control_TATTGCTCAGAACTCT-1	Control	5
Control_TATTGGGAGCTGGCCT-1	Control	0
Control_TATTGGGGTGAGCCAA-1	Control	5
Control_TATTGGGTCATATGGC-1	Control	4
Control_TATTTCGTCACCGGTG-1	Control	5
Control_TATTTCGTCACGGGAA-1	Control	6
Control_TCAAGCAAGAGTCTTC-1	Control	1
Control_TCAAGCAAGCACACCC-1	Control	2
Control_TCAAGCAAGCTAAACA-1	Control	5
Control_TCAAGCAGTGTTCAGT-1	Control	4
Control_TCAAGCATCGCTAGCG-1	Control	0
Control_TCAAGTGAGTTGGAAT-1	Control	6
Control_TCAAGTGCAGCAGTCC-1	Control	6
Control_TCAAGTGGTATACCTG-1	Control	4
Control_TCAAGTGGTGACTGAG-1	Control	4
Control_TCAATCTTCTGAGCAT-1	Control	1
Control_TCAATCTTCTTTCGAT-1	Control	2
Control_TCAATTCCAAGCAATA-1	Control	6
Control_TCACAAGTCGTTGTGA-1	Control	0
Control_TCACACCCAAGACTGG-1	Control	2
Control_TCACACCCAGTGGCTC-1	Control	4
Control_TCACACCTCCAACTAG-1	Control	0
Control_TCACATTGTATACCCA-1	Control	4
Control_TCACATTGTCCAGCCA-1	Control	4
Control_TCACATTTCCCATTCG-1	Control	6
Control_TCACGCTCATCATTTC-1	Control	2
Control_TCACGCTGTCGATTCA-1	Control	5
Control_TCACGGGTCCAATCCC-1	Control	2
Control_TCACTATCATACTGAC-1	Control	4
Control_TCACTATCATTGACAC-1	Control	4
Control_TCACTCGAGACGATAT-1	Control	2
Control_TCACTCGAGCGCAATG-1	Control	0
Control_TCACTCGGTTCTCCTG-1	Control	2
Control_TCAGCAAAGGTGCCTC-1	Control	5
Control_TCAGCAAGTCTTGCGG-1	Control	4
Control_TCAGCAATCACCTCGT-1	Control	4
Control_TCAGCCTGTACAACGG-1	Control	0
Control_TCAGGGCAGTCTCTGA-1	Control	9
Control_TCAGGGCCACTGGACC-1	Control	4
Control_TCAGGGCTCGCTGTCT-1	Control	0
Control_TCAGGGCTCTCACTCG-1	Control	2
Control_TCAGGTAAGTCCCAAT-1	Control	9
Control_TCAGGTAAGTTGTACC-1	Control	0
Control_TCAGTCCCAACGTTAC-1	Control	5
Control_TCAGTCCTCCTGCCAT-1	Control	0
Control_TCAGTTTAGGTTAAAC-1	Control	5
Control_TCAGTTTCATTGCTGA-1	Control	4
Control_TCAGTTTTCTCTCCGA-1	Control	1
Control_TCATACTCAATGCTCA-1	Control	8
Control_TCATACTGTTCCCACT-1	Control	4
Control_TCATATCAGTGGCCTC-1	Control	2
Control_TCATATCGTAGGCTGA-1	Control	2
Control_TCATCATCAAGAAATC-1	Control	4
Control_TCATCATCAAGTCGTT-1	Control	4
Control_TCATCATCACAACATC-1	Control	5
Control_TCATCATCACCTGATA-1	Control	0
Control_TCATCCGGTCATCCGG-1	Control	0
Control_TCATGAGCAGGTTTAC-1	Control	6
Control_TCATGAGGTCCACTTC-1	Control	2
Control_TCATGCCTCAACTCTT-1	Control	2
Control_TCATGCCTCTACGGTA-1	Control	5
Control_TCATGGAGTAGGTCAG-1	Control	2
Control_TCATGGATCTGCACCT-1	Control	11
Control_TCATGTTCATCCGATA-1	Control	8
Control_TCATTACAGACTCATC-1	Control	2
Control_TCATTACCATCGATCA-1	Control	8
Control_TCATTACTCCTAACAG-1	Control	2
Control_TCATTACTCTAATTCC-1	Control	2
Control_TCATTCAAGGGTTGCA-1	Control	4
Control_TCATTCATCTGGCTGG-1	Control	2
Control_TCATTGTAGAGCAGTC-1	Control	5
Control_TCATTGTCAAGCTACT-1	Control	0
Control_TCATTGTGTCCGAAAG-1	Control	4
Control_TCATTTGCATACCGTA-1	Control	2
Control_TCATTTGTCGGTAAGG-1	Control	2
Control_TCCACCAAGCTCGCAC-1	Control	2
Control_TCCACCATCTCTCTTC-1	Control	4
Control_TCCACGTAGACGGTTG-1	Control	5
Control_TCCACGTAGCACGGAT-1	Control	2
Control_TCCACGTTCGTAACTG-1	Control	0
Control_TCCATCGAGAGGCCAT-1	Control	2
Control_TCCATCGGTTACACTG-1	Control	0
Control_TCCATGCAGACCCTTA-1	Control	11
Control_TCCATGCCAGTGGTGA-1	Control	1
Control_TCCCACAAGCTGTTCA-1	Control	4
Control_TCCCAGTAGGTGCTGA-1	Control	4
Control_TCCCAGTAGTGGTTAA-1	Control	4
Control_TCCCAGTTCCAAGCTA-1	Control	1
Control_TCCCAGTTCGTTCATT-1	Control	2
Control_TCCCATGAGATGAAGG-1	Control	10
Control_TCCCATGTCAGTGCGC-1	Control	1
Control_TCCCATGTCCATTTCA-1	Control	2
Control_TCCGAAAAGACCAACG-1	Control	4
Control_TCCGAAAGTTTGCCGG-1	Control	9
Control_TCCGATCGTAACGCGA-1	Control	10
Control_TCCGGGACAACTGATC-1	Control	0
Control_TCCGGGACAATAAGGT-1	Control	0
Control_TCCGTGTCATGTTCAG-1	Control	1
Control_TCCGTGTTCGACGCGT-1	Control	1
Control_TCCTAATTCGCCTCTA-1	Control	4
Control_TCCTCCCAGCTTCTAG-1	Control	9
Control_TCCTCCCCACTATCGA-1	Control	0
Control_TCCTCCCGTGTCTTCC-1	Control	5
Control_TCCTCCCGTTGCGGCT-1	Control	4
Control_TCCTCCCTCGAGAGAC-1	Control	6
Control_TCCTCGACATGGCCAC-1	Control	1
Control_TCCTCGAGTTCAAGTC-1	Control	8
Control_TCCTCTTAGATGTTCC-1	Control	4
Control_TCCTCTTCACTACTTT-1	Control	2
Control_TCCTCTTCACTCCGGA-1	Control	5
Control_TCCTCTTCATGGAGAC-1	Control	2
Control_TCCTCTTTCGTGCAGC-1	Control	2
Control_TCCTGCACACCGAATT-1	Control	2
Control_TCCTTCTCACTCTAGA-1	Control	4
Control_TCCTTCTCAGTCGTTA-1	Control	9
Control_TCCTTCTGTGGCCTCA-1	Control	4
Control_TCCTTCTTCGCGTGCA-1	Control	0
Control_TCCTTTCAGCAGTCTT-1	Control	2
Control_TCCTTTCCAACACTAC-1	Control	4
Control_TCCTTTCTCATGTCTT-1	Control	4
Control_TCGAACACACGACAAG-1	Control	4
Control_TCGAACACACTAACCA-1	Control	4
Control_TCGAACAGTATACGGG-1	Control	8
Control_TCGAACAGTGGCTGCT-1	Control	1
Control_TCGAACATCCAGCACG-1	Control	5
Control_TCGAAGTGTATCGTAC-1	Control	2
Control_TCGACCTTCAAGAATG-1	Control	0
Control_TCGACCTTCCTAGCCT-1	Control	4
Control_TCGACCTTCGTTACCC-1	Control	3
Control_TCGACCTTCTAATTCC-1	Control	6
Control_TCGACGGCACCACATA-1	Control	0
Control_TCGATTTTCCATCTAT-1	Control	0
Control_TCGCACTAGAGAATCT-1	Control	0
Control_TCGCACTGTAATCAAG-1	Control	4
Control_TCGCAGGAGCTCCACG-1	Control	0
Control_TCGCAGGAGCTTCTAG-1	Control	2
Control_TCGCAGGTCCCGATCT-1	Control	4
Control_TCGCTCAAGTTACGGG-1	Control	5
Control_TCGCTCACAGCATGCC-1	Control	2
Control_TCGCTCAGTAGTTACC-1	Control	4
Control_TCGCTTGCAGAGTCAG-1	Control	2
Control_TCGCTTGCATGACACT-1	Control	2
Control_TCGCTTGGTCATCTAG-1	Control	2
Control_TCGGATATCACGTCCT-1	Control	2
Control_TCGGGCATCTCGTCGT-1	Control	4
Control_TCGGGCATCTGGGATT-1	Control	0
Control_TCGGTCTAGGCTAACG-1	Control	0
Control_TCGGTCTCAACAACAA-1	Control	2
Control_TCGGTCTCAAGCTACT-1	Control	9
Control_TCGGTCTCAGCTATTG-1	Control	4
Control_TCGTAGACAAGACGAC-1	Control	2
Control_TCGTAGACAGAGTGAC-1	Control	0
Control_TCGTAGATCTAGGCAT-1	Control	4
Control_TCGTCCAGTCTTGGTA-1	Control	2
Control_TCGTGCTCACGCGCTA-1	Control	2
Control_TCGTGCTCATCATTGG-1	Control	6
Control_TCGTGGGCACAGTACT-1	Control	0
Control_TCTAACTAGGCGTTGA-1	Control	2
Control_TCTACATCACACCTGG-1	Control	3
Control_TCTACATCATCCGCGA-1	Control	4
Control_TCTACATGTACTCCGG-1	Control	6
Control_TCTACATGTCACTGAT-1	Control	0
Control_TCTACATGTTTGCCGG-1	Control	8
Control_TCTACATTCATAGCAC-1	Control	0
Control_TCTACCGAGCTCCACG-1	Control	8
Control_TCTACCGGTCCACATA-1	Control	2
Control_TCTATACAGGCATCAG-1	Control	1
Control_TCTATCACAGTACTAC-1	Control	6
Control_TCTCACGCAACTTGGT-1	Control	2
Control_TCTCACGCACTACCGG-1	Control	3
Control_TCTCAGCTCAAGCCCG-1	Control	4
Control_TCTCAGCTCAGCTAGT-1	Control	5
Control_TCTCCGAAGGCTGGAT-1	Control	3
Control_TCTCCGATCAAATGCC-1	Control	5
Control_TCTCTGGGTACCGCGT-1	Control	6
Control_TCTCTGGGTCTGCATA-1	Control	6
Control_TCTGCCAAGTGCCTCG-1	Control	2
Control_TCTGCCACAGCTCATA-1	Control	4
Control_TCTGGCTCATCTCATT-1	Control	2
Control_TCTGGCTTCATTTACC-1	Control	10
Control_TCTGTCGGTGATTAGA-1	Control	5
Control_TCTGTCGTCATTCGGA-1	Control	0
Control_TCTGTCGTCCATAGGT-1	Control	6
Control_TCTTAGTGTAACATCC-1	Control	2
Control_TCTTAGTGTGGACAGT-1	Control	2
Control_TCTTCCTGTCATCCCT-1	Control	4
Control_TCTTCCTGTGCAATAA-1	Control	4
Control_TCTTCCTTCCTCTCTT-1	Control	4
Control_TCTTGCGCAATGGGTG-1	Control	2
Control_TCTTGCGGTAAGTAGT-1	Control	2
Control_TCTTGCGTCATTTGGG-1	Control	2
Control_TCTTGCGTCGTGCGAC-1	Control	8
Control_TCTTTGAAGGATCACG-1	Control	5
Control_TCTTTGAGTCGGAAAC-1	Control	1
Control_TCTTTGATCCCTGGTT-1	Control	4
Control_TGAACGTAGACTCCGC-1	Control	0
Control_TGAACGTAGTTCCAGT-1	Control	0
Control_TGAACGTCACAAGCCC-1	Control	0
Control_TGAACGTGTAAGGCCA-1	Control	0
Control_TGAATGCCAAACGGCA-1	Control	4
Control_TGAATGCGTCTTCCGT-1	Control	2
Control_TGACAGTAGGTTCTTG-1	Control	2
Control_TGACAGTCACGATAGG-1	Control	0
Control_TGACAGTTCTGTCGTC-1	Control	2
Control_TGACCCTAGTGATCGG-1	Control	2
Control_TGACCCTCAAGCTCTA-1	Control	2
Control_TGACGCGCATGATCTG-1	Control	6
Control_TGACGCGTCGCTACGG-1	Control	6
Control_TGACTCCAGTCTGGAG-1	Control	3
Control_TGACTCCTCTGAGTCA-1	Control	0
Control_TGAGACTGTGCAAGAC-1	Control	8
Control_TGAGACTTCATGCATG-1	Control	6
Control_TGAGACTTCGTCGCTT-1	Control	2
Control_TGAGGAGCATAATGAG-1	Control	0
Control_TGAGGAGGTTAGGACG-1	Control	4
Control_TGAGGGAAGCTCTATG-1	Control	4
Control_TGAGGGAGTCGCTGCA-1	Control	2
Control_TGAGGGATCTACCACC-1	Control	5
Control_TGAGGGATCTGACGCG-1	Control	5
Control_TGAGGTTGTCCGGCAT-1	Control	11
Control_TGAGGTTTCACGACTA-1	Control	4
Control_TGAGTCAAGGCATCAG-1	Control	5
Control_TGAGTCACATGACAGG-1	Control	0
Control_TGAGTCATCCGGGACT-1	Control	4
Control_TGAGTCATCGCCTCTA-1	Control	2
Control_TGATCAGCAATAGAGT-1	Control	4
Control_TGATCAGCATCCTTCG-1	Control	4
Control_TGATGCATCTCTGAGA-1	Control	8
Control_TGATGGTGTCAGCGTC-1	Control	2
Control_TGATGGTTCGAACCTA-1	Control	2
Control_TGATTCTCACGGTGTC-1	Control	5
Control_TGATTCTGTCCCGCAA-1	Control	4
Control_TGATTCTGTGTGATGG-1	Control	4
Control_TGATTTCAGATCCAAA-1	Control	6
Control_TGATTTCCAACGGCCT-1	Control	4
Control_TGATTTCCATTGCCTC-1	Control	1
Control_TGATTTCGTAAGCAAT-1	Control	2
Control_TGATTTCGTTGAGAGC-1	Control	1
Control_TGATTTCTCTAGCCTC-1	Control	0
Control_TGATTTCTCTATGCCC-1	Control	4
Control_TGCACGGGTGTCTTCC-1	Control	0
Control_TGCAGATAGAAATTCG-1	Control	4
Control_TGCAGGCAGGAGACCT-1	Control	0
Control_TGCAGTAAGTCAGCCC-1	Control	0
Control_TGCAGTAGTGCAAGAC-1	Control	4
Control_TGCAGTAGTGGTAACG-1	Control	6
Control_TGCAGTATCAAGTCTG-1	Control	0
Control_TGCATCCAGTATGCAA-1	Control	6
Control_TGCATCCCATGGGTTT-1	Control	8
Control_TGCATCCTCCGTAATG-1	Control	8
Control_TGCCGAGCAATGAGCG-1	Control	5
Control_TGCCGAGTCACACGAT-1	Control	4
Control_TGCGACGCAGGTCTCG-1	Control	9
Control_TGCGACGGTGAGACCA-1	Control	6
Control_TGCGACGTCATTATCC-1	Control	0
Control_TGCGATATCAACCTCC-1	Control	6
Control_TGCGATATCCGTGTGG-1	Control	2
Control_TGCGGGTCAGGTGTGA-1	Control	5
Control_TGCGGGTGTAGCTGAG-1	Control	1
Control_TGCGGGTGTTACAGCT-1	Control	4
Control_TGCGGGTTCTTGGCTC-1	Control	4
Control_TGCTCCAAGCGATGGT-1	Control	5
Control_TGCTCCACATGAATAG-1	Control	2
Control_TGCTCGTGTCGCACAC-1	Control	2
Control_TGCTGAAAGCTGACCC-1	Control	3
Control_TGCTGAACAGGATCTT-1	Control	6
Control_TGCTGAATCCTCACTG-1	Control	0
Control_TGCTTCGAGGCCTTCG-1	Control	0
Control_TGCTTCGTCCGATCGG-1	Control	1
Control_TGCTTGCAGGCAATGC-1	Control	0
Control_TGCTTGCGTAAGTCAA-1	Control	0
Control_TGCTTGCGTTTCCAAG-1	Control	4
Control_TGCTTGCTCCATTGTT-1	Control	4
Control_TGGAACTAGGTACTGG-1	Control	5
Control_TGGAGAGCATAACCCA-1	Control	5
Control_TGGAGAGGTCACCACG-1	Control	5
Control_TGGAGGAGTTTGATCG-1	Control	4
Control_TGGATCAAGCGTGTCC-1	Control	5
Control_TGGATGTAGTAAACAC-1	Control	8
Control_TGGATGTGTCCCTAAA-1	Control	5
Control_TGGCGTGGTAACAAGT-1	Control	1
Control_TGGGATTAGTATTCCG-1	Control	4
Control_TGGGATTGTTAATGAG-1	Control	9
Control_TGGGCGTAGATAGTCA-1	Control	8
Control_TGGGCGTCATCGGTTA-1	Control	2
Control_TGGGCTGAGCCGTTGC-1	Control	0
Control_TGGGCTGCAACTGATC-1	Control	0
Control_TGGGCTGGTTAAACAG-1	Control	2
Control_TGGGTTAAGAAGGGAT-1	Control	2
Control_TGGGTTAGTCCACATA-1	Control	5
Control_TGGTACACAACAAAGT-1	Control	0
Control_TGGTACAGTTTGTGGT-1	Control	2
Control_TGGTAGTAGGAGTCTG-1	Control	4
Control_TGGTGATCACATAGCT-1	Control	1
Control_TGGTGATGTTAAAGTG-1	Control	1
Control_TGGTTAGTCCCTGGTT-1	Control	4
Control_TGTAACGGTAATACCC-1	Control	2
Control_TGTAACGGTGTATACC-1	Control	2
Control_TGTAAGCTCTCATTAC-1	Control	0
Control_TGTCAGACAAGGGTCA-1	Control	2
Control_TGTCAGACAGGTGACA-1	Control	6
Control_TGTCCACCAATTTCTC-1	Control	2
Control_TGTCCACTCGAAGTGG-1	Control	8
Control_TGTCCTGCATAAGATG-1	Control	5
Control_TGTCCTGTCTACTCAT-1	Control	0
Control_TGTGAGTAGGAAGTCC-1	Control	5
Control_TGTGAGTTCTCACTCG-1	Control	0
Control_TGTGATGGTGATATAG-1	Control	5
Control_TGTGCGGGTGTCTTGA-1	Control	5
Control_TGTGGCGAGGAGATAG-1	Control	0
Control_TGTGTGACAGCAATTC-1	Control	4
Control_TGTGTGAGTTCGTGCG-1	Control	4
Control_TGTTACTAGGTCGTCC-1	Control	4
Control_TGTTACTCACAACGCC-1	Control	2
Control_TGTTCATAGTGCCCGT-1	Control	0
Control_TGTTCATCAACCCTCT-1	Control	2
Control_TGTTCCGCAGATCCAT-1	Control	4
Control_TGTTCCGCATCTAACG-1	Control	5
Control_TGTTCTAGTTTGACAC-1	Control	2
Control_TGTTCTATCAAGCCTA-1	Control	6
Control_TGTTCTATCACTGAAC-1	Control	2
Control_TGTTGAGCAAGTGGAC-1	Control	2
Control_TGTTGGACATGACAGG-1	Control	0
Control_TGTTGGAGTGAATGAT-1	Control	0
Control_TGTTTGTAGAACGCGT-1	Control	6
Control_TGTTTGTGTGGTCTCG-1	Control	1
Control_TTAATCCAGCATCAAA-1	Control	2
Control_TTAATCCGTGTGACCC-1	Control	1
Control_TTAATCCTCCTCTAGC-1	Control	4
Control_TTACAGGAGGTACCTT-1	Control	0
Control_TTACAGGTCGCAGAGA-1	Control	1
Control_TTACCATTCACTCACC-1	Control	9
Control_TTACCGCAGCCATTGT-1	Control	5
Control_TTACCGCCACGACTAT-1	Control	0
Control_TTACGCCCAAGCGCTC-1	Control	2
Control_TTACGCCGTCTCGGAC-1	Control	2
Control_TTACGTTTCGACGCTG-1	Control	9
Control_TTACGTTTCGCTAATG-1	Control	5
Control_TTACGTTTCTCGAGTA-1	Control	6
Control_TTACTGTAGCGCCCAT-1	Control	5
Control_TTACTGTCAACCGCCA-1	Control	5
Control_TTAGGCAAGAGGTGCT-1	Control	2
Control_TTAGGCACAGTATTCG-1	Control	1
Control_TTAGGCAGTGCAGATG-1	Control	0
Control_TTAGGGTCAGACAAGC-1	Control	6
Control_TTAGGGTGTCCAGTTA-1	Control	2
Control_TTAGTCTCAAAGAACT-1	Control	4
Control_TTAGTCTCATAGACTC-1	Control	4
Control_TTAGTCTCATGGACAG-1	Control	1
Control_TTAGTCTGTTCATCGA-1	Control	5
Control_TTATTGCGTCACCGAC-1	Control	6
Control_TTCAATCCACCGTGAC-1	Control	2
Control_TTCAATCGTAATACCC-1	Control	5
Control_TTCACCGAGCCTCAAT-1	Control	4
Control_TTCACCGGTGGCTACC-1	Control	2
Control_TTCACCGGTTAGAGTA-1	Control	6
Control_TTCACCGTCATTGCGA-1	Control	8
Control_TTCACCGTCTAGGCAT-1	Control	0
Control_TTCACGCTCCCTCGTA-1	Control	9
Control_TTCAGGACAGTCAGTT-1	Control	5
Control_TTCAGGATCATTCTTG-1	Control	4
Control_TTCAGGATCCATCAGA-1	Control	8
Control_TTCATGTAGTACAGAT-1	Control	8
Control_TTCATGTGTAGGGAGG-1	Control	8
Control_TTCATTGCATGGGCAA-1	Control	2
Control_TTCATTGGTCACTAGT-1	Control	1
Control_TTCATTGGTGGAACCA-1	Control	6
Control_TTCCAATTCGCAGAGA-1	Control	3
Control_TTCCACGTCGTCCTTG-1	Control	2
Control_TTCCACGTCTCGTGGG-1	Control	4
Control_TTCCGGTAGTCATACC-1	Control	4
Control_TTCCGGTCATCTAACG-1	Control	1
Control_TTCCGGTGTACACGCC-1	Control	0
Control_TTCCGGTGTCTGTCAA-1	Control	0
Control_TTCCGGTTCCGAGGCT-1	Control	6
Control_TTCCGGTTCGCTTTAT-1	Control	5
Control_TTCCGTGCACAAACGG-1	Control	5
Control_TTCCGTGCAGGTCTCG-1	Control	4
Control_TTCCGTGCATACCAGT-1	Control	1
Control_TTCCTAAAGAATCGCG-1	Control	0
Control_TTCCTAACAAATGCTC-1	Control	0
Control_TTCCTAACAAGCTGCC-1	Control	4
Control_TTCCTAACATCCGATA-1	Control	2
Control_TTCCTAACATTGGGAG-1	Control	0
Control_TTCCTAATCGCTTACC-1	Control	8
Control_TTCCTCTGTGCATCTA-1	Control	4
Control_TTCCTCTTCCATAAGC-1	Control	1
Control_TTCCTTCAGACTTCGT-1	Control	8
Control_TTCCTTCCAGTCTGGC-1	Control	0
Control_TTCCTTCGTACACGCC-1	Control	4
Control_TTCCTTCTCGACCCAG-1	Control	2
Control_TTCGATTAGACTCGAG-1	Control	2
Control_TTCGATTAGCTCAGAG-1	Control	5
Control_TTCGATTCAATCAGCT-1	Control	2
Control_TTCGATTGTTCTTGCC-1	Control	6
Control_TTCGATTTCACGGAGA-1	Control	2
Control_TTCGATTTCATTGAGC-1	Control	5
Control_TTCGATTTCCTGTTAT-1	Control	4
Control_TTCGGTCCAACCGATT-1	Control	0
Control_TTCGGTCCATAGTCAC-1	Control	2
Control_TTCGGTCGTACCAGAG-1	Control	1
Control_TTCTAACCAATAACCC-1	Control	5
Control_TTCTAGTGTGGTAATA-1	Control	1
Control_TTCTCTCCAGTCTGGC-1	Control	4
Control_TTCTCTCGTACGGTTT-1	Control	2
Control_TTCTCTCGTCGTCTCT-1	Control	5
Control_TTCTCTCTCCGTATGA-1	Control	2
Control_TTCTCTCTCGGTAGGA-1	Control	8
Control_TTCTCTCTCTGAGGCC-1	Control	2
Control_TTCTCTCTCTTAATCC-1	Control	1
Control_TTCTGTATCGTGGCGT-1	Control	1
Control_TTCTTCCCAAGTGACG-1	Control	4
Control_TTCTTCCTCACTTCTA-1	Control	0
Control_TTCTTGAGTACAACGG-1	Control	1
Control_TTCTTGATCCATTGTT-1	Control	4
Control_TTCTTGATCCCTGTTG-1	Control	4
Control_TTGAACGCAATCGCGC-1	Control	4
Control_TTGAACGGTAGCGTTT-1	Control	0
Control_TTGAACGTCCAAGAGG-1	Control	6
Control_TTGACCCCAGTCGCAC-1	Control	4
Control_TTGATGGGTCGCTTGG-1	Control	2
Control_TTGATGGGTTACCCTC-1	Control	1
Control_TTGCATTAGCTTAAGA-1	Control	2
Control_TTGCATTGTCTACATG-1	Control	1
Control_TTGCCTGAGCAGGCTA-1	Control	6
Control_TTGCCTGGTCCAGCCA-1	Control	4
Control_TTGCGTCAGTGCAGCA-1	Control	5
Control_TTGCTGCAGTCCGCCA-1	Control	4
Control_TTGCTGCTCTCTTAAC-1	Control	2
Control_TTGGATGAGAGTCCGA-1	Control	0
Control_TTGGATGGTCGAGTTT-1	Control	0
Control_TTGGATGTCCCTTGTG-1	Control	8
Control_TTGGGATCAAGAGAGA-1	Control	8
Control_TTGGGATTCCCTCAAC-1	Control	2
Control_TTGGGATTCCGAGGCT-1	Control	2
Control_TTGGGCGAGGCAATGC-1	Control	0
Control_TTGGGTAAGATCCCGC-1	Control	0
Control_TTGGTTTCAATCGCGC-1	Control	1
Control_TTGGTTTGTCCAGGTC-1	Control	1
Control_TTGTGGAGTCCACAGC-1	Control	4
Control_TTGTGGAGTTGAGGAC-1	Control	2
Control_TTGTGGATCTACGCAA-1	Control	2
Control_TTGTTCACAACGGCTC-1	Control	4
Control_TTGTTCAGTACTGTTG-1	Control	2
Control_TTGTTCATCCGGCTTT-1	Control	2
Control_TTGTTGTAGTTCCAGT-1	Control	4
Control_TTGTTGTCAGAGTCAG-1	Control	2
Control_TTGTTGTCATTGTACG-1	Control	8
Control_TTGTTGTGTAGACGTG-1	Control	0
Control_TTGTTTGCAAGGCTTT-1	Control	6
Control_TTTACCAAGGAGGTTC-1	Control	0
Control_TTTACCACATAATGAG-1	Control	2
Control_TTTACCAGTGCACAAG-1	Control	3
Control_TTTACGTAGCAGGCAT-1	Control	2
Control_TTTACGTCAGTGGGTA-1	Control	11
Control_TTTACTGAGATCACCT-1	Control	5
Control_TTTACTGAGTACCCTA-1	Control	0
Control_TTTACTGGTGGCCCAT-1	Control	6
Control_TTTACTGTCGGCGATC-1	Control	4
Control_TTTACTGTCTTCCGTG-1	Control	2
Control_TTTAGTCAGACTGGGT-1	Control	2
Control_TTTAGTCCAAGGTCTT-1	Control	6
Control_TTTAGTCTCTGCTAGA-1	Control	9
Control_TTTCACAAGCATTGAA-1	Control	0
Control_TTTCACACAGAAACCG-1	Control	5
Control_TTTCACACATGAATCC-1	Control	4
Control_TTTCACATCCCAATAG-1	Control	1
Control_TTTCACATCTAATTCC-1	Control	4
Control_TTTCAGTCACTAACGT-1	Control	6
Control_TTTCAGTGTGGATACG-1	Control	5
Control_TTTCATGAGCACACCC-1	Control	2
Control_TTTCATGGTTTGCCGG-1	Control	4
Control_TTTCATGTCTCTAGGA-1	Control	2
Control_TTTCCTCCATTGTAGC-1	Control	5
Control_TTTCGATGTAGCGCTC-1	Control	2
Control_TTTCGATTCGCCTAGG-1	Control	5
Control_TTTGACTAGCCGATTT-1	Control	1
Control_TTTGACTAGGAGTCTG-1	Control	2
Control_TTTGACTCATACTGTG-1	Control	5
Control_TTTGACTGTGTCCGGT-1	Control	4
Control_TTTGACTTCCTTATGT-1	Control	4
Control_TTTGACTTCGGCTATA-1	Control	2
Control_TTTGATCTCCACTTTA-1	Control	0
Control_TTTGGAGGTCTACAAC-1	Control	6
Control_TTTGGAGTCCTTGAAG-1	Control	2
Control_TTTGGTTCAGAGTAAT-1	Control	5
Control_TTTGTTGAGGAACGCT-1	Control	3
T2DM_AAACCCACACTTTATC-1	T2DM	9
T2DM_AAACGAACAGTTACCA-1	T2DM	5
T2DM_AAAGAACAGTTTGTCG-1	T2DM	0
T2DM_AAAGGATAGGTAAGGA-1	T2DM	0
T2DM_AAAGGATCACATGTTG-1	T2DM	0
T2DM_AAAGGGCCACGAAGAC-1	T2DM	3
T2DM_AAAGGTACACCGTGCA-1	T2DM	7
T2DM_AAAGGTACATGCCGGT-1	T2DM	9
T2DM_AAAGGTAGTGTTTACG-1	T2DM	3
[truncated: 1,880 more rows]
