# Supplementary material for: Single-Cell Sequencing Analysis of the db/db Mouse Hippocampus Reveals Cell-Type-Specific Insights Into the Pathobiology of Diabetes-Associated Cognitive Dysfunction
Source: Front Endocrinol (Lausanne). 2022 Jun 1;13:891039. doi: 10.3389/fendo.2022.891039 (PMC9200615; doi:10.3389/fendo.2022.891039)
Supplement: Supplementary file 7 [file Table_6.xlsx]

## Sheet: AllMarkerGenes
TABLE6-All gene of microglia subpopulations
gene	p_val	avg_logFC	pct.1	pct.2	p_val_adj	cluster
Jun	0	1.32304	1	0.895	0	0
Fos	4.23072e-266	1.34887	1	0.858	8.43309e-262	0
Klf2	1.38346e-256	1.36718	0.99	0.68	2.75765e-252	0
Egr1	6.36027e-254	1.03301	0.999	0.746	1.26779e-249	0
Klf6	8.55194e-239	1.05321	0.999	0.754	1.70466e-234	0
Fosb	2.99058e-237	1.03966	0.992	0.711	5.96112e-233	0
Clk1	4.22049e-222	0.959023	0.979	0.557	8.41271e-218	0
Dusp1	1.01872e-220	1.13742	0.996	0.705	2.03062e-216	0
Klf4	2.22503e-198	1.08254	0.987	0.612	4.43516e-194	0
Wsb1	1.19751e-196	0.7798	0.987	0.599	2.38699e-192	0
Eif4a2	1.44644e-181	0.690071	0.926	0.48	2.88318e-177	0
Srsf7	1.41251e-173	0.764275	0.977	0.592	2.81557e-169	0
Zfp36l2	6.0787e-173	0.672728	0.92	0.424	1.21167e-168	0
Tra2b	2.49864e-172	0.691459	0.996	0.659	4.98054e-168	0
Rsrc2	9.29767e-172	0.667858	0.973	0.566	1.8533e-167	0
Hspa8	2.01322e-171	0.792816	0.999	0.865	4.01294e-167	0
Rgs2	2.7964e-168	0.774597	0.9	0.435	5.57407e-164	0
Atf3	8.13497e-164	0.733071	0.992	0.857	1.62154e-159	0
Zfp36	3.95185e-161	0.764763	0.99	0.691	7.87722e-157	0
Hnrnpdl	1.92777e-160	0.559958	0.956	0.53	3.84262e-156	0
Ccnl1	1.31894e-158	0.64977	0.996	0.694	2.62904e-154	0
Ubc	5.90698e-158	0.551192	1	0.929	1.17744e-153	0
Stk17b	1.3882e-153	0.639143	0.788	0.343	2.76709e-149	0
H3f3b	5.86423e-153	0.607289	1	0.93	1.16892e-148	0
Ppp1r10	9.0146e-153	0.702394	0.776	0.322	1.79688e-148	0
Dnajb1	2.04023e-151	1.13812	0.948	0.587	4.06678e-147	0
Ddx5	1.84548e-148	0.536021	1	0.849	3.67859e-144	0
Rgs1	3.9957e-148	1.0069	0.844	0.409	7.96464e-144	0
Cbx4	4.727e-147	0.550661	0.696	0.242	9.42234e-143	0
Otulinl	9.9602e-143	0.508809	0.93	0.484	1.98537e-138	0
Abi3	9.29528e-139	0.514728	0.902	0.478	1.85283e-134	0
Plk3	1.18166e-137	0.506974	0.665	0.236	2.35541e-133	0
Tmx4	6.00915e-137	0.860188	0.87	0.442	1.1978e-132	0
Snhg12	2.5734e-136	0.521478	0.822	0.391	5.12956e-132	0
Txnip	2.1177e-134	0.679715	0.931	0.494	4.22122e-130	0
1810026B05Rik	2.76834e-130	0.456603	0.836	0.399	5.51814e-126	0
Eif5	7.69887e-129	0.556761	0.994	0.717	1.53462e-124	0
Pcf11	2.65729e-128	0.512238	0.881	0.453	5.29677e-124	0
Rab3il1	6.34689e-128	0.408192	0.85	0.424	1.26513e-123	0
Per1	3.10334e-127	0.450645	0.789	0.357	6.18589e-123	0
Ddit3	4.91443e-125	0.547679	0.896	0.476	9.79593e-121	0
Tagap	2.57516e-124	0.642265	0.673	0.273	5.13307e-120	0
Rbm39	5.21747e-123	0.471987	0.998	0.738	1.04e-118	0
Tbpl1	6.85654e-123	0.575876	0.761	0.365	1.36671e-118	0
Rhoh	1.83079e-121	0.431332	0.766	0.35	3.64932e-117	0
Hspa5	1.04091e-117	0.523396	0.999	0.811	2.07486e-113	0
Ppp1r15a	1.14348e-117	0.526679	0.977	0.612	2.27931e-113	0
Ier5	2.38342e-117	0.503545	0.999	0.767	4.75088e-113	0
Dusp8	3.1966e-117	0.48554	0.825	0.406	6.37178e-113	0
Ythdc1	9.27111e-117	0.496279	0.935	0.545	1.84801e-112	0
Cggbp1	9.73185e-114	0.440327	0.86	0.455	1.93985e-109	0
Pnp	1.60949e-113	0.552462	0.935	0.546	3.2082e-109	0
Tra2a	7.17743e-113	0.425308	0.903	0.51	1.43068e-108	0
Slbp	2.75917e-111	0.471855	0.821	0.415	5.49985e-107	0
Nfkbiz	4.33173e-111	0.67362	0.957	0.623	8.63444e-107	0
Rgs3	1.00412e-108	0.564891	0.522	0.177	2.0015e-104	0
Ints6	3.52693e-107	0.521898	0.758	0.366	7.03024e-103	0
2410006H16Rik	4.24357e-107	0.518671	0.935	0.564	8.45871e-103	0
Srsf3	2.59594e-106	0.460978	0.972	0.635	5.1745e-102	0
Nfkbia	3.01767e-105	0.689311	0.99	0.758	6.01512e-101	0
Sde2	6.83568e-105	0.496748	0.903	0.517	1.36256e-100	0
Ddx3y	9.96059e-105	0.460204	0.83	0.46	1.98544e-100	0
Ftl1	3.03965e-102	0.519671	1	0.933	6.05894e-98	0
Apbb1ip	4.52673e-102	0.437794	0.917	0.526	9.02312e-98	0
Ier2	7.45153e-102	0.583472	0.964	0.625	1.48531e-97	0
Gm26532	8.60446e-102	0.491087	0.614	0.255	1.71513e-97	0
Ddx50	3.35225e-101	0.350462	0.78	0.396	6.68205e-97	0
Oat	6.57943e-100	0.443961	0.76	0.387	1.31148e-95	0
Bclaf1	1.26074e-99	0.263864	0.785	0.398	2.51303e-95	0
Ywhaz	2.01557e-99	0.503513	0.962	0.607	4.01763e-95	0
Cttnbp2nl	2.25679e-99	0.376988	0.697	0.322	4.49846e-95	0
Sertad1	2.44697e-99	0.449584	0.798	0.432	4.87754e-95	0
Tor1aip1	7.36569e-99	0.406869	0.871	0.489	1.4682e-94	0
Csnk1d	2.61314e-98	0.393783	0.808	0.438	5.20878e-94	0
Arhgap17	4.3278e-98	0.437854	0.921	0.538	8.6266e-94	0
Tubb2a	4.37466e-98	0.45969	0.863	0.465	8.72002e-94	0
Tsc22d2	4.59118e-98	0.431077	0.841	0.465	9.1516e-94	0
Cyth4	5.46424e-98	0.38641	0.964	0.607	1.08919e-93	0
Dusp6	6.68085e-98	0.365472	0.534	0.188	1.33169e-93	0
Ikzf1	8.51826e-98	0.351801	0.755	0.377	1.69795e-93	0
Hhex	1.8755e-97	0.443133	0.508	0.174	3.73844e-93	0
Rlim	5.53767e-97	0.340599	0.859	0.475	1.10382e-92	0
Mertk	5.76228e-97	0.372318	0.867	0.479	1.1486e-92	0
Ivns1abp	7.31511e-97	0.403411	0.898	0.521	1.45812e-92	0
Mylip	1.49177e-95	0.479322	0.829	0.459	2.97354e-91	0
Hpgd	1.58523e-95	0.538509	0.847	0.47	3.15985e-91	0
Puf60	4.814e-95	0.286173	0.796	0.419	9.59575e-91	0
Cd164	5.66156e-95	0.422839	0.918	0.528	1.12852e-90	0
Eif4a1	7.14257e-95	0.437725	0.994	0.762	1.42373e-90	0
P2ry12	1.08286e-94	0.488476	0.991	0.709	2.15847e-90	0
Cyth2	3.4387e-94	0.357205	0.717	0.354	6.85437e-90	0
Tpst2	3.95827e-94	0.330052	0.867	0.49	7.89001e-90	0
Morc3	6.32345e-94	0.260366	0.468	0.15	1.26045e-89	0
Cited2	1.29898e-93	0.571326	0.866	0.475	2.58926e-89	0
Dleu2	7.69441e-93	0.449402	0.921	0.565	1.53373e-88	0
Ptpro	1.02404e-92	0.496012	0.737	0.37	2.04122e-88	0
Ptges3	4.80991e-92	0.357231	0.867	0.497	9.58759e-88	0
Odc1	4.47735e-91	0.621728	0.836	0.485	8.92469e-87	0
Fus	4.83304e-91	0.383915	0.976	0.659	9.63369e-87	0
Btaf1	5.93493e-90	0.403617	0.695	0.355	1.18301e-85	0
Susd3	8.56804e-90	0.343405	0.817	0.457	1.70787e-85	0
Tpp2	1.07992e-89	0.387927	0.764	0.405	2.1526e-85	0
Gna15	1.10707e-89	0.321089	0.687	0.331	2.20673e-85	0
Clk4	1.23764e-89	0.26142	0.69	0.34	2.46698e-85	0
Junb	1.80313e-89	0.43911	1	0.864	3.59417e-85	0
Hspa1a	1.98755e-89	0.85606	0.964	0.718	3.96177e-85	0
Hnrnpc	2.73755e-89	0.341434	0.9	0.515	5.45675e-85	0
Sft2d1	4.83259e-89	0.352642	0.953	0.573	9.63281e-85	0
Slc25a37	1.77759e-88	0.291722	0.511	0.191	3.54327e-84	0
Nrip1	1.86077e-88	0.387478	0.794	0.422	3.70907e-84	0
Eloa	2.37015e-88	0.359521	0.619	0.283	4.72442e-84	0
Dusp18	2.83208e-88	0.366775	0.37	0.1	5.64519e-84	0
Akirin2	4.74782e-88	0.278407	0.719	0.364	9.46382e-84	0
Rbbp6	1.4927e-87	0.448654	0.831	0.473	2.97539e-83	0
Srsf5	3.53923e-87	0.389979	0.948	0.605	7.05474e-83	0
Brd2	3.85847e-87	0.493339	0.948	0.597	7.69109e-83	0
Csnk1e	5.1169e-87	0.353229	0.886	0.51	1.01995e-82	0
Ddx3x	2.87539e-86	0.496471	0.928	0.561	5.73152e-82	0
Tnfaip8l2	3.44637e-86	0.348133	0.585	0.253	6.86965e-82	0
Nop56	3.65835e-86	0.307458	0.647	0.302	7.29219e-82	0
Tgif2	2.38158e-85	0.426067	0.72	0.375	4.74721e-81	0
Ranbp2	6.58477e-85	0.350473	0.795	0.44	1.31254e-80	0
Glul	1.15606e-84	0.677577	0.992	0.756	2.30436e-80	0
Wdr45b	2.27407e-84	0.29657	0.74	0.382	4.53291e-80	0
Arrdc3	3.49455e-84	0.222197	0.57	0.223	6.96569e-80	0
Pnrc1	4.71039e-84	0.403304	0.991	0.68	9.38922e-80	0
Arid4a	8.85637e-84	0.316686	0.637	0.289	1.76534e-79	0
Rbm25	3.07349e-83	0.363498	0.967	0.638	6.12638e-79	0
Etf1	1.5171e-82	0.39577	0.946	0.562	3.02405e-78	0
Gtf2h2	3.18579e-82	0.290879	0.661	0.324	6.35023e-78	0
Fcgr1	4.5886e-82	0.355274	0.766	0.415	9.14645e-78	0
Peli1	7.65953e-82	0.383488	0.913	0.529	1.52677e-77	0
Ccng2	1.13387e-81	0.390164	0.479	0.182	2.26013e-77	0
Eif4g2	1.91414e-81	0.402093	0.961	0.616	3.81545e-77	0
Tomm34	2.57119e-81	0.297172	0.578	0.258	5.12515e-77	0
Map11	3.1331e-81	0.313724	0.66	0.323	6.24522e-77	0
Mef2c	3.22867e-81	0.451938	0.988	0.64	6.4357e-77	0
Ndel1	1.08692e-80	0.371057	0.946	0.579	2.16655e-76	0
Ppp4c	2.19893e-80	0.275573	0.741	0.393	4.38313e-76	0
Tut7	5.20094e-80	0.367708	0.856	0.498	1.0367e-75	0
H2-Q4	5.55911e-80	0.3834	0.932	0.573	1.1081e-75	0
Ep300	5.65764e-80	0.307525	0.653	0.32	1.12774e-75	0
Tfe3	1.94921e-79	0.308073	0.759	0.412	3.88537e-75	0
Irf8	3.07705e-79	0.367486	0.946	0.577	6.13348e-75	0
Pag1	8.10631e-79	0.294668	0.801	0.44	1.61583e-74	0
Mtus1	1.47285e-78	0.300739	0.637	0.306	2.93583e-74	0
Tsc22d3	2.86953e-78	0.509456	0.83	0.504	5.71983e-74	0
Clip1	4.38152e-78	0.481114	0.771	0.427	8.73368e-74	0
Rap1b	5.4272e-78	0.42985	0.987	0.663	1.0818e-73	0
Kmt2e	1.58568e-77	0.275772	0.853	0.486	3.16074e-73	0
Ldlrad4	6.23806e-77	0.230316	0.68	0.349	1.24343e-72	0
Nasp	1.29171e-76	0.321319	0.685	0.346	2.57476e-72	0
Entpd1	1.48925e-76	0.351567	0.883	0.51	2.96853e-72	0
Flcn	1.66422e-76	0.338102	0.711	0.385	3.3173e-72	0
Zranb1	1.8082e-76	0.33408	0.673	0.347	3.60428e-72	0
Tnfaip3	5.37416e-76	0.454112	0.84	0.5	1.07123e-71	0
Ctc1	8.12658e-76	0.306239	0.714	0.389	1.61987e-71	0
Rybp	8.27221e-76	0.347198	0.637	0.319	1.6489e-71	0
Ywhah	9.33915e-76	0.34899	0.945	0.578	1.86157e-71	0
Egr2	1.03636e-75	0.292195	0.453	0.168	2.06578e-71	0
Setd2	1.04415e-75	0.211792	0.603	0.285	2.08131e-71	0
Hist1h4d	1.57553e-75	0.238878	0.283	0.063	3.1405e-71	0
Fli1	3.71419e-75	0.348309	0.711	0.381	7.40349e-71	0
Ssh2	3.93639e-75	0.294431	0.816	0.466	7.8464e-71	0
Tspan14	4.16675e-75	0.274143	0.705	0.371	8.30559e-71	0
Chtop	5.30243e-75	0.230407	0.697	0.363	1.05693e-70	0
St3gal6	1.05683e-74	0.30038	0.875	0.507	2.10658e-70	0
Selplg	1.50563e-74	0.398191	0.997	0.726	3.00117e-70	0
Srsf2	1.89977e-74	0.399136	0.977	0.664	3.78681e-70	0
Kansl1	2.16432e-74	0.269827	0.724	0.392	4.31414e-70	0
Akap8l	3.63142e-74	0.270563	0.589	0.28	7.23851e-70	0
Mtmr10	7.096e-74	0.312077	0.397	0.136	1.41445e-69	0
Gpr34	1.72262e-73	0.434951	0.981	0.653	3.4337e-69	0
Cdk9	3.25231e-73	0.243623	0.687	0.364	6.48284e-69	0
Lyn	1.05733e-72	0.3122	0.913	0.536	2.10757e-68	0
Sun2	4.02136e-72	0.263687	0.824	0.479	8.01578e-68	0
Hist1h2bc	4.91546e-72	0.431	0.661	0.346	9.798e-68	0
Gm34455	4.92924e-72	0.344124	0.421	0.145	9.82546e-68	0
Elf1	7.70779e-72	0.309965	0.776	0.426	1.53639e-67	0
Gem	8.1992e-72	0.639272	0.826	0.519	1.63435e-67	0
Srrm1	9.11755e-72	0.205376	0.888	0.528	1.8174e-67	0
Azin1	1.18435e-71	0.328269	0.81	0.476	2.36077e-67	0
F11r	1.92211e-71	0.308427	0.905	0.551	3.83134e-67	0
Mapre1	4.06875e-71	0.285881	0.939	0.572	8.11024e-67	0
Cd300c2	1.02197e-70	0.361246	0.952	0.589	2.03708e-66	0
Ftl1-ps1	2.30328e-70	0.271373	0.726	0.396	4.59112e-66	0
Gls	3.12442e-70	0.360779	0.841	0.515	6.2279e-66	0
Plekho1	4.8713e-70	0.265156	0.908	0.539	9.70997e-66	0
Rabggtb	4.93263e-70	0.285091	0.428	0.165	9.83221e-66	0
P2ry13	8.62869e-70	0.291981	0.841	0.494	1.71996e-65	0
Golm1	1.02279e-69	0.311345	0.912	0.543	2.03873e-65	0
Hnrnpab	2.15526e-69	0.36839	0.89	0.55	4.29609e-65	0
Sf1	2.48417e-69	0.297704	0.78	0.461	4.9517e-65	0
Tle4	4.39698e-69	0.21625	0.62	0.305	8.7645e-65	0
G3bp2	8.00367e-69	0.239523	0.685	0.37	1.59537e-64	0
Kdm2b	9.59204e-69	0.281204	0.535	0.245	1.91198e-64	0
Celf2	1.00359e-68	0.288816	0.881	0.522	2.00046e-64	0
Yy1	6.01877e-68	0.268876	0.804	0.465	1.19972e-63	0
Rin2	7.26315e-68	0.326715	0.634	0.326	1.44776e-63	0
Lamp2	9.10078e-68	0.305552	0.977	0.642	1.81406e-63	0
Gtf2b	1.10302e-67	0.334507	0.626	0.31	2.19866e-63	0
Ets2	1.12753e-67	0.323518	0.572	0.273	2.2475e-63	0
Snx5	1.13203e-67	0.29767	0.913	0.553	2.25647e-63	0
Btg2	1.39614e-67	0.54183	0.986	0.734	2.78292e-63	0
Eif4a3	1.43978e-67	0.22452	0.651	0.345	2.86991e-63	0
Mafb	2.57868e-67	0.494557	0.984	0.667	5.14009e-63	0
Epha2	3.99315e-67	0.292792	0.489	0.209	7.95954e-63	0
Nufip2	4.65857e-67	0.301578	0.766	0.439	9.28593e-63	0
Serinc3	8.40011e-67	0.366569	0.997	0.737	1.67439e-62	0
2021-03-01	1.27749e-66	0.249426	0.483	0.205	2.54643e-62	0
Nfya	1.30158e-66	0.341142	0.625	0.32	2.59443e-62	0
Chic2	3.04614e-66	0.229564	0.632	0.331	6.07187e-62	0
Neat1	3.74094e-66	0.53086	0.896	0.608	7.45681e-62	0
Atl2	4.84015e-66	0.261562	0.442	0.179	9.64786e-62	0
Mob4	4.86268e-66	0.177405	0.602	0.304	9.69277e-62	0
Sf3b1	6.19818e-66	0.379106	0.979	0.672	1.23548e-61	0
Chd2	8.46262e-66	0.238575	0.795	0.455	1.68685e-61	0
Ankrd17	2.42204e-65	0.291446	0.746	0.421	4.82786e-61	0
Kdm2a	5.08061e-65	0.194469	0.644	0.339	1.01272e-60	0
Vsir	1.04611e-64	0.338461	0.988	0.663	2.08522e-60	0
Ube2d3	1.1603e-64	0.351574	0.993	0.705	2.31283e-60	0
Rbm5	1.54557e-64	0.180945	0.697	0.382	3.08078e-60	0
Sik2	1.86471e-64	0.295827	0.428	0.169	3.71692e-60	0
Pdia3	5.46003e-64	0.299781	0.939	0.598	1.08835e-59	0
Tox4	7.52612e-64	0.22855	0.761	0.432	1.50018e-59	0
Dhrs3	7.83726e-64	0.253875	0.63	0.33	1.5622e-59	0
Ppp2r2a	1.0644e-63	0.143926	0.765	0.435	2.12167e-59	0
Hsp90ab1	1.12652e-63	0.527598	0.999	0.884	2.2455e-59	0
Lpcat2	1.16089e-63	0.326574	0.981	0.646	2.314e-59	0
Luc7l2	1.51826e-63	0.241004	0.935	0.612	3.02634e-59	0
Xbp1	1.95242e-63	0.335008	0.806	0.481	3.89177e-59	0
Retreg1	2.30245e-63	0.211723	0.836	0.505	4.58948e-59	0
Csnk1a1	2.90283e-63	0.181587	0.887	0.541	5.78621e-59	0
Trp53	3.52308e-63	0.252036	0.651	0.352	7.02256e-59	0
Lyl1	4.58688e-63	0.236196	0.628	0.33	9.14303e-59	0
Dapp1	4.84954e-63	0.232963	0.69	0.376	9.66658e-59	0
Tmem119	6.2664e-63	0.34999	0.991	0.693	1.24908e-58	0
Scamp2	6.33548e-63	0.275565	0.945	0.587	1.26285e-58	0
Lair1	7.02332e-63	0.284674	0.91	0.566	1.39996e-58	0
Safb2	7.86945e-63	0.191583	0.713	0.41	1.56862e-58	0
Wapl	9.22523e-63	0.214956	0.735	0.415	1.83887e-58	0
Ptbp3	1.03647e-62	0.246611	0.899	0.563	2.066e-58	0
Bud31	1.1602e-62	0.274418	0.724	0.404	2.31263e-58	0
Il10ra	1.2781e-62	0.289694	0.846	0.495	2.54763e-58	0
Zfp869	2.28433e-62	0.273156	0.546	0.266	4.55335e-58	0
Adap2	2.55364e-62	0.234007	0.723	0.411	5.09017e-58	0
Ptbp1	2.79467e-62	0.292877	0.768	0.453	5.57061e-58	0
Dnajc7	3.83008e-62	0.166364	0.713	0.396	7.63451e-58	0
Prpf38b	5.5234e-62	0.24541	0.804	0.479	1.10098e-57	0
Clta	7.56612e-62	0.370805	0.993	0.697	1.50815e-57	0
Cd37	7.98376e-62	0.284061	0.933	0.59	1.5914e-57	0
Rnaset2a	9.33642e-62	0.303277	0.94	0.579	1.86103e-57	0
Usp2	9.86095e-62	0.278072	0.758	0.423	1.96558e-57	0
Adrb2	1.01742e-61	0.318472	0.658	0.35	2.02802e-57	0
Slc9a3r1	1.28026e-61	0.27085	0.598	0.311	2.55194e-57	0
Morf4l2	1.37872e-61	0.276	0.764	0.456	2.74819e-57	0
Rasgef1b	1.56895e-61	0.427925	0.744	0.447	3.1274e-57	0
Anxa3	1.94787e-61	0.288993	0.943	0.583	3.88268e-57	0
Fcgr3	2.97863e-61	0.348139	0.966	0.614	5.9373e-57	0
Sqstm1	3.04208e-61	0.505335	0.974	0.686	6.06377e-57	0
Frmd4b	4.30553e-61	0.148825	0.597	0.3	8.5822e-57	0
Samsn1	4.75043e-61	0.377848	0.74	0.423	9.46904e-57	0
Impdh2	4.82185e-61	0.265589	0.698	0.389	9.61139e-57	0
Nav2	5.72586e-61	0.212555	0.661	0.365	1.14134e-56	0
Oser1	8.11534e-61	0.2313	0.715	0.405	1.61763e-56	0
Zfand5	9.13252e-61	0.407002	0.987	0.695	1.82038e-56	0
Nav3	9.48015e-61	0.23139	0.761	0.444	1.88968e-56	0
Rasgrp3	2.18858e-60	0.255847	0.7	0.397	4.36249e-56	0
Ldb1	2.75982e-60	0.220251	0.596	0.313	5.50114e-56	0
Gnas	4.35999e-60	0.483381	0.98	0.772	8.69076e-56	0
Commd8	4.60133e-60	0.230566	0.752	0.434	9.17184e-56	0
Syf2	4.99595e-60	0.174702	0.723	0.411	9.95842e-56	0
Numb	5.18427e-60	0.231766	0.647	0.347	1.03338e-55	0
Cx3cr1	8.66795e-60	0.352477	0.996	0.73	1.72778e-55	0
Ucp2	1.03542e-59	0.362624	0.963	0.634	2.0639e-55	0
Cnot8	1.04684e-59	0.185923	0.416	0.167	2.08667e-55	0
Ewsr1	2.1137e-59	0.177751	0.792	0.472	4.21323e-55	0
Top1	3.54076e-59	0.345402	0.977	0.66	7.0578e-55	0
Jmjd1c	3.91765e-59	0.344288	0.983	0.676	7.80904e-55	0
Dnaja1	4.43918e-59	0.525659	0.963	0.667	8.84862e-55	0
Il6ra	7.59945e-59	0.241663	0.859	0.52	1.5148e-54	0
Frmd4a	8.31314e-59	0.19184	0.86	0.521	1.65706e-54	0
Sirt7	9.33854e-59	0.191348	0.488	0.226	1.86145e-54	0
Cmklr1	9.84207e-59	0.227866	0.493	0.229	1.96182e-54	0
Rnf2	1.03895e-58	0.279896	0.677	0.381	2.07095e-54	0
Bin2	1.83394e-58	0.27158	0.902	0.538	3.65558e-54	0
Alyref	2.85094e-58	0.350779	0.714	0.415	5.68278e-54	0
Cd53	3.15854e-58	0.305866	0.986	0.656	6.29592e-54	0
2810013P06Rik	4.60513e-58	0.193125	0.311	0.093	9.17941e-54	0
Amd1	7.44381e-58	0.123959	0.384	0.146	1.48377e-53	0
Nr4a1	8.54146e-58	0.706771	0.73	0.469	1.70257e-53	0
Cnpy3	1.1315e-57	0.192136	0.633	0.346	2.25541e-53	0
Twf2	1.27893e-57	0.208998	0.695	0.407	2.54929e-53	0
Mef2a	1.29389e-57	0.316846	0.974	0.624	2.57912e-53	0
Inpp5d	1.49587e-57	0.226449	0.837	0.5	2.98171e-53	0
2021-03-07	2.68686e-57	0.193112	0.743	0.43	5.35572e-53	0
Tmed5	5.38177e-57	0.245668	0.829	0.504	1.07275e-52	0
Arf1	5.52427e-57	0.275747	0.964	0.621	1.10115e-52	0
Pnpla2	9.25284e-57	0.201568	0.521	0.252	1.84437e-52	0
Ptprc	1.1949e-56	0.258857	0.869	0.542	2.3818e-52	0
Arhgap22	1.52157e-56	0.230639	0.541	0.27	3.03296e-52	0
Ptpn6	1.87584e-56	0.231333	0.718	0.421	3.73911e-52	0
Tgfbr2	2.0953e-56	0.259017	0.741	0.442	4.17657e-52	0
Srgap2	2.20014e-56	0.23944	0.936	0.586	4.38553e-52	0
Taf7	2.49094e-56	0.203154	0.713	0.408	4.9652e-52	0
Prkab1	3.74224e-56	0.203677	0.473	0.215	7.4594e-52	0
Il21r	3.87605e-56	0.206775	0.628	0.342	7.72612e-52	0
Casp8	4.29211e-56	0.247105	0.58	0.312	8.55546e-52	0
9930111J21Rik2	4.65739e-56	0.22181	0.518	0.254	9.28358e-52	0
Hbp1	5.05432e-56	0.177628	0.491	0.228	1.00748e-51	0
BC005537	5.77146e-56	0.207021	0.795	0.477	1.15043e-51	0
Tasor	7.54084e-56	0.248687	0.432	0.186	1.50311e-51	0
Tmcc3	8.53573e-56	0.319541	0.788	0.487	1.70143e-51	0
Ehd4	9.45012e-56	0.250839	0.719	0.411	1.88369e-51	0
Hdlbp	1.18222e-55	0.304422	0.817	0.499	2.35653e-51	0
Srsf11	1.27138e-55	0.175104	0.915	0.582	2.53424e-51	0
Dusp11	1.33734e-55	0.175436	0.62	0.334	2.66572e-51	0
Rnaset2b	1.4697e-55	0.244751	0.893	0.551	2.92955e-51	0
Dnase2a	1.81081e-55	0.213544	0.758	0.455	3.60949e-51	0
Rlf	2.21063e-55	0.21957	0.572	0.305	4.40644e-51	0
Ptgs1	2.60995e-55	0.262619	0.957	0.595	5.20242e-51	0
U2af1	2.97174e-55	0.11889	0.739	0.437	5.92357e-51	0
Safb	3.01924e-55	0.180493	0.603	0.328	6.01825e-51	0
Rreb1	3.90796e-55	0.223291	0.432	0.188	7.78974e-51	0
Arpc3	4.6512e-55	0.251203	0.959	0.619	9.27124e-51	0
Cmtm7	4.95597e-55	0.240257	0.809	0.478	9.87873e-51	0
Slc25a33	6.61518e-55	0.297557	0.754	0.448	1.3186e-50	0
Glyr1	7.99516e-55	0.220144	0.647	0.37	1.59368e-50	0
Ogfrl1	8.06488e-55	0.273296	0.642	0.352	1.60757e-50	0
Taf1d	1.33488e-54	0.213983	0.689	0.395	2.66083e-50	0
Spry1	1.51018e-54	0.306249	0.265	0.076	3.01024e-50	0
Manf	1.86804e-54	0.251663	0.837	0.505	3.72356e-50	0
Rnf111	2.14809e-54	0.169521	0.513	0.254	4.28178e-50	0
Brd1	3.14069e-54	0.145171	0.583	0.302	6.26033e-50	0
Ddx6	5.18603e-54	0.266892	0.897	0.558	1.03373e-49	0
Rpl22l1	6.43557e-54	0.315411	0.887	0.567	1.2828e-49	0
Stx5a	7.89814e-54	0.148437	0.546	0.279	1.57434e-49	0
Ubash3b	9.98425e-54	0.2487	0.688	0.391	1.99016e-49	0
Usp9x	1.03505e-53	0.215805	0.648	0.375	2.06316e-49	0
P4ha1	1.95018e-53	0.21769	0.643	0.367	3.88729e-49	0
Hnrnph1	2.15073e-53	0.234069	0.836	0.511	4.28704e-49	0
Uvrag	2.47971e-53	0.219543	0.597	0.322	4.94281e-49	0
Arid1a	3.39148e-53	0.176737	0.705	0.415	6.76023e-49	0
Il16	3.50286e-53	0.204376	0.313	0.106	6.98226e-49	0
Trit1	3.69045e-53	0.20674	0.293	0.096	7.35618e-49	0
Tiprl	3.73334e-53	0.171858	0.491	0.236	7.44166e-49	0
Maf	4.13408e-53	0.191966	0.815	0.482	8.24046e-49	0
Kin	4.35007e-53	0.248506	0.484	0.233	8.67099e-49	0
Rnase4	4.55045e-53	0.29403	0.912	0.561	9.07042e-49	0
4632427E13Rik	6.16963e-53	0.221444	0.55	0.282	1.22979e-48	0
Slco2b1	6.19878e-53	0.244639	0.936	0.599	1.2356e-48	0
Zbtb2	8.55726e-53	0.261371	0.539	0.268	1.70572e-48	0
Fbrsl1	8.88616e-53	0.170032	0.664	0.375	1.77128e-48	0
Zmym5	1.41238e-52	0.196016	0.507	0.251	2.8153e-48	0
Lrba	1.55187e-52	0.258383	0.521	0.267	3.09333e-48	0
Csf3r	2.3845e-52	0.197019	0.704	0.415	4.75303e-48	0
Ppp2ca	2.81724e-52	0.185832	0.919	0.6	5.6156e-48	0
Pdia6	2.96625e-52	0.222178	0.832	0.512	5.91263e-48	0
Phf20l1	3.38825e-52	0.206088	0.644	0.359	6.7538e-48	0
Calr	3.39597e-52	0.35158	0.974	0.687	6.76918e-48	0
Skil	3.47552e-52	0.318937	0.979	0.668	6.92774e-48	0
Rgmb	4.29733e-52	0.175976	0.354	0.137	8.56587e-48	0
Ncf2	4.56573e-52	0.249722	0.83	0.513	9.10086e-48	0
Ube2a	5.50041e-52	0.242136	0.654	0.378	1.0964e-47	0
Ube2j1	5.74594e-52	0.215834	0.584	0.318	1.14534e-47	0
Ubap2l	7.05753e-52	0.201152	0.728	0.435	1.40678e-47	0
Fcgr2b	7.17755e-52	0.222753	0.635	0.353	1.4307e-47	0
Lpcat3	1.15815e-51	0.193788	0.596	0.331	2.30853e-47	0
Zbtb11	1.28961e-51	0.255484	0.572	0.303	2.57058e-47	0
Mbnl1	1.45497e-51	0.204595	0.878	0.556	2.9002e-47	0
Tec	1.56113e-51	0.210763	0.394	0.163	3.1118e-47	0
Selenos	1.73212e-51	0.180549	0.826	0.51	3.45263e-47	0
Capza2	2.15878e-51	0.275756	0.968	0.624	4.3031e-47	0
Rab11b	2.33324e-51	0.129343	0.7	0.42	4.65084e-47	0
Ecscr	2.37181e-51	0.269038	0.818	0.503	4.72773e-47	0
Rab5a	2.56041e-51	0.142822	0.714	0.433	5.10367e-47	0
Bzw1	3.62693e-51	0.220224	0.907	0.569	7.22956e-47	0
Wbp2	3.64634e-51	0.13549	0.704	0.418	7.26824e-47	0
Sla	3.65688e-51	0.17729	0.448	0.206	7.28926e-47	0
Scoc	3.71389e-51	0.220289	0.768	0.465	7.4029e-47	0
Zscan18	4.79121e-51	0.262605	0.254	0.075	9.55032e-47	0
Mrps6	6.91899e-51	0.186974	0.489	0.236	1.37916e-46	0
Tcirg1	7.01282e-51	0.192676	0.801	0.49	1.39786e-46	0
Tug1	7.30557e-51	0.212975	0.527	0.275	1.45622e-46	0
Ddrgk1	7.41927e-51	0.0869706	0.703	0.407	1.47888e-46	0
Pde3b	8.79297e-51	0.247714	0.827	0.506	1.7527e-46	0
Sat1	9.15176e-51	0.421423	0.972	0.667	1.82422e-46	0
Kdelr2	9.2658e-51	0.16478	0.64	0.362	1.84695e-46	0
Ctsc	1.62974e-50	0.270219	0.825	0.509	3.24855e-46	0
Pla2g15	1.65163e-50	0.133047	0.789	0.471	3.2922e-46	0
Midn	2.205e-50	0.238032	0.605	0.331	4.39523e-46	0
Hmgn2	3.3986e-50	0.293955	0.669	0.397	6.77443e-46	0
Nptn	3.55331e-50	0.138926	0.743	0.447	7.08282e-46	0
Comt	7.58259e-50	0.18871	0.832	0.522	1.51144e-45	0
Ccnt1	8.71837e-50	0.186218	0.676	0.401	1.73783e-45	0
Slc25a3	8.82086e-50	0.226431	0.946	0.618	1.75826e-45	0
Prkar1a	9.41849e-50	0.198919	0.811	0.507	1.87739e-45	0
Lpxn	1.05117e-49	0.221119	0.498	0.255	2.0953e-45	0
Bmp2k	1.31272e-49	0.18282	0.842	0.517	2.61664e-45	0
Rsbn1	1.5264e-49	0.195194	0.381	0.162	3.04257e-45	0
Mier1	1.64018e-49	0.178227	0.536	0.284	3.26938e-45	0
Tbxas1	1.68298e-49	0.219015	0.668	0.391	3.35468e-45	0
Gmip	1.95728e-49	0.179623	0.607	0.346	3.90144e-45	0
Mdm2	2.2452e-49	0.188158	0.478	0.237	4.47537e-45	0
Wac	2.53452e-49	0.157408	0.669	0.397	5.05207e-45	0
Nek7	2.56475e-49	0.183116	0.65	0.373	5.11232e-45	0
Qrich1	2.56878e-49	0.154019	0.485	0.241	5.12035e-45	0
Vps18	2.61975e-49	0.23473	0.72	0.433	5.22194e-45	0
Myadm	4.14736e-49	0.184138	0.403	0.176	8.26693e-45	0
0610040J01Rik	4.35724e-49	0.210553	0.495	0.252	8.68528e-45	0
Ssb	4.70658e-49	0.16111	0.74	0.442	9.38162e-45	0
Irf2	4.87537e-49	0.195627	0.689	0.4	9.71807e-45	0
Znrd1	5.08567e-49	0.194645	0.607	0.348	1.01373e-44	0
Errfi1	8.11609e-49	0.147954	0.568	0.301	1.61778e-44	0
Slc25a25	1.12648e-48	0.245667	0.504	0.256	2.24541e-44	0
Smad1	1.27941e-48	0.262615	0.467	0.234	2.55025e-44	0
Lgmn	1.29262e-48	0.268531	1	0.806	2.57657e-44	0
Zfp326	1.78738e-48	0.159599	0.587	0.329	3.56279e-44	0
Dnajc5	1.87792e-48	0.199882	0.607	0.347	3.74326e-44	0
Pttg1	2.34259e-48	0.278354	0.553	0.3	4.66948e-44	0
Zfp292	2.53236e-48	0.156224	0.479	0.232	5.04774e-44	0
Ptpre	3.11075e-48	0.246088	0.55	0.292	6.20066e-44	0
Pcbp2	3.50013e-48	0.177092	0.846	0.527	6.97681e-44	0
Cdc42	4.84379e-48	0.271747	0.987	0.684	9.65513e-44	0
Fgd2	5.31633e-48	0.204168	0.856	0.533	1.0597e-43	0
Elmo1	5.92472e-48	0.147638	0.86	0.527	1.18097e-43	0
Rab14	6.2926e-48	0.138972	0.928	0.598	1.2543e-43	0
Erf	6.33687e-48	0.226239	0.623	0.353	1.26313e-43	0
Arhgap5	8.123e-48	0.189756	0.872	0.542	1.61916e-43	0
Rsf1	1.27581e-47	0.144125	0.493	0.246	2.54307e-43	0
Gpcpd1	1.29324e-47	0.220448	0.479	0.251	2.57781e-43	0
Ppp1r12a	1.36605e-47	0.150638	0.658	0.38	2.72296e-43	0
Asah1	1.53043e-47	0.189063	0.861	0.527	3.0506e-43	0
Man1a	1.69223e-47	0.227437	0.691	0.411	3.37312e-43	0
Rab1a	1.83858e-47	0.217106	0.827	0.515	3.66485e-43	0
Fcho2	2.54189e-47	0.140459	0.533	0.287	5.06674e-43	0
Marc2	3.16319e-47	0.183108	0.556	0.319	6.3052e-43	0
Arid4b	3.16761e-47	0.102585	0.63	0.347	6.31399e-43	0
Tspan13	3.26004e-47	0.213876	0.559	0.307	6.49823e-43	0
Vav1	3.72411e-47	0.192397	0.751	0.459	7.42327e-43	0
Hk2	4.04809e-47	0.190127	0.693	0.387	8.06906e-43	0
Zbtb7a	4.05874e-47	0.167445	0.819	0.498	8.09028e-43	0
Mknk1	4.27578e-47	0.211046	0.546	0.303	8.52292e-43	0
Hmox1	4.64871e-47	0.573779	0.805	0.521	9.26627e-43	0
Sec62	4.70475e-47	0.13239	0.89	0.576	9.37798e-43	0
Tcf7l2	5.52042e-47	0.169483	0.507	0.26	1.10039e-42	0
Iffo1	5.87515e-47	0.162116	0.473	0.235	1.17109e-42	0
Hmgb2	6.46255e-47	0.256246	0.872	0.548	1.28818e-42	0
Hps4	6.59906e-47	0.166184	0.584	0.328	1.31539e-42	0
Hnrnpk	6.87154e-47	0.274415	0.987	0.696	1.3697e-42	0
Nrbp1	7.6075e-47	0.210531	0.461	0.229	1.5164e-42	0
Ube2b	7.90048e-47	0.159016	0.768	0.478	1.5748e-42	0
Stard3	1.2808e-46	0.136088	0.71	0.428	2.55301e-42	0
Rapgef5	1.89055e-46	0.176488	0.634	0.362	3.76843e-42	0
Camk2d	1.90037e-46	0.162923	0.649	0.38	3.78801e-42	0
Dock4	1.92575e-46	0.171223	0.728	0.45	3.83859e-42	0
Mef2d	2.0031e-46	0.178527	0.632	0.368	3.99277e-42	0
Evl	2.4838e-46	0.178228	0.645	0.384	4.95095e-42	0
Tspan4	3.26896e-46	0.204267	0.606	0.352	6.51602e-42	0
Phf23	3.39655e-46	0.214227	0.559	0.312	6.77033e-42	0
Rheb	3.57789e-46	0.238241	0.877	0.546	7.1318e-42	0
Rtn4rl1	3.64746e-46	0.193522	0.55	0.304	7.27047e-42	0
Gas5	4.2646e-46	0.161429	0.901	0.586	8.50063e-42	0
Csk	4.95448e-46	0.166476	0.666	0.397	9.87577e-42	0
Akap8	5.21246e-46	0.139098	0.398	0.181	1.039e-41	0
Psma3	5.82831e-46	0.106852	0.84	0.54	1.16176e-41	0
AC149090.1	6.89599e-46	0.121661	0.519	0.265	1.37458e-41	0
Ccr5	7.20263e-46	0.180812	0.71	0.415	1.4357e-41	0
Wipi2	8.38189e-46	0.169793	0.41	0.188	1.67076e-41	0
Phyhd1	9.15776e-46	0.196133	0.769	0.47	1.82542e-41	0
Runx1	1.00229e-45	0.169677	0.76	0.462	1.99786e-41	0
Bdp1	1.08985e-45	0.144361	0.452	0.222	2.17241e-41	0
Rilpl1	1.55673e-45	0.175211	0.491	0.256	3.10303e-41	0
Gadd45g	1.6871e-45	0.432343	0.541	0.293	3.36289e-41	0
Fermt3	1.69738e-45	0.18244	0.888	0.559	3.38339e-41	0
Crebrf	1.99708e-45	0.255306	0.504	0.267	3.98078e-41	0
Aim2	2.4448e-45	0.20124	0.567	0.315	4.87323e-41	0
Baiap2	2.95757e-45	0.357088	0.358	0.155	5.89532e-41	0
Gal3st4	3.24301e-45	0.206605	0.495	0.257	6.4643e-41	0
Nuak1	3.34935e-45	0.147332	0.507	0.267	6.67627e-41	0
Senp6	3.97525e-45	0.101491	0.674	0.402	7.92386e-41	0
Prkcd	4.35011e-45	0.176439	0.819	0.499	8.67108e-41	0
Ctsh	4.9137e-45	0.226553	0.958	0.602	9.79447e-41	0
Fam13b	5.30682e-45	0.149822	0.489	0.261	1.05781e-40	0
2610037D02Rik	6.07787e-45	0.150931	0.324	0.127	1.2115e-40	0
Csmd3	8.97363e-45	0.178523	0.556	0.307	1.78871e-40	0
Epc1	9.23078e-45	0.144299	0.469	0.234	1.83997e-40	0
Trip12	1.24685e-44	0.185681	0.548	0.308	2.48535e-40	0
Sar1a	1.26016e-44	0.121092	0.766	0.476	2.51187e-40	0
Acin1	1.5856e-44	0.120755	0.69	0.41	3.16059e-40	0
Asb2	1.76046e-44	0.179773	0.365	0.157	3.50912e-40	0
Usf1	1.92919e-44	0.141979	0.391	0.178	3.84545e-40	0
Trafd1	2.17128e-44	0.156995	0.668	0.391	4.32801e-40	0
Orai1	2.22948e-44	0.14969	0.7	0.417	4.44403e-40	0
Sh3gl1	2.41409e-44	0.0862823	0.594	0.336	4.81201e-40	0
Zfp131	2.99894e-44	0.221685	0.552	0.303	5.9778e-40	0
Ntpcr	3.19228e-44	0.177371	0.696	0.423	6.36317e-40	0
U2af2	4.0926e-44	0.142863	0.691	0.427	8.15778e-40	0
Wbp4	4.71981e-44	0.171251	0.565	0.317	9.40801e-40	0
Arhgap45	5.5391e-44	0.141939	0.731	0.458	1.10411e-39	0
Nmt1	6.51992e-44	0.184514	0.762	0.477	1.29962e-39	0
Edem1	6.62667e-44	0.232847	0.73	0.455	1.32089e-39	0
Rbm8a	7.10102e-44	0.123147	0.592	0.334	1.41545e-39	0
Ankrd44	7.10882e-44	0.171314	0.634	0.375	1.417e-39	0
Chd7	7.13108e-44	0.0736814	0.713	0.419	1.42144e-39	0
Gsdmd	9.14158e-44	0.178074	0.528	0.292	1.82219e-39	0
Nfkbib	9.23972e-44	0.2384	0.898	0.56	1.84175e-39	0
Luzp1	9.40599e-44	0.18269	0.503	0.266	1.8749e-39	0
Ing3	9.86931e-44	0.146643	0.352	0.15	1.96725e-39	0
Nr1d2	1.19451e-43	0.210672	0.498	0.271	2.38102e-39	0
Rtf1	1.53428e-43	0.131869	0.527	0.286	3.05827e-39	0
Pdhb	1.68809e-43	0.102714	0.522	0.278	3.36487e-39	0
Acox3	1.83117e-43	0.171987	0.535	0.295	3.65008e-39	0
Tmed2	2.40773e-43	0.0959048	0.847	0.539	4.79933e-39	0
Tanc2	2.70335e-43	0.178545	0.857	0.538	5.38858e-39	0
Rasal3	3.76535e-43	0.165733	0.66	0.398	7.50547e-39	0
Hsph1	4.44019e-43	0.34257	0.444	0.219	8.85062e-39	0
Ubn1	6.6495e-43	0.182182	0.883	0.542	1.32544e-38	0
Git2	6.67317e-43	0.136017	0.669	0.388	1.33016e-38	0
Supt20	6.78764e-43	0.139669	0.464	0.236	1.35298e-38	0
Ifitm10	9.33548e-43	0.194713	0.36	0.158	1.86084e-38	0
Tubgcp5	9.64768e-43	0.154353	0.304	0.117	1.92307e-38	0
Mia2	1.11354e-42	0.0956267	0.554	0.308	2.21963e-38	0
Itga6	1.61627e-42	0.143606	0.575	0.329	3.22172e-38	0
Plcl2	1.63613e-42	0.200238	0.495	0.271	3.2613e-38	0
Ccdc117	1.64531e-42	0.144365	0.256	0.087	3.2796e-38	0
Hmgcl	1.8945e-42	0.135087	0.468	0.245	3.77631e-38	0
Pole4	2.20362e-42	0.200442	0.486	0.263	4.39247e-38	0
Pak1ip1	2.30636e-42	0.114174	0.433	0.218	4.59727e-38	0
Rps6ka1	2.36455e-42	0.159396	0.687	0.42	4.71325e-38	0
Fnip1	2.66242e-42	0.199616	0.834	0.52	5.30701e-38	0
Tuba1b	2.98204e-42	0.181347	0.913	0.584	5.94409e-38	0
Epc2	3.53204e-42	0.189798	0.467	0.248	7.04041e-38	0
Tmem86a	4.40112e-42	0.135617	0.691	0.416	8.77274e-38	0
Trim47	4.74929e-42	0.259408	0.627	0.377	9.46676e-38	0
Tut4	5.29214e-42	0.151215	0.471	0.246	1.05488e-37	0
Hsp90b1	7.3146e-42	0.272516	0.948	0.633	1.45802e-37	0
Skap2	7.70111e-42	0.183397	0.68	0.419	1.53506e-37	0
Sgk1	8.00227e-42	0.340516	0.882	0.612	1.59509e-37	0
Ube2h	1.00563e-41	0.179086	0.754	0.462	2.00452e-37	0
Trim8	1.19646e-41	0.132972	0.656	0.401	2.3849e-37	0
Naga	1.23095e-41	0.18396	0.618	0.375	2.45365e-37	0
Plk2	1.46171e-41	0.0961653	0.255	0.084	2.91362e-37	0
Smndc1	1.5304e-41	0.132508	0.619	0.376	3.05055e-37	0
Pum1	1.57508e-41	0.150091	0.588	0.343	3.13961e-37	0
Hpgds	1.78016e-41	0.213529	0.92	0.58	3.54839e-37	0
Tram1	1.83623e-41	0.151393	0.592	0.346	3.66017e-37	0
Serpine2	1.91798e-41	0.209977	0.792	0.505	3.82312e-37	0
Xrn2	2.02465e-41	0.187274	0.6	0.355	4.03573e-37	0
Ints6l	2.16771e-41	0.147311	0.381	0.172	4.3209e-37	0
Khdrbs1	2.34522e-41	0.122864	0.651	0.388	4.67473e-37	0
Cnot4	2.47351e-41	0.142175	0.555	0.313	4.93044e-37	0
Ppp2r2d	2.47584e-41	0.185891	0.544	0.31	4.93508e-37	0
Unc93b1	2.59294e-41	0.244962	0.993	0.684	5.16851e-37	0
Lims1	2.91913e-41	0.171859	0.638	0.386	5.8187e-37	0
Cwc25	3.02929e-41	0.191391	0.522	0.291	6.03829e-37	0
B4galt4	3.19803e-41	0.136307	0.325	0.135	6.37464e-37	0
Lrch4	3.26801e-41	0.187426	0.521	0.291	6.51413e-37	0
Gpbp1	3.50152e-41	0.131696	0.693	0.428	6.97959e-37	0
Srpk2	3.66172e-41	0.0757964	0.552	0.309	7.2989e-37	0
Arhgap27	3.74403e-41	0.163447	0.432	0.218	7.46298e-37	0
Emg1	3.80358e-41	0.142423	0.501	0.273	7.58168e-37	0
Oga	4.13441e-41	0.134468	0.523	0.287	8.24112e-37	0
Mknk2	4.25142e-41	0.204401	0.734	0.462	8.47436e-37	0
Gatad2b	4.38902e-41	0.148231	0.589	0.346	8.74864e-37	0
Wbp11	4.51254e-41	0.180932	0.512	0.287	8.99484e-37	0
Sfpq	4.95723e-41	0.253576	0.96	0.646	9.88124e-37	0
Hck	5.02818e-41	0.192631	0.706	0.436	1.00227e-36	0
Mllt10	5.32548e-41	0.15273	0.377	0.174	1.06153e-36	0
Slc2a5	5.46373e-41	0.176775	0.739	0.454	1.08909e-36	0
Dyrk1a	7.18084e-41	0.287121	0.618	0.379	1.43136e-36	0
Spint1	1.09181e-40	0.18319	0.43	0.215	2.17631e-36	0
Nfam1	1.16495e-40	0.205624	0.497	0.274	2.3221e-36	0
Cebpz	1.16528e-40	0.167266	0.607	0.359	2.32274e-36	0
Pip4k2a	1.21831e-40	0.0456549	0.686	0.421	2.42845e-36	0
Casp4	1.29387e-40	0.277906	0.725	0.464	2.57907e-36	0
Pkn2	1.32554e-40	0.132	0.489	0.264	2.64219e-36	0
Pdcd4	1.43776e-40	0.196088	0.525	0.295	2.86588e-36	0
Cul1	1.45534e-40	0.139865	0.584	0.349	2.90093e-36	0
Srek1	1.49243e-40	0.173536	0.488	0.268	2.97486e-36	0
Zmiz1	1.50279e-40	0.103345	0.716	0.434	2.99552e-36	0
Zc3h15	1.51559e-40	0.147417	0.6	0.355	3.02102e-36	0
Pik3r1	1.77479e-40	0.151625	0.809	0.509	3.5377e-36	0
Irf1	1.8508e-40	0.130123	0.527	0.275	3.6892e-36	0
Atf1	2.44154e-40	0.150551	0.508	0.285	4.86672e-36	0
Ctsl	2.51751e-40	0.301746	0.994	0.743	5.01815e-36	0
Ptpn1	2.99017e-40	0.121133	0.859	0.542	5.96031e-36	0
Chordc1	3.61165e-40	0.203426	0.485	0.267	7.1991e-36	0
Dlgap4	3.88237e-40	0.141056	0.589	0.356	7.73872e-36	0
Setd5	4.28195e-40	0.14175	0.543	0.307	8.53522e-36	0
Fbl	4.86202e-40	0.131073	0.642	0.392	9.69146e-36	0
Edem2	4.91756e-40	0.124055	0.681	0.419	9.80218e-36	0
Lrpap1	5.06317e-40	0.074813	0.592	0.352	1.00924e-35	0
St3gal5	5.23508e-40	0.143201	0.661	0.393	1.04351e-35	0
Ubl3	6.34099e-40	0.103215	0.798	0.507	1.26395e-35	0
Atg5	6.50426e-40	0.170036	0.425	0.218	1.29649e-35	0
Ripk2	6.56424e-40	0.188334	0.281	0.111	1.30845e-35	0
Vcp	8.667e-40	0.163457	0.789	0.515	1.72759e-35	0
Abhd12	9.0409e-40	0.224953	0.952	0.627	1.80212e-35	0
Capza1	1.10364e-39	0.174494	0.586	0.356	2.19989e-35	0
Abl1	1.20608e-39	0.169969	0.455	0.241	2.40408e-35	0
Cops4	1.24532e-39	0.152615	0.64	0.381	2.48229e-35	0
Zfp330	1.3983e-39	0.188234	0.492	0.274	2.78723e-35	0
Kansl2	1.47928e-39	0.135782	0.316	0.131	2.94865e-35	0
Acer3	1.6479e-39	0.190695	0.452	0.241	3.28475e-35	0
Ubald2	1.65079e-39	0.112508	0.619	0.373	3.29053e-35	0
Narf	1.68109e-39	0.134048	0.261	0.095	3.35091e-35	0
Smap2	1.76613e-39	0.190962	0.941	0.614	3.52043e-35	0
Rnf216	1.8437e-39	0.14083	0.502	0.276	3.67505e-35	0
Phf3	1.9423e-39	0.0966308	0.656	0.406	3.87159e-35	0
Tm6sf1	2.36185e-39	0.153641	0.694	0.426	4.70788e-35	0
Ets1	2.49376e-39	0.120845	0.529	0.308	4.97081e-35	0
Vapa	2.98004e-39	0.162452	0.922	0.597	5.94011e-35	0
Ptpn2	3.07645e-39	0.17994	0.484	0.273	6.13228e-35	0
Ythdf2	3.34219e-39	0.151693	0.513	0.294	6.66199e-35	0
Cebpd	3.4208e-39	0.160696	0.432	0.213	6.81867e-35	0
Rab2a	3.92709e-39	0.042131	0.718	0.455	7.82786e-35	0
Zfp638	4.23761e-39	0.1226	0.503	0.279	8.44682e-35	0
Phip	4.38095e-39	0.0773861	0.503	0.269	8.73255e-35	0
Nup88	4.69832e-39	0.175216	0.35	0.162	9.36515e-35	0
Clec4a2	5.5148e-39	0.198048	0.461	0.25	1.09927e-34	0
Dynll2	5.58846e-39	0.156065	0.573	0.335	1.11395e-34	0
Derl1	6.57426e-39	0.122195	0.717	0.445	1.31045e-34	0
Thrap3	7.89994e-39	0.0973659	0.64	0.393	1.5747e-34	0
Lipe	8.911e-39	0.141125	0.295	0.12	1.77623e-34	0
Prpsap2	9.31347e-39	0.17763	0.41	0.21	1.85645e-34	0
Pttg1ip	1.01702e-38	0.124523	0.566	0.332	2.02723e-34	0
Ncl	1.04307e-38	0.286267	0.983	0.688	2.07916e-34	0
Nsd3	1.09485e-38	0.11511	0.598	0.352	2.18236e-34	0
Cbfa2t3	1.10942e-38	0.220991	0.398	0.198	2.21141e-34	0
Tnfrsf1a	1.12111e-38	0.173378	0.706	0.444	2.2347e-34	0
Glmp	1.15604e-38	0.114839	0.729	0.458	2.30433e-34	0
Snhg1	1.50914e-38	0.170192	0.602	0.357	3.00817e-34	0
Tax1bp1	1.65826e-38	0.169552	0.807	0.514	3.30541e-34	0
Vrk2	1.65864e-38	0.158995	0.372	0.177	3.30617e-34	0
Sesn2	1.85853e-38	0.175713	0.317	0.137	3.70461e-34	0
Asph	1.91925e-38	0.153541	0.593	0.354	3.82563e-34	0
Adam10	1.93989e-38	0.0688138	0.609	0.359	3.86678e-34	0
Chd1	2.06931e-38	0.172257	0.644	0.392	4.12475e-34	0
Rhob	2.48815e-38	0.355612	0.998	0.838	4.95962e-34	0
Zfp90	2.50085e-38	0.151162	0.314	0.134	4.98495e-34	0
Zfp207	2.65045e-38	0.104986	0.544	0.313	5.28314e-34	0
Aup1	2.65951e-38	0.14849	0.573	0.348	5.3012e-34	0
Camk1	3.02725e-38	0.140056	0.865	0.535	6.03422e-34	0
Dhx9	3.58265e-38	0.133724	0.479	0.262	7.14129e-34	0
Usp7	3.62854e-38	0.0611033	0.549	0.316	7.23277e-34	0
Smarca5	3.75231e-38	0.139921	0.782	0.485	7.47949e-34	0
Fxr1	4.1911e-38	0.118242	0.579	0.341	8.35412e-34	0
Fmnl3	4.65986e-38	0.155535	0.537	0.315	9.28849e-34	0
0610010K14Rik	4.91172e-38	0.136044	0.588	0.346	9.79053e-34	0
Sh3bp1	5.71609e-38	0.170397	0.467	0.258	1.13939e-33	0
Pum2	5.85967e-38	0.130557	0.624	0.377	1.16801e-33	0
Ostf1	6.0014e-38	0.119952	0.725	0.455	1.19626e-33	0
Dnajc3	6.47452e-38	0.0822663	0.608	0.364	1.29057e-33	0
Cd86	7.25741e-38	0.149081	0.815	0.511	1.44662e-33	0
Hnrnpa0	8.12391e-38	0.119635	0.925	0.609	1.61934e-33	0
Ankrd10	8.40748e-38	0.0944488	0.323	0.138	1.67586e-33	0
Gbf1	8.6677e-38	0.117114	0.383	0.187	1.72773e-33	0
Rbm26	1.00416e-37	0.109637	0.531	0.303	2.0016e-33	0
Neurl3	1.0379e-37	0.264707	0.729	0.481	2.06885e-33	0
Pspc1	1.04257e-37	0.159105	0.405	0.208	2.07815e-33	0
Zc3h10	1.13902e-37	0.179024	0.355	0.165	2.2704e-33	0
Scpep1	1.1967e-37	0.196803	0.62	0.376	2.38538e-33	0
Fbrs	1.26897e-37	0.140042	0.605	0.365	2.52943e-33	0
Dock10	1.32471e-37	0.018995	0.693	0.425	2.64054e-33	0
Actr2	1.41043e-37	0.13825	0.806	0.509	2.8114e-33	0
Atxn2	1.4365e-37	0.106275	0.433	0.225	2.86337e-33	0
Nars	1.44496e-37	0.147938	0.749	0.467	2.88024e-33	0
Snrk	1.50784e-37	0.127882	0.266	0.103	3.00558e-33	0
Ep400	1.82469e-37	0.124108	0.442	0.233	3.63715e-33	0
Pan3	2.13146e-37	0.0304522	0.579	0.337	4.24863e-33	0
Mkln1	2.24155e-37	0.0402477	0.646	0.389	4.46809e-33	0
Arrb2	2.66164e-37	0.157106	0.673	0.415	5.30546e-33	0
Calm2	2.73836e-37	0.231888	0.98	0.685	5.45837e-33	0
Ufl1	3.32512e-37	0.172726	0.41	0.211	6.62797e-33	0
Adgrg1	3.4865e-37	0.137328	0.838	0.536	6.94963e-33	0
Fcrls	3.54827e-37	0.272515	0.992	0.732	7.07276e-33	0
Slc29a3	3.76838e-37	0.145938	0.694	0.431	7.51151e-33	0
Nfic	4.05529e-37	0.168943	0.66	0.421	8.08341e-33	0
Tpm3	4.3522e-37	0.262638	0.974	0.658	8.67523e-33	0
Senp2	5.18334e-37	0.111741	0.761	0.48	1.03319e-32	0
Alox5ap	5.98902e-37	0.131164	0.869	0.534	1.19379e-32	0
Nipbl	6.74151e-37	0.135729	0.697	0.431	1.34378e-32	0
Dnajc8	7.04086e-37	0.0719215	0.587	0.346	1.40345e-32	0
Aff4	7.76553e-37	0.117569	0.684	0.427	1.5479e-32	0
Cpsf6	7.84013e-37	0.0980639	0.526	0.302	1.56277e-32	0
Cirbp	1.10239e-36	0.0193043	0.532	0.306	2.19739e-32	0
Tent5a	1.19151e-36	0.200669	0.522	0.291	2.37504e-32	0
Snx6	1.42064e-36	0.103685	0.659	0.414	2.83176e-32	0
Cspp1	1.43316e-36	0.168362	0.313	0.136	2.85673e-32	0
Sdcbp	1.48477e-36	0.227618	0.929	0.591	2.95959e-32	0
Ankrd11	1.48584e-36	0.15769	0.826	0.535	2.96173e-32	0
Slc16a6	1.52538e-36	0.150377	0.757	0.467	3.04054e-32	0
Slc7a7	1.81721e-36	0.110559	0.555	0.316	3.62224e-32	0
Hnrnpa1	1.9633e-36	0.15191	0.889	0.569	3.91344e-32	0
Kansl1l	1.99941e-36	0.154153	0.593	0.359	3.98542e-32	0
Cryl1	2.10001e-36	0.149183	0.519	0.303	4.18595e-32	0
P4hb	2.12492e-36	0.159246	0.709	0.452	4.2356e-32	0
Clk3	2.1497e-36	0.139879	0.421	0.22	4.285e-32	0
Morf4l1	2.26732e-36	0.180631	0.957	0.662	4.51945e-32	0
Sqor	2.3889e-36	0.184851	0.448	0.245	4.7618e-32	0
Pycard	2.46282e-36	0.134627	0.734	0.463	4.90913e-32	0
Kpna4	2.46359e-36	0.177202	0.643	0.401	4.91067e-32	0
Ash1l	2.72657e-36	0.0383984	0.7	0.433	5.43487e-32	0
Lmo4	3.06241e-36	0.152054	0.466	0.255	6.1043e-32	0
Atg14	3.06499e-36	0.150621	0.295	0.125	6.10944e-32	0
Hsd17b11	3.13896e-36	0.0949556	0.534	0.313	6.25689e-32	0
Lsm12	3.21497e-36	0.0561957	0.55	0.318	6.40841e-32	0
Dnajb4	3.3406e-36	0.146457	0.788	0.48	6.65883e-32	0
Tpi1	3.64877e-36	0.101441	0.532	0.311	7.27309e-32	0
Pmepa1	3.87601e-36	0.243938	0.967	0.661	7.72605e-32	0
Col27a1	4.02312e-36	0.161632	0.639	0.4	8.01928e-32	0
Lpcat1	4.09108e-36	0.147106	0.541	0.316	8.15476e-32	0
Tmem173	4.19117e-36	0.119432	0.703	0.435	8.35426e-32	0
Pafah1b1	4.23905e-36	0.138537	0.935	0.619	8.4497e-32	0
Fam50a	4.41908e-36	0.159426	0.575	0.341	8.80855e-32	0
Npl	4.8119e-36	0.195501	0.425	0.23	9.59156e-32	0
Tmed10	4.88651e-36	0.0223834	0.866	0.571	9.74028e-32	0
Vamp3	5.48008e-36	0.135598	0.655	0.412	1.09234e-31	0
Ccdc12	5.61144e-36	0.103704	0.693	0.437	1.11853e-31	0
Ighm	6.07971e-36	0.103835	0.697	0.43	1.21187e-31	0
Pogz	8.01665e-36	0.174392	0.325	0.151	1.59796e-31	0
Pald1	8.84963e-36	0.157881	0.58	0.357	1.764e-31	0
Ik	1.01684e-35	0.123795	0.659	0.4	2.02687e-31	0
Atg101	1.04801e-35	0.135422	0.403	0.21	2.089e-31	0
Atp6ap2	1.0775e-35	0.14106	0.907	0.589	2.14779e-31	0
Lin54	1.14945e-35	0.143839	0.403	0.208	2.2912e-31	0
Rsbn1l	1.27808e-35	0.0876919	0.482	0.269	2.5476e-31	0
Ran	1.28865e-35	0.10058	0.761	0.49	2.56867e-31	0
Wdr44	1.31583e-35	0.191525	0.333	0.155	2.62284e-31	0
Psen1	1.59183e-35	0.133469	0.414	0.218	3.173e-31	0
Gdi2	1.60761e-35	0.125655	0.907	0.59	3.20445e-31	0
Tial1	1.6529e-35	0.135288	0.473	0.27	3.29473e-31	0
Hnrnpd	1.65987e-35	0.0986058	0.734	0.471	3.30863e-31	0
Son	1.67332e-35	0.168946	0.984	0.689	3.33543e-31	0
Zscan26	1.94833e-35	0.0890307	0.383	0.187	3.88361e-31	0
Hsd17b12	2.20327e-35	0.0799525	0.533	0.315	4.39178e-31	0
Zfand6	2.52877e-35	0.0645154	0.583	0.35	5.04059e-31	0
Fam91a1	2.56726e-35	0.12221	0.539	0.312	5.11732e-31	0
Klf3	2.91691e-35	0.125541	0.545	0.315	5.81428e-31	0
Stau1	2.91951e-35	0.162118	0.454	0.256	5.81945e-31	0
Fes	3.03273e-35	0.149361	0.508	0.291	6.04514e-31	0
Man1c1	3.06941e-35	0.151059	0.566	0.34	6.11826e-31	0
Tspan31	3.19437e-35	0.0912378	0.509	0.299	6.36734e-31	0
Stat3	3.30198e-35	0.176288	0.889	0.564	6.58183e-31	0
Ube2q1	3.35229e-35	0.111707	0.495	0.277	6.68212e-31	0
Cd68	3.42048e-35	0.217576	0.954	0.623	6.81804e-31	0
Rabep1	3.57689e-35	0.105738	0.352	0.168	7.12981e-31	0
Pold4	4.85869e-35	0.128487	0.665	0.409	9.68483e-31	0
Mta2	5.12408e-35	0.186027	0.467	0.269	1.02138e-30	0
Tm9sf3	5.77058e-35	0.0617809	0.762	0.479	1.15025e-30	0
Anp32a	5.81196e-35	0.0518149	0.667	0.417	1.1585e-30	0
Bsdc1	5.94687e-35	0.119028	0.414	0.217	1.18539e-30	0
H2-DMb1	5.97642e-35	0.190053	0.531	0.317	1.19128e-30	0
Tmem59	6.00089e-35	0.0569393	0.891	0.603	1.19616e-30	0
Pros1	6.12227e-35	0.146611	0.548	0.325	1.22035e-30	0
Rsrp1	6.22785e-35	0.0120552	0.827	0.53	1.2414e-30	0
Agmo	6.27373e-35	0.159508	0.42	0.226	1.25054e-30	0
Dnaja2	6.95199e-35	0.100501	0.693	0.427	1.38574e-30	0
A630001G21Rik	7.53921e-35	0.164641	0.413	0.221	1.50279e-30	0
Mfng	7.9323e-35	0.119815	0.606	0.379	1.58114e-30	0
Rabgef1	8.22039e-35	0.172719	0.669	0.414	1.63857e-30	0
Rbbp8	8.61944e-35	0.169894	0.538	0.318	1.71811e-30	0
Kat6a	9.63368e-35	0.13622	0.474	0.269	1.92028e-30	0
Spty2d1	1.1004e-34	0.116992	0.613	0.37	2.19342e-30	0
1700017B05Rik	1.12116e-34	0.150297	0.519	0.299	2.2348e-30	0
Slc50a1	1.12753e-34	0.0416083	0.499	0.286	2.2475e-30	0
Dnajb11	1.14773e-34	0.0909458	0.515	0.296	2.28777e-30	0
Olfml3	1.28176e-34	0.262855	0.983	0.706	2.55493e-30	0
Rnf130	1.57061e-34	0.0798036	0.855	0.546	3.1307e-30	0
Raly	1.65943e-34	0.107076	0.802	0.496	3.30774e-30	0
Ccar1	1.75123e-34	0.104911	0.525	0.304	3.49073e-30	0
Ppp1r2	1.7698e-34	0.0813546	0.691	0.43	3.52774e-30	0
Ppp1r21	1.80835e-34	0.112741	0.407	0.213	3.60458e-30	0
Tmem135	1.92271e-34	0.172171	0.441	0.242	3.83254e-30	0
Rac1	2.00682e-34	0.112508	0.919	0.596	4.00019e-30	0
Samd4b	2.03569e-34	0.128976	0.606	0.372	4.05774e-30	0
Fam133b	2.04753e-34	0.0800857	0.627	0.375	4.08134e-30	0
Dmtf1	2.38979e-34	0.141716	0.372	0.187	4.76358e-30	0
Tet2	2.44977e-34	0.1222	0.477	0.263	4.88314e-30	0
Rel	2.52525e-34	0.224657	0.958	0.622	5.03358e-30	0
Cxxc5	2.53648e-34	0.0817581	0.536	0.309	5.05596e-30	0
Sltm	2.57471e-34	0.0736919	0.526	0.303	5.13217e-30	0
Psmd12	2.61308e-34	0.147956	0.604	0.378	5.20865e-30	0
Psmd8	2.77564e-34	0.111845	0.745	0.478	5.53268e-30	0
Gcnt1	2.78079e-34	0.133867	0.398	0.205	5.54295e-30	0
Kdelr1	3.14266e-34	0.0890031	0.528	0.316	6.26427e-30	0
Abca1	5.00692e-34	0.137254	0.645	0.404	9.9803e-30	0
Setd3	5.05494e-34	0.0385133	0.464	0.264	1.0076e-29	0
Atp6v1d	5.17751e-34	0.178482	0.729	0.461	1.03203e-29	0
Trim26	5.37668e-34	0.124382	0.461	0.254	1.07173e-29	0
Srsf4	5.66809e-34	0.113555	0.312	0.14	1.12982e-29	0
Zfp710	5.9003e-34	0.112722	0.487	0.276	1.17611e-29	0
Ube2i	6.17343e-34	0.119163	0.817	0.524	1.23055e-29	0
Ipmk	6.35749e-34	0.184548	0.365	0.18	1.26724e-29	0
Slc46a1	6.50155e-34	0.129004	0.394	0.205	1.29595e-29	0
Ncoa3	6.60506e-34	0.0910288	0.453	0.249	1.31659e-29	0
Avl9	6.88224e-34	0.0931985	0.412	0.217	1.37184e-29	0
Zfp608	7.50685e-34	0.146362	0.284	0.121	1.49634e-29	0
Tor1a	7.82395e-34	0.0936961	0.321	0.148	1.55955e-29	0
Exoc5	7.82932e-34	0.0776004	0.546	0.321	1.56062e-29	0
Smox	8.07644e-34	0.126806	0.569	0.353	1.60988e-29	0
Tnfrsf21	8.09214e-34	0.116394	0.567	0.342	1.61301e-29	0
Foxn3	9.71711e-34	0.021003	0.827	0.532	1.93691e-29	0
Mrps15	9.8241e-34	0.0924904	0.421	0.228	1.95824e-29	0
Rtn3	1.02208e-33	0.0276203	0.756	0.492	2.03731e-29	0
Arih1	1.09069e-33	0.0903538	0.64	0.405	2.17407e-29	0
Hexb	1.14009e-33	0.220749	1	0.883	2.27255e-29	0
Phf14	1.23293e-33	0.144799	0.504	0.298	2.45759e-29	0
Fam193a	1.26787e-33	0.109739	0.413	0.217	2.52725e-29	0
Sall1	1.31983e-33	0.124723	0.503	0.29	2.63081e-29	0
Herc2	1.32531e-33	0.067293	0.577	0.348	2.64175e-29	0
Ddx39b	1.41593e-33	0.0426132	0.711	0.46	2.82237e-29	0
Slc5a3	1.66327e-33	0.174965	0.368	0.18	3.3154e-29	0
Psmd7	1.85259e-33	0.0393862	0.618	0.384	3.69276e-29	0
Ppp4r2	2.06859e-33	0.131755	0.643	0.402	4.12331e-29	0
Kctd12	2.0942e-33	0.266335	0.966	0.672	4.17437e-29	0
Sirt1	2.15768e-33	0.134387	0.352	0.17	4.30091e-29	0
Atp1b3	2.23435e-33	0.0706625	0.744	0.479	4.45373e-29	0
Med13	2.25251e-33	0.130964	0.64	0.405	4.48992e-29	0
Eef2k	2.34187e-33	0.129038	0.584	0.362	4.66804e-29	0
Gps2	2.47934e-33	0.107803	0.501	0.291	4.94207e-29	0
Ykt6	2.50567e-33	0.127385	0.427	0.234	4.99456e-29	0
Nxf1	2.68574e-33	0.120572	0.401	0.216	5.35348e-29	0
Havcr2	2.96892e-33	0.122989	0.599	0.357	5.91794e-29	0
Cpsf7	3.06929e-33	0.134768	0.4	0.211	6.11802e-29	0
Fip1l1	3.10288e-33	0.123543	0.452	0.254	6.18498e-29	0
Rgl2	3.49836e-33	0.122411	0.456	0.257	6.97329e-29	0
Sipa1	3.74198e-33	0.118609	0.731	0.467	7.45889e-29	0
Dazap1	3.98915e-33	0.0952747	0.475	0.275	7.95157e-29	0
Naa15	4.06435e-33	0.123891	0.575	0.352	8.10147e-29	0
Htra2	4.53437e-33	0.104399	0.442	0.245	9.03835e-29	0
Smad7	4.58493e-33	0.0767157	0.845	0.562	9.13913e-29	0
Matr3	4.60654e-33	0.0305989	0.608	0.377	9.18222e-29	0
Shoc2	4.72023e-33	0.123447	0.343	0.169	9.40884e-29	0
Pacsin2	4.84337e-33	0.168898	0.507	0.302	9.6543e-29	0
Ms4a6b	5.42177e-33	0.173554	0.405	0.216	1.08072e-28	0
Eif4e2	5.82712e-33	0.117702	0.627	0.402	1.16152e-28	0
Hmox2	5.95962e-33	0.0619525	0.56	0.348	1.18793e-28	0
Tcn2	7.56033e-33	0.124386	0.809	0.524	1.507e-28	0
Cct3	7.57145e-33	0.0455266	0.612	0.382	1.50922e-28	0
Sox4	7.95178e-33	0.188584	0.578	0.349	1.58503e-28	0
Arid5a	8.19088e-33	0.161188	0.619	0.378	1.63269e-28	0
Slc4a7	8.3477e-33	0.127638	0.482	0.276	1.66395e-28	0
Pacc1	9.01986e-33	0.191738	0.397	0.213	1.79793e-28	0
Srp72	9.44514e-33	0.101756	0.481	0.278	1.8827e-28	0
Ophn1	1.03413e-32	0.109429	0.627	0.395	2.06133e-28	0
Arl8b	1.05256e-32	0.128277	0.637	0.403	2.09807e-28	0
Ndfip1	1.26785e-32	0.0812182	0.867	0.571	2.52721e-28	0
Rbmx	1.2752e-32	0.162308	0.301	0.139	2.54186e-28	0
Nabp1	1.27718e-32	0.17923	0.33	0.156	2.54581e-28	0
Fiz1	1.27987e-32	0.114795	0.325	0.156	2.55116e-28	0
Mecp2	1.34217e-32	0.0911736	0.331	0.16	2.67534e-28	0
Naa35	1.56756e-32	0.173614	0.457	0.26	3.12462e-28	0
Mir99ahg	1.95895e-32	0.0440469	0.545	0.325	3.90477e-28	0
Camk2g	2.20948e-32	0.118746	0.256	0.106	4.40415e-28	0
Prpf4b	2.64464e-32	0.0643325	0.548	0.329	5.27157e-28	0
Slmap	2.7486e-32	0.161635	0.519	0.304	5.47879e-28	0
Etv6	2.95521e-32	0.142321	0.382	0.201	5.89061e-28	0
Smg1	3.16514e-32	0.0549927	0.555	0.341	6.30907e-28	0
Zfp384	3.44295e-32	0.154364	0.41	0.225	6.86284e-28	0
Ctbp2	3.54175e-32	0.145629	0.424	0.236	7.05978e-28	0
Tpp1	4.26172e-32	0.0859123	0.725	0.467	8.49489e-28	0
Cdc26	4.30128e-32	0.0552214	0.368	0.189	8.57375e-28	0
Xpr1	4.36924e-32	0.180581	0.315	0.153	8.70921e-28	0
Atxn2l	4.4505e-32	0.102763	0.565	0.353	8.87118e-28	0
Mtdh	4.71314e-32	0.184189	0.969	0.648	9.3947e-28	0
Sall3	5.03262e-32	0.179601	0.396	0.21	1.00315e-27	0
Oma1	5.12922e-32	0.109073	0.284	0.123	1.02241e-27	0
Caprin1	5.36108e-32	0.0809786	0.665	0.427	1.06862e-27	0
Fam49b	6.30284e-32	0.122113	0.912	0.575	1.25634e-27	0
Hspa1b	6.3957e-32	0.650244	0.701	0.464	1.27486e-27	0
H2afy	6.83137e-32	0.0646839	0.646	0.421	1.3617e-27	0
Atp6v1h	7.20788e-32	0.0907022	0.61	0.376	1.43675e-27	0
Spcs2	7.70093e-32	0.0843605	0.808	0.528	1.53503e-27	0
Atp6v0b	1.00813e-31	0.19692	0.991	0.704	2.00951e-27	0
Rbm4b	1.0614e-31	0.0579044	0.355	0.174	2.11569e-27	0
Ppp1r11	1.10196e-31	0.145232	0.758	0.478	2.19653e-27	0
N4bp2l2	1.11192e-31	0.0397482	0.626	0.394	2.21639e-27	0
Tmem176b	1.13974e-31	0.156192	0.83	0.547	2.27184e-27	0
Lman2	1.1865e-31	0.0857765	0.532	0.33	2.36505e-27	0
Ddi2	1.20675e-31	0.154297	0.417	0.234	2.40541e-27	0
Peli2	1.32315e-31	0.146807	0.371	0.192	2.63743e-27	0
Fnbp4	1.32484e-31	0.0947825	0.393	0.209	2.6408e-27	0
Cnot2	1.32877e-31	0.119233	0.415	0.227	2.64864e-27	0
Brd8	1.39925e-31	0.0625607	0.267	0.111	2.78913e-27	0
Tmco1	1.40161e-31	0.0918555	0.584	0.366	2.79383e-27	0
Trem2	1.41558e-31	0.239626	0.996	0.754	2.82167e-27	0
Spag7	1.54947e-31	0.128717	0.341	0.171	3.08856e-27	0
Gns	1.6795e-31	0.124987	0.845	0.548	3.34774e-27	0
Spag9	1.71416e-31	0.100001	0.856	0.565	3.41683e-27	0
Csde1	1.73623e-31	0.0662542	0.821	0.536	3.46082e-27	0
H2-K1	1.73948e-31	0.242979	0.996	0.742	3.4673e-27	0
Hfe	1.7636e-31	0.124798	0.494	0.295	3.51538e-27	0
Pid1	2.13408e-31	0.141355	0.395	0.214	4.25386e-27	0
Cables1	2.15102e-31	0.137963	0.495	0.291	4.28763e-27	0
Dnajc1	2.2265e-31	0.0971974	0.424	0.233	4.43807e-27	0
Tab2	2.2611e-31	0.117529	0.605	0.378	4.50705e-27	0
Ddost	2.28515e-31	0.0767828	0.661	0.427	4.55498e-27	0
Zfp706	2.56439e-31	0.00263241	0.747	0.474	5.1116e-27	0
Ergic3	2.73434e-31	0.0916712	0.667	0.437	5.45036e-27	0
Maea	2.97539e-31	0.0729649	0.36	0.182	5.93084e-27	0
Hprt	3.2188e-31	0.102183	0.597	0.37	6.41602e-27	0
Zswim6	3.2802e-31	0.135367	0.609	0.38	6.53843e-27	0
Klhl7	3.30151e-31	0.14062	0.38	0.202	6.58091e-27	0
Slc25a28	3.75398e-31	0.073033	0.266	0.113	7.4828e-27	0
Csrnp1	3.80898e-31	0.129973	0.885	0.558	7.59244e-27	0
Clic1	3.93922e-31	0.173516	0.949	0.613	7.85204e-27	0
Bcl7b	4.38221e-31	0.0617405	0.489	0.291	8.73505e-27	0
Sdf2l1	4.43305e-31	0.15613	0.507	0.302	8.8364e-27	0
Nup98	4.78909e-31	0.101158	0.647	0.413	9.54609e-27	0
Jmjd6	5.10531e-31	0.125799	0.443	0.258	1.01764e-26	0
Siglech	5.26753e-31	0.227485	0.977	0.648	1.04998e-26	0
Mapk8	5.68377e-31	0.119314	0.327	0.16	1.13295e-26	0
Ypel5	6.20257e-31	0.146642	0.432	0.246	1.23636e-26	0
Nfat5	6.32972e-31	0.148324	0.665	0.422	1.2617e-26	0
Spsb1	6.98263e-31	0.0798705	0.291	0.13	1.39185e-26	0
Hnrnph3	7.43307e-31	0.0405351	0.383	0.201	1.48163e-26	0
Mlxipl	7.62924e-31	0.122772	0.426	0.243	1.52074e-26	0
Ythdf3	8.27554e-31	0.100976	0.469	0.272	1.64956e-26	0
Ppt1	8.58002e-31	0.101782	0.69	0.449	1.71026e-26	0
Rbm6	8.62853e-31	0.0558035	0.374	0.192	1.71993e-26	0
Casp3	8.66851e-31	0.150202	0.312	0.151	1.72789e-26	0
Gxylt1	1.00336e-30	0.117678	0.45	0.256	2e-26	0
Rab43	1.00354e-30	0.125134	0.438	0.248	2.00035e-26	0
Foxo3	1.03639e-30	0.163723	0.455	0.257	2.06584e-26	0
Pten	1.07369e-30	0.0511833	0.636	0.403	2.14018e-26	0
Ube2d2a	1.09814e-30	0.050417	0.862	0.565	2.18892e-26	0
Fmr1	1.17127e-30	0.0781485	0.422	0.236	2.33469e-26	0
Sarnp	1.19916e-30	0.0667199	0.476	0.28	2.39029e-26	0
Rab5if	1.24066e-30	0.080498	0.526	0.315	2.47302e-26	0
Idh2	1.27861e-30	0.138996	0.547	0.344	2.54864e-26	0
Ctsf	1.29642e-30	0.07803	0.717	0.459	2.58415e-26	0
Tbc1d9	1.36136e-30	0.14388	0.498	0.292	2.7136e-26	0
Slc35c2	1.4694e-30	0.0942116	0.495	0.3	2.92895e-26	0
Gtpbp2	1.49192e-30	0.132429	0.4	0.219	2.97385e-26	0
Clint1	1.60884e-30	0.111431	0.595	0.372	3.2069e-26	0
Dip2b	1.61124e-30	0.00567758	0.623	0.386	3.21168e-26	0
Birc3	1.64118e-30	0.122207	0.605	0.381	3.27136e-26	0
Snx2	1.74944e-30	0.119331	0.509	0.313	3.48716e-26	0
Plod1	1.82849e-30	0.0740362	0.556	0.343	3.64472e-26	0
Hspd1	1.83296e-30	0.252443	0.68	0.443	3.65364e-26	0
Plxdc2	1.90369e-30	0.125224	0.951	0.626	3.79462e-26	0
Itgb2	2.16196e-30	0.109561	0.733	0.474	4.30943e-26	0
Fam76b	2.18166e-30	0.100849	0.295	0.137	4.3487e-26	0
Ogdh	2.19403e-30	0.118284	0.364	0.188	4.37336e-26	0
Fyttd1	2.2041e-30	0.115601	0.368	0.192	4.39344e-26	0
H2-T23	2.35028e-30	0.104351	0.679	0.447	4.68481e-26	0
Mdm4	2.62697e-30	0.085231	0.426	0.237	5.23634e-26	0
Adora3	2.66545e-30	0.149323	0.3	0.138	5.31305e-26	0
Mlph	2.92292e-30	0.159963	0.407	0.227	5.82626e-26	0
Brox	3.15716e-30	0.132087	0.349	0.182	6.29316e-26	0
Stub1	3.46958e-30	0.0372607	0.468	0.271	6.91592e-26	0
Pdia4	3.49617e-30	0.154918	0.415	0.237	6.96892e-26	0
Rbm42	3.50115e-30	0.0603707	0.586	0.375	6.97883e-26	0
Cd33	3.86126e-30	0.0849356	0.733	0.471	7.69664e-26	0
Pcnp	4.02326e-30	0.027823	0.579	0.36	8.01956e-26	0
Klf11	4.44253e-30	0.141898	0.262	0.115	8.85529e-26	0
Rapgef6	5.01848e-30	0.0961605	0.491	0.29	1.00033e-25	0
Helz	5.64287e-30	0.137503	0.343	0.176	1.12479e-25	0
Adrb1	6.12535e-30	0.115722	0.253	0.105	1.22097e-25	0
Czib	6.37873e-30	0.10462	0.351	0.182	1.27147e-25	0
Dhx15	7.86448e-30	0.138289	0.527	0.325	1.56763e-25	0
Ccnl2	8.97599e-30	0.0479938	0.531	0.325	1.78918e-25	0
Uhrf2	9.10266e-30	0.096202	0.448	0.26	1.81443e-25	0
Cebpa	9.9126e-30	0.226704	0.745	0.487	1.97588e-25	0
Ociad1	1.07763e-29	0.0263026	0.588	0.375	2.14804e-25	0
Rbmxl1	1.11194e-29	0.112094	0.487	0.291	2.21643e-25	0
Hnrnpm	1.22819e-29	0.0704204	0.76	0.492	2.44815e-25	0
Prrc2c	1.22865e-29	0.0732399	0.839	0.559	2.44906e-25	0
Lncpint	1.2498e-29	0.182193	0.544	0.335	2.49123e-25	0
Ascc3	1.36e-29	0.103201	0.501	0.306	2.71089e-25	0
Hsp90aa1	1.3758e-29	0.471601	0.984	0.823	2.74238e-25	0
Cct2	1.42352e-29	0.02998	0.661	0.429	2.8375e-25	0
Fkbp4	1.49153e-29	0.0246507	0.466	0.268	2.97307e-25	0
Pld1	1.64677e-29	0.0834678	0.313	0.153	3.28251e-25	0
Slc7a8	1.67319e-29	0.118048	0.648	0.416	3.33516e-25	0
Trappc6b	1.69627e-29	0.0719286	0.43	0.246	3.38117e-25	0
Tmem179b	1.72667e-29	0.0779795	0.395	0.217	3.44178e-25	0
Sp1	1.75986e-29	0.101371	0.367	0.195	3.50793e-25	0
Zrsr2	1.85295e-29	0.0885384	0.613	0.392	3.69349e-25	0
Fam3c	1.91777e-29	0.114732	0.305	0.147	3.82269e-25	0
Cct4	2.27473e-29	0.062115	0.635	0.404	4.53422e-25	0
Dynll1	2.28485e-29	0.0283077	0.837	0.565	4.55439e-25	0
Gse1	2.49239e-29	0.124519	0.305	0.146	4.96809e-25	0
Rrbp1	2.52595e-29	0.187844	0.968	0.659	5.03498e-25	0
Fmnl1	2.61013e-29	0.133408	0.472	0.286	5.20277e-25	0
Tmem183a	2.75153e-29	0.125778	0.317	0.157	5.48463e-25	0
Ddx21	2.83941e-29	0.132874	0.713	0.459	5.6598e-25	0
Gmeb1	2.88387e-29	0.127197	0.303	0.145	5.74841e-25	0
Hnrnpu	3.34541e-29	0.170645	0.953	0.646	6.66841e-25	0
Gm15708	3.40872e-29	0.159353	0.301	0.145	6.79459e-25	0
Sh2b3	3.59171e-29	0.0995896	0.57	0.362	7.15936e-25	0
Dcakd	3.64026e-29	0.12914	0.275	0.125	7.25612e-25	0
Tnrc6c	3.94622e-29	0.00886353	0.502	0.304	7.866e-25	0
Eed	4.04896e-29	0.137708	0.315	0.154	8.07079e-25	0
Ssr1	4.61897e-29	0.045736	0.588	0.382	9.20699e-25	0
Ppp6r3	4.63132e-29	0.0623386	0.467	0.275	9.23161e-25	0
Aftph	4.8524e-29	0.117114	0.468	0.285	9.67228e-25	0
Laptm4a	4.8554e-29	0.0834493	0.896	0.598	9.67826e-25	0
Cysltr1	4.86081e-29	0.13698	0.335	0.171	9.68906e-25	0
Syngr1	4.94618e-29	0.108798	0.807	0.52	9.85921e-25	0
Cdc34	6.3323e-29	0.0973564	0.299	0.146	1.26222e-24	0
Lrp1	6.33678e-29	0.102016	0.583	0.372	1.26311e-24	0
Ifngr1	6.63312e-29	0.101131	0.836	0.551	1.32218e-24	0
Ist1	6.77393e-29	0.075162	0.502	0.306	1.35025e-24	0
Elavl1	7.24056e-29	0.100628	0.587	0.378	1.44326e-24	0
Actg1	7.441e-29	0.285158	0.998	0.882	1.48321e-24	0
Phkg2	8.03352e-29	0.111883	0.257	0.114	1.60132e-24	0
Terf2	8.10144e-29	0.149049	0.315	0.158	1.61486e-24	0
Capzb	8.12488e-29	0.0887328	0.856	0.545	1.61953e-24	0
Rcbtb2	8.17314e-29	0.1453	0.599	0.385	1.62915e-24	0
Klhl24	8.23225e-29	0.0617723	0.486	0.286	1.64093e-24	0
Fam102b	8.29721e-29	0.123136	0.71	0.448	1.65388e-24	0
Traf3ip3	8.3577e-29	0.15812	0.292	0.14	1.66594e-24	0
Vezf1	9.90106e-29	0.113505	0.533	0.333	1.97358e-24	0
Srsf9	1.04643e-28	0.0730332	0.76	0.506	2.08585e-24	0
Lrch1	1.05112e-28	0.116753	0.333	0.171	2.0952e-24	0
Wdr26	1.1023e-28	0.0764616	0.835	0.53	2.19721e-24	0
Rab40c	1.10664e-28	0.0547199	0.281	0.128	2.20587e-24	0
Hnrnpa2b1	1.37808e-28	0.155408	0.973	0.699	2.74694e-24	0
Srsf1	1.46957e-28	0.124205	0.355	0.189	2.92929e-24	0
Herc4	1.51399e-28	0.103391	0.29	0.138	3.01784e-24	0
Serinc1	1.51581e-28	0.0050796	0.815	0.549	3.02146e-24	0
Gm47664	1.53341e-28	0.0992783	0.482	0.29	3.05655e-24	0
Bmyc	1.54271e-28	0.0474974	0.533	0.336	3.07507e-24	0
Pnpla7	1.67764e-28	0.136233	0.459	0.272	3.34404e-24	0
Hexa	1.71687e-28	0.172752	0.97	0.639	3.42224e-24	0
Zfhx3	1.88387e-28	0.14537	0.938	0.599	3.75511e-24	0
Pura	1.93256e-28	0.0168941	0.736	0.491	3.85217e-24	0
Sppl2a	2.01751e-28	0.0846665	0.568	0.356	4.02151e-24	0
Slc44a2	2.26299e-28	0.107379	0.402	0.225	4.51082e-24	0
Uimc1	2.32914e-28	0.0910647	0.266	0.121	4.64268e-24	0
Rassf2	2.42074e-28	0.0134514	0.479	0.289	4.82525e-24	0
Cept1	2.59113e-28	0.0603658	0.376	0.205	5.16491e-24	0
Rassf1	3.1012e-28	0.125427	0.543	0.344	6.18162e-24	0
Tnrc6b	3.17061e-28	0.0763552	0.545	0.341	6.31997e-24	0
Stx7	3.20991e-28	0.0444211	0.679	0.44	6.39831e-24	0
Psma4	3.34954e-28	0.0739502	0.517	0.326	6.67664e-24	0
Rin3	3.45722e-28	0.141513	0.292	0.142	6.89127e-24	0
Slc25a5	3.64269e-28	0.147435	0.926	0.612	7.26096e-24	0
Rcor1	3.81695e-28	0.147808	0.3	0.148	7.60832e-24	0
Acvr1	4.19964e-28	0.129172	0.279	0.131	8.37114e-24	0
Vrk1	4.22104e-28	0.15228	0.403	0.23	8.41379e-24	0
Usp12	4.29241e-28	0.113043	0.327	0.17	8.55606e-24	0
Srpk1	4.91836e-28	0.121882	0.313	0.157	9.80378e-24	0
Cct8	5.00868e-28	0.0756278	0.64	0.424	9.98379e-24	0
Bcl6	5.48167e-28	0.21999	0.436	0.262	1.09266e-23	0
Rab7	5.50594e-28	0.0954536	0.827	0.539	1.0975e-23	0
Cdk11b	5.50596e-28	0.07196	0.579	0.368	1.0975e-23	0
Srsf6	5.55641e-28	0.0524338	0.578	0.365	1.10756e-23	0
Taz	6.02965e-28	0.0900103	0.428	0.251	1.20189e-23	0
Katna1	6.18511e-28	0.172504	0.541	0.341	1.23288e-23	0
Poldip3	6.53433e-28	0.0710811	0.438	0.259	1.30249e-23	0
Ppm1g	6.83124e-28	0.0339744	0.454	0.268	1.36167e-23	0
Rcn2	6.99131e-28	0.0766776	0.457	0.268	1.39358e-23	0
Dnttip1	7.68232e-28	0.108095	0.366	0.2	1.53132e-23	0
Pfdn2	7.88889e-28	0.00645981	0.63	0.407	1.57249e-23	0
Nagpa	9.9359e-28	0.108331	0.45	0.271	1.98052e-23	0
Sppl3	1.01427e-27	0.105137	0.415	0.242	2.02175e-23	0
Ywhab	1.02286e-27	0.033021	0.703	0.462	2.03887e-23	0
Smc3	1.08752e-27	0.0739567	0.37	0.201	2.16776e-23	0
Azi2	1.27265e-27	0.134661	0.382	0.215	2.53678e-23	0
Coro1a	1.2791e-27	0.143505	0.927	0.596	2.54964e-23	0
Srcap	1.28779e-27	0.0368833	0.393	0.22	2.56695e-23	0
Eif2s3y	1.38513e-27	0.0915538	0.516	0.327	2.76098e-23	0
Zfp467	1.40408e-27	0.151621	0.349	0.187	2.79874e-23	0
Bfar	1.40923e-27	0.121276	0.395	0.219	2.80902e-23	0
Adipor1	1.47434e-27	0.0855326	0.609	0.4	2.93881e-23	0
Nr1h2	1.47566e-27	0.0929135	0.458	0.279	2.94144e-23	0
Hspa4	1.54677e-27	0.107395	0.603	0.388	3.08317e-23	0
Txndc9	1.57026e-27	0.0456764	0.496	0.309	3.13001e-23	0
Cebpg	1.58467e-27	0.099452	0.634	0.416	3.15872e-23	0
Hdac1	1.59488e-27	0.122207	0.438	0.259	3.17907e-23	0
Pkn1	1.63555e-27	0.0778303	0.573	0.367	3.26015e-23	0
Grk2	1.69497e-27	0.0924434	0.64	0.414	3.37859e-23	0
Rnf145	1.71966e-27	0.112494	0.3	0.147	3.4278e-23	0
Gmpr	1.72905e-27	0.140569	0.324	0.168	3.44651e-23	0
Osbpl11	1.7343e-27	0.152646	0.364	0.202	3.45698e-23	0
Znrf2	1.78596e-27	0.146165	0.45	0.274	3.55995e-23	0
Papola	1.88225e-27	0.0686958	0.588	0.373	3.75189e-23	0
Rpn2	1.92469e-27	0.0601556	0.743	0.49	3.83649e-23	0
Clptm1	2.02812e-27	0.074005	0.521	0.319	4.04265e-23	0
Hagh	2.05567e-27	0.043944	0.362	0.194	4.09756e-23	0
Hmgn1	2.36195e-27	0.094161	0.759	0.499	4.70807e-23	0
Gm16286	2.47983e-27	0.0141623	0.622	0.394	4.94305e-23	0
Pias1	2.57775e-27	0.111696	0.457	0.276	5.13823e-23	0
Dapk3	2.61421e-27	0.0823012	0.366	0.199	5.21091e-23	0
1110004F10Rik	2.75455e-27	0.00485674	0.477	0.288	5.49064e-23	0
Rhoa	2.78553e-27	0.191463	0.987	0.723	5.5524e-23	0
Surf4	2.80125e-27	0.116651	0.481	0.294	5.58374e-23	0
Kdm3a	2.80429e-27	0.124919	0.384	0.214	5.58979e-23	0
Zfp91	2.89922e-27	0.0410763	0.603	0.385	5.77901e-23	0
Irf3	3.32304e-27	0.0939448	0.368	0.201	6.62381e-23	0
Ppp6c	3.40373e-27	0.0937261	0.482	0.293	6.78465e-23	0
Ttr	3.63236e-27	0.133098	0.677	0.473	7.24039e-23	0
Ssbp2	3.72912e-27	0.114316	0.351	0.188	7.43326e-23	0
Tle3	3.88075e-27	0.0749572	0.438	0.26	7.73549e-23	0
Otulin	3.91635e-27	0.116975	0.432	0.251	7.80646e-23	0
Cln3	4.34509e-27	0.082481	0.421	0.246	8.66108e-23	0
Yipf3	4.58686e-27	0.0626915	0.414	0.24	9.143e-23	0
Elf2	4.97575e-27	0.0578398	0.532	0.333	9.91817e-23	0
Mgat1	4.97869e-27	0.126127	0.476	0.297	9.92402e-23	0
Atp6v1e1	5.19449e-27	0.147944	0.762	0.517	1.03542e-22	0
Blnk	5.37663e-27	0.110899	0.829	0.53	1.07172e-22	0
Fcgrt	5.7426e-27	0.0841008	0.489	0.305	1.14467e-22	0
Fchsd2	6.20874e-27	0.0407967	0.537	0.325	1.23759e-22	0
Kcnk13	6.4908e-27	0.0593581	0.411	0.238	1.29381e-22	0
Kbtbd2	7.40391e-27	0.119594	0.447	0.269	1.47582e-22	0
Tmem170b	8.01048e-27	0.0924785	0.293	0.144	1.59673e-22	0
Neu1	8.0616e-27	0.140222	0.608	0.398	1.60692e-22	0
Lactb	8.20768e-27	0.133666	0.406	0.237	1.63604e-22	0
Ctsa	8.27422e-27	0.171054	0.963	0.651	1.6493e-22	0
Nub1	8.3582e-27	0.0808168	0.41	0.236	1.66604e-22	0
Kmt5b	9.48937e-27	0.113935	0.339	0.182	1.89152e-22	0
Chmp4b	1.05037e-26	0.0604748	0.76	0.499	2.09371e-22	0
Wasf2	1.0569e-26	0.11271	0.875	0.561	2.10672e-22	0
Rab4b	1.29924e-26	0.0105285	0.489	0.303	2.58978e-22	0
Tbc1d17	1.31475e-26	0.0555094	0.393	0.225	2.62068e-22	0
Ski	1.39288e-26	0.0964471	0.78	0.517	2.77643e-22	0
Man2b1	1.45504e-26	0.0961332	0.883	0.574	2.90033e-22	0
Snx29	1.5847e-26	0.109316	0.39	0.22	3.15878e-22	0
Whrn	1.60029e-26	0.134274	0.468	0.289	3.18986e-22	0
Nup153	1.68769e-26	0.0728921	0.405	0.228	3.36407e-22	0
Gm47283	1.70477e-26	0.0984257	0.622	0.405	3.39811e-22	0
Vps9d1	1.76076e-26	0.116496	0.287	0.141	3.50972e-22	0
Asap1	1.77394e-26	0.089373	0.553	0.357	3.53599e-22	0
Upk1b	1.77858e-26	0.194061	0.373	0.204	3.54524e-22	0
Cd302	1.84047e-26	0.120432	0.484	0.299	3.66861e-22	0
Mapk1ip1l	1.88777e-26	0.0738587	0.507	0.315	3.76289e-22	0
Atraid	1.94396e-26	0.0592096	0.642	0.422	3.87489e-22	0
Smap1	1.94979e-26	0.0683146	0.482	0.305	3.88652e-22	0
Maml3	1.9858e-26	0.117753	0.403	0.23	3.9583e-22	0
Cux1	2.1952e-26	0.119894	0.522	0.329	4.3757e-22	0
Zfr	2.32659e-26	0.0552704	0.499	0.314	4.6376e-22	0
Cdk12	2.38705e-26	0.0219971	0.599	0.385	4.75811e-22	0
Rnf126	2.80882e-26	0.0851402	0.307	0.158	5.59882e-22	0
Fubp1	2.88462e-26	0.0412307	0.761	0.502	5.74992e-22	0
Nsfl1c	2.90032e-26	0.0332811	0.403	0.235	5.78121e-22	0
Nfyc	2.90913e-26	0.127938	0.26	0.121	5.79876e-22	0
Rgs10	2.92306e-26	0.228981	0.987	0.669	5.82653e-22	0
Api5	2.96385e-26	0.0989649	0.385	0.223	5.90785e-22	0
Gm10138	3.19879e-26	0.111561	0.264	0.121	6.37614e-22	0
Spns1	3.53235e-26	0.0350186	0.42	0.246	7.04104e-22	0
B4galt3	3.68996e-26	0.0890633	0.299	0.149	7.3552e-22	0
Mcfd2	3.69836e-26	0.0921686	0.498	0.311	7.37194e-22	0
Dlst	4.08374e-26	0.0447067	0.479	0.297	8.14012e-22	0
Magoh	4.09321e-26	0.0970026	0.511	0.324	8.159e-22	0
Herc1	4.12302e-26	0.0780324	0.427	0.252	8.21841e-22	0
Pou2f2	4.72836e-26	0.0516424	0.863	0.568	9.42504e-22	0
Skp1a	5.03812e-26	0.0814922	0.493	0.306	1.00425e-21	0
Stat6	5.19229e-26	0.117497	0.461	0.278	1.03498e-21	0
Cd48	5.73087e-26	0.121076	0.37	0.206	1.14233e-21	0
Jak1	6.62711e-26	0.120959	0.856	0.546	1.32098e-21	0
Tmem168	6.8245e-26	0.0772404	0.374	0.208	1.36033e-21	0
U2surp	6.85395e-26	0.0382562	0.625	0.415	1.3662e-21	0
Tacc1	7.08953e-26	0.023914	0.808	0.529	1.41316e-21	0
Eif4g3	7.39421e-26	0.0569486	0.485	0.301	1.47389e-21	0
Prkx	7.44874e-26	0.10608	0.56	0.358	1.48476e-21	0
Cr1l	7.52739e-26	0.0901828	0.451	0.273	1.50044e-21	0
Bcl10	7.96158e-26	0.108565	0.736	0.492	1.58698e-21	0
Commd7	7.96841e-26	0.0891131	0.402	0.234	1.58834e-21	0
Picalm	7.97261e-26	0.154333	0.967	0.672	1.58918e-21	0
Tcf25	8.52732e-26	0.0411142	0.772	0.515	1.69975e-21	0
Hmgcr	8.55751e-26	0.0414754	0.271	0.128	1.70577e-21	0
Cmtm3	9.07913e-26	0.153499	0.445	0.274	1.80974e-21	0
Abi1	9.52319e-26	0.0784473	0.525	0.329	1.89826e-21	0
Pdcd10	1.05321e-25	0.00922415	0.509	0.319	2.09937e-21	0
Tex261	1.2072e-25	0.0226297	0.537	0.343	2.40631e-21	0
Eif3j1	1.28133e-25	0.0545681	0.677	0.448	2.55408e-21	0
Atp2c1	1.29512e-25	0.0277818	0.512	0.318	2.58157e-21	0
Ppox	1.31158e-25	0.102917	0.263	0.125	2.61438e-21	0
Rcsd1	1.31829e-25	0.0610913	0.608	0.384	2.62775e-21	0
Med13l	1.33729e-25	0.0884775	0.513	0.326	2.66562e-21	0
Cir1	1.37177e-25	0.0849857	0.274	0.131	2.73436e-21	0
Sipa1l1	1.38214e-25	0.142009	0.353	0.195	2.75502e-21	0
Cdc42se1	1.40957e-25	0.122032	0.487	0.313	2.8097e-21	0
Vps33a	1.42878e-25	0.107766	0.29	0.147	2.84799e-21	0
Hvcn1	1.46337e-25	0.0661432	0.567	0.358	2.91693e-21	0
Pld4	1.48094e-25	0.144852	0.956	0.631	2.95196e-21	0
Strn3	1.486e-25	0.0331248	0.378	0.21	2.96205e-21	0
Erp29	1.50219e-25	0.0579003	0.844	0.553	2.99431e-21	0
Inpp4b	1.5237e-25	0.143831	0.362	0.205	3.03719e-21	0
Zfp644	1.52662e-25	0.030647	0.517	0.322	3.04302e-21	0
Tm2d1	1.66824e-25	0.0463895	0.367	0.206	3.32531e-21	0
Creb3	1.6807e-25	0.0867549	0.349	0.193	3.35013e-21	0
Atp5a1	1.6834e-25	0.0506142	0.832	0.541	3.35552e-21	0
Gusb	1.76609e-25	0.118335	0.666	0.448	3.52035e-21	0
Ccnd3	1.77247e-25	0.0923392	0.294	0.147	3.53306e-21	0
Man1a2	1.92367e-25	0.0630613	0.589	0.388	3.83445e-21	0
Ppib	1.99548e-25	0.075317	0.881	0.585	3.97759e-21	0
Rnf115	2.03055e-25	0.0773467	0.437	0.263	4.04749e-21	0
Btbd7	2.16744e-25	0.0620527	0.39	0.219	4.32037e-21	0
Atp6v0a2	2.19961e-25	0.0585732	0.478	0.296	4.38448e-21	0
Washc2	2.38686e-25	0.104312	0.548	0.353	4.75773e-21	0
Ptp4a3	2.65761e-25	0.0399521	0.505	0.314	5.29741e-21	0
Lag3	2.7038e-25	0.0912289	0.78	0.516	5.38948e-21	0
Tmod3	2.74395e-25	0.0965499	0.459	0.287	5.46952e-21	0
Ltv1	2.89337e-25	0.127304	0.345	0.191	5.76735e-21	0
Gpsm3	3.00792e-25	0.100149	0.544	0.356	5.99569e-21	0
Kdm5b	3.04916e-25	0.128596	0.254	0.117	6.07789e-21	0
Ptbp2	3.06821e-25	0.0461995	0.307	0.16	6.11587e-21	0
Ube2k	3.28286e-25	0.0314051	0.59	0.388	6.54372e-21	0
Usp3	3.38875e-25	0.115685	0.289	0.143	6.7548e-21	0
Ctso	3.46043e-25	0.103987	0.388	0.228	6.89767e-21	0
Rbx1	3.672e-25	0.0250257	0.771	0.516	7.3194e-21	0
Nr3c1	3.94898e-25	0.0335853	0.567	0.367	7.8715e-21	0
Zfx	4.05515e-25	0.128969	0.392	0.231	8.08313e-21	0
Cd2ap	4.37938e-25	0.077246	0.532	0.34	8.72942e-21	0
Rbbp4	4.41269e-25	0.0410926	0.618	0.399	8.79582e-21	0
Emc3	4.7393e-25	0.0319361	0.514	0.328	9.44684e-21	0
Glud1	4.78193e-25	0.0664733	0.475	0.298	9.53182e-21	0
St6galnac4	4.95871e-25	0.0515946	0.531	0.34	9.8842e-21	0
Nsrp1	5.12083e-25	0.133998	0.336	0.182	1.02074e-20	0
Usp34	5.22287e-25	0.0252933	0.488	0.305	1.04107e-20	0
Tardbp	5.30312e-25	0.0507367	0.463	0.287	1.05707e-20	0
Dok1	5.70881e-25	0.0885515	0.362	0.204	1.13794e-20	0
Syncrip	6.58023e-25	0.0417263	0.677	0.449	1.31164e-20	0
Traf5	6.60049e-25	0.0793369	0.321	0.171	1.31568e-20	0
Nit1	6.95334e-25	0.0986749	0.301	0.16	1.38601e-20	0
Ppt2	6.97631e-25	0.07893	0.354	0.197	1.39059e-20	0
Tbc1d14	7.05583e-25	0.0760673	0.28	0.14	1.40644e-20	0
Slc39a7	7.70586e-25	0.0560224	0.489	0.31	1.53601e-20	0
Usf2	8.05409e-25	0.0294496	0.622	0.413	1.60542e-20	0
Zfp652	8.26369e-25	0.0810178	0.418	0.249	1.6472e-20	0
Bcas2	8.26623e-25	0.00773928	0.476	0.292	1.64771e-20	0
Jpt1	8.54857e-25	0.09409	0.765	0.507	1.70399e-20	0
Nudt9	8.76247e-25	0.0991027	0.387	0.225	1.74662e-20	0
Chuk	9.15861e-25	0.055442	0.307	0.162	1.82559e-20	0
Srsf10	9.94624e-25	0.0263616	0.582	0.385	1.98258e-20	0
Dusp16	9.96049e-25	0.116075	0.544	0.353	1.98542e-20	0
Adam15	1.15426e-24	0.0317788	0.645	0.42	2.30078e-20	0
Ergic2	1.16695e-24	0.0797495	0.413	0.249	2.32609e-20	0
Dgkd	1.20891e-24	0.0955684	0.434	0.261	2.40972e-20	0
Arl6ip1	1.34853e-24	0.0558966	0.859	0.58	2.68802e-20	0
Ube2q2	1.50023e-24	0.118867	0.313	0.169	2.99042e-20	0
Slc11a1	1.51232e-24	0.0731957	0.62	0.409	3.01451e-20	0
Nt5c2	1.52818e-24	0.0851419	0.265	0.129	3.04612e-20	0
Msrb2	1.58975e-24	0.125656	0.314	0.17	3.16886e-20	0
Sirpa	1.63425e-24	0.115765	0.952	0.638	3.25755e-20	0
Fez2	1.68811e-24	0.0866152	0.587	0.385	3.36491e-20	0
Ncor1	1.6947e-24	0.00249908	0.61	0.403	3.37804e-20	0
Arih2	1.74043e-24	0.07725	0.511	0.327	3.4692e-20	0
Pik3cg	1.82776e-24	0.17025	0.373	0.218	3.64328e-20	0
Rae1	2.04693e-24	0.0768738	0.33	0.18	4.08014e-20	0
Atp5b	2.10323e-24	0.0140632	0.86	0.579	4.19238e-20	0
Evi5	2.51179e-24	0.0907745	0.333	0.182	5.00675e-20	0
Ube2f	2.51993e-24	0.109208	0.801	0.53	5.02298e-20	0
Larp4	2.81738e-24	0.0342413	0.517	0.329	5.61589e-20	0
Rad23b	3.06736e-24	0.0634331	0.431	0.264	6.11417e-20	0
Map2k1	3.08219e-24	0.0660142	0.488	0.317	6.14372e-20	0
Cadm1	3.42453e-24	0.104284	0.414	0.247	6.82611e-20	0
Chka	3.52269e-24	0.131503	0.775	0.524	7.02177e-20	0
Cnot6l	3.67831e-24	0.0719733	0.426	0.26	7.33198e-20	0
Rogdi	3.80583e-24	0.10758	0.482	0.301	7.58615e-20	0
Lrrc3	4.00155e-24	0.121099	0.418	0.256	7.97629e-20	0
Fbxl20	4.10918e-24	0.108406	0.282	0.143	8.19082e-20	0
Atrx	4.44169e-24	0.0117395	0.642	0.423	8.85363e-20	0
Pla2g4a	4.67216e-24	0.13918	0.315	0.172	9.31301e-20	0
Napg	5.23443e-24	0.0732794	0.286	0.147	1.04338e-19	0
Tmf1	5.23602e-24	0.0168888	0.442	0.271	1.04369e-19	0
Ilk	5.23837e-24	0.0481135	0.526	0.339	1.04416e-19	0
Stk10	5.24838e-24	0.125942	0.307	0.16	1.04616e-19	0
Lmo2	5.34745e-24	0.0530751	0.723	0.483	1.06591e-19	0
Cstf3	5.35132e-24	0.12789	0.323	0.178	1.06668e-19	0
9930021J03Rik	5.38287e-24	0.0665873	0.295	0.151	1.07297e-19	0
Ttc28	6.33066e-24	0.0880676	0.539	0.346	1.26189e-19	0
Ufsp2	6.37174e-24	0.117868	0.34	0.192	1.27008e-19	0
Sp4	6.59014e-24	0.12814	0.275	0.141	1.31361e-19	0
Tex30	6.6479e-24	0.146151	0.303	0.159	1.32513e-19	0
Txndc11	6.87019e-24	0.0793697	0.287	0.145	1.36944e-19	0
Krtcap2	7.03023e-24	0.023392	0.562	0.373	1.40134e-19	0
Appbp2	7.7562e-24	0.0735982	0.438	0.274	1.54604e-19	0
Rab3ip	8.40394e-24	0.0799922	0.279	0.14	1.67516e-19	0
Parp8	8.82357e-24	0.122879	0.28	0.143	1.7588e-19	0
P2rx7	9.15177e-24	0.101973	0.408	0.244	1.82422e-19	0
Tfrc	9.58525e-24	0.152374	0.279	0.14	1.91063e-19	0
Hmg20b	9.84357e-24	0.0766676	0.397	0.233	1.96212e-19	0
Tbc1d16	9.96233e-24	0.112847	0.388	0.233	1.98579e-19	0
Sigmar1	1.06776e-23	0.10723	0.295	0.153	2.12837e-19	0
Spg21	1.06965e-23	0.0676619	0.437	0.271	2.13214e-19	0
Eng	1.10962e-23	0.0730922	0.446	0.273	2.21181e-19	0
Cnbp	1.18431e-23	0.0639414	0.927	0.623	2.36069e-19	0
Dcun1d5	1.20067e-23	0.0469419	0.499	0.318	2.3933e-19	0
Bub3	1.48036e-23	0.00971037	0.421	0.254	2.9508e-19	0
Tmem50a	1.50687e-23	0.0498638	0.865	0.584	3.00364e-19	0
Slc12a9	1.53127e-23	0.0712053	0.459	0.295	3.05227e-19	0
Dnajc24	1.56354e-23	0.00717732	0.3	0.157	3.11661e-19	0
Slc3a2	1.59163e-23	0.160343	0.947	0.667	3.17259e-19	0
Zup1	1.6265e-23	0.104995	0.276	0.137	3.2421e-19	0
Idh3g	1.64754e-23	0.0752091	0.482	0.311	3.28404e-19	0
Ssu72	1.76681e-23	0.0553986	0.546	0.355	3.52177e-19	0
Slc25a45	1.80349e-23	0.0992787	0.296	0.157	3.5949e-19	0
Dennd4a	1.80586e-23	0.169263	0.926	0.644	3.59962e-19	0
Bax	1.82761e-23	0.0217847	0.623	0.415	3.64298e-19	0
Abhd16a	1.85305e-23	0.0476257	0.39	0.233	3.69368e-19	0
Hcls1	1.93249e-23	0.103371	0.629	0.411	3.85204e-19	0
Arhgap12	1.98522e-23	0.080737	0.285	0.145	3.95714e-19	0
Cfap20	2.02721e-23	0.0695942	0.371	0.214	4.04084e-19	0
Elk3	2.15907e-23	0.131416	0.393	0.234	4.30367e-19	0
Luc7l	2.21875e-23	0.021085	0.354	0.198	4.42263e-19	0
Saraf	2.27643e-23	0.0631104	0.93	0.623	4.53761e-19	0
Phf20	2.40605e-23	0.103749	0.317	0.173	4.79597e-19	0
Trmt2a	2.4244e-23	0.0824426	0.271	0.135	4.83255e-19	0
Gtf2f1	2.52605e-23	0.109386	0.401	0.241	5.03517e-19	0
Ppp1r12c	2.74297e-23	0.018737	0.485	0.312	5.46756e-19	0
Bbc3	2.75545e-23	0.087003	0.431	0.257	5.49243e-19	0
Zc3h18	2.75972e-23	0.0587074	0.388	0.229	5.50095e-19	0
Brd7	2.82708e-23	0.0753146	0.366	0.213	5.63521e-19	0
Csf2ra	2.9227e-23	0.123591	0.482	0.305	5.82583e-19	0
Trp53bp2	3.12962e-23	0.0370919	0.295	0.151	6.23826e-19	0
Pkig	3.33465e-23	0.0341146	0.563	0.372	6.64697e-19	0
Tnrc6a	3.41913e-23	0.0188511	0.415	0.25	6.81535e-19	0
Atf2	3.47491e-23	0.103564	0.327	0.184	6.92654e-19	0
Preb	3.49083e-23	0.0777723	0.319	0.176	6.95827e-19	0
Rab35	3.63567e-23	0.0988876	0.326	0.183	7.24697e-19	0
Slain2	4.28202e-23	0.0951369	0.295	0.155	8.53535e-19	0
Slc25a11	4.43288e-23	0.084985	0.461	0.296	8.83605e-19	0
Abcd2	4.49852e-23	0.135461	0.316	0.173	8.96689e-19	0
Mapk1	4.50559e-23	0.0928941	0.438	0.277	8.98098e-19	0
Ddx24	4.58384e-23	0.022487	0.582	0.382	9.13697e-19	0
Arcn1	4.73684e-23	0.057688	0.507	0.327	9.44194e-19	0
Resf1	4.86058e-23	0.0479107	0.467	0.29	9.68859e-19	0
Zcchc7	4.9411e-23	0.0324923	0.412	0.249	9.8491e-19	0
Tsen34	5.48585e-23	0.0476646	0.367	0.214	1.09349e-18	0
Frrs1	5.49791e-23	0.0952322	0.482	0.308	1.0959e-18	0
Thoc2	5.56046e-23	0.0666143	0.481	0.307	1.10837e-18	0
Usp15	5.58372e-23	0.0413669	0.339	0.19	1.113e-18	0
Rpain	5.63635e-23	0.109188	0.283	0.147	1.12349e-18	0
Serbp1	5.78667e-23	0.0192542	0.841	0.571	1.15346e-18	0
Scamp5	5.79133e-23	0.0469131	0.381	0.226	1.15438e-18	0
Sf3b3	6.0534e-23	0.00903287	0.41	0.247	1.20662e-18	0
Ino80e	6.16439e-23	0.0907312	0.344	0.199	1.22875e-18	0
Zfp385a	6.47243e-23	0.119237	0.394	0.236	1.29015e-18	0
Nfkb1	6.47762e-23	0.129057	0.942	0.634	1.29118e-18	0
Dnajb6	7.04387e-23	0.0492486	0.796	0.53	1.40405e-18	0
Usp48	7.41141e-23	0.0743329	0.272	0.139	1.47732e-18	0
Comtd1	7.46972e-23	0.102046	0.393	0.238	1.48894e-18	0
Nmd3	7.4749e-23	0.0308968	0.44	0.267	1.48997e-18	0
Plod3	7.58028e-23	0.0530212	0.535	0.359	1.51098e-18	0
Gpbp1l1	7.61866e-23	0.0719326	0.259	0.127	1.51863e-18	0
Ubxn4	7.81355e-23	0.0449362	0.756	0.509	1.55747e-18	0
Arl13b	7.92557e-23	0.131984	0.553	0.36	1.5798e-18	0
Sap18	7.95717e-23	0.0164828	0.493	0.32	1.5861e-18	0
Adnp	8.1498e-23	0.0431262	0.463	0.29	1.6245e-18	0
Abraxas2	8.15088e-23	0.123523	0.317	0.177	1.62471e-18	0
Khdc4	8.55017e-23	0.0483666	0.353	0.202	1.70431e-18	0
Tor1aip2	8.59224e-23	0.0781942	0.408	0.248	1.71269e-18	0
Rbm7	8.62667e-23	0.0420191	0.522	0.341	1.71955e-18	0
Cmtm6	9.0941e-23	0.0669769	0.873	0.572	1.81273e-18	0
Mtfr1l	9.4082e-23	0.0723523	0.39	0.235	1.87534e-18	0
Ripk1	9.93931e-23	0.104806	0.397	0.241	1.9812e-18	0
Parvg	1.10569e-22	0.0994762	0.422	0.262	2.20398e-18	0
Rnf11	1.18954e-22	0.072779	0.464	0.298	2.37112e-18	0
Cdc73	1.25701e-22	0.102575	0.31	0.168	2.5056e-18	0
Ubb	1.25939e-22	0.18617	1	0.935	2.51034e-18	0
Ang	1.36426e-22	0.117006	0.562	0.373	2.71938e-18	0
Renbp	1.38493e-22	0.103352	0.476	0.314	2.76059e-18	0
Prdm2	1.40149e-22	0.0515468	0.388	0.228	2.79359e-18	0
Trim30a	1.47025e-22	0.130335	0.324	0.18	2.93064e-18	0
Stt3a	1.54643e-22	0.0577363	0.447	0.28	3.0825e-18	0
Kat5	1.63309e-22	0.0837742	0.285	0.149	3.25524e-18	0
Nras	1.6938e-22	0.0523229	0.525	0.336	3.37625e-18	0
Asxl2	1.74311e-22	0.0136558	0.293	0.15	3.47455e-18	0
Rchy1	1.75604e-22	0.0822924	0.385	0.231	3.50032e-18	0
Iffo2	1.76499e-22	0.153632	0.354	0.2	3.51816e-18	0
Wdfy2	1.83004e-22	0.0806147	0.334	0.19	3.64782e-18	0
Prox1	1.85701e-22	0.0325215	0.271	0.134	3.70158e-18	0
Fbxl6	1.96404e-22	0.11517	0.306	0.172	3.91492e-18	0
Rgs19	1.98709e-22	0.0920552	0.417	0.261	3.96086e-18	0
Tcp11l2	2.03365e-22	0.144936	0.289	0.153	4.05367e-18	0
Cnot3	2.04903e-22	0.0724221	0.274	0.14	4.08433e-18	0
Pfkl	2.25342e-22	0.0876246	0.375	0.222	4.49174e-18	0
Gtpbp4	2.27781e-22	0.0560363	0.605	0.41	4.54036e-18	0
Spire1	2.40135e-22	0.11489	0.405	0.25	4.78661e-18	0
Copb1	2.52175e-22	0.0956917	0.489	0.32	5.0266e-18	0
Rc3h1	2.53107e-22	0.0370308	0.325	0.18	5.04517e-18	0
Pdlim4	2.58723e-22	0.0835517	0.511	0.333	5.15713e-18	0
Atp1a1	2.72796e-22	0.0212363	0.669	0.465	5.43765e-18	0
Emc8	2.90957e-22	0.0468372	0.281	0.146	5.79965e-18	0
Gsk3a	2.94649e-22	0.0759313	0.354	0.211	5.87324e-18	0
Ubac2	3.118e-22	0.0758262	0.281	0.148	6.21511e-18	0
Mat2b	3.25688e-22	0.0838197	0.316	0.177	6.49193e-18	0
Kdm5a	3.36926e-22	0.0517562	0.508	0.327	6.71595e-18	0
Tmem104	3.42655e-22	0.129872	0.324	0.183	6.83014e-18	0
Sfr1	3.61892e-22	0.0380056	0.659	0.46	7.21359e-18	0
Cnot7	3.74859e-22	0.0310064	0.293	0.153	7.47207e-18	0
Trip11	4.08353e-22	0.0303131	0.388	0.225	8.13969e-18	0
Mrpl38	4.16745e-22	0.0717964	0.281	0.148	8.30697e-18	0
St13	4.5421e-22	0.0561061	0.787	0.532	9.05377e-18	0
Prpf39	4.76621e-22	0.0294175	0.401	0.239	9.50049e-18	0
Trim28	4.77144e-22	0.0374184	0.515	0.342	9.51091e-18	0
Psmd4	4.86607e-22	0.032727	0.549	0.36	9.69954e-18	0
Nrp1	5.22253e-22	0.124132	0.368	0.222	1.04101e-17	0
Pias4	5.26562e-22	0.0746683	0.427	0.268	1.0496e-17	0
Plekha2	5.37229e-22	0.104235	0.274	0.142	1.07086e-17	0
Zfp148	5.39035e-22	0.0706059	0.38	0.227	1.07446e-17	0
Tmem33	5.83783e-22	0.00283025	0.503	0.327	1.16366e-17	0
Eapp	5.90238e-22	0.066698	0.331	0.189	1.17652e-17	0
Itm2c	6.15253e-22	0.088458	0.933	0.62	1.22638e-17	0
Sft2d2	6.171e-22	0.0939572	0.422	0.269	1.23007e-17	0
Hnrnpa3	6.22368e-22	0.0428687	0.906	0.6	1.24057e-17	0
Nsmce4a	6.26105e-22	0.0203208	0.323	0.179	1.24801e-17	0
Caml	6.45247e-22	0.0620157	0.284	0.151	1.28617e-17	0
Commd2	6.48329e-22	0.0837796	0.28	0.147	1.29231e-17	0
Ccni	6.86949e-22	0.0496103	0.633	0.419	1.3693e-17	0
Lgals9	6.91675e-22	0.126972	0.529	0.352	1.37872e-17	0
Abcc3	8.1919e-22	0.11885	0.319	0.181	1.63289e-17	0
Metap2	8.49094e-22	0.0132868	0.55	0.362	1.6925e-17	0
Sec11a	8.59309e-22	0.0108031	0.454	0.285	1.71286e-17	0
Kdm5c	9.48262e-22	0.0570396	0.292	0.156	1.89017e-17	0
Snw1	9.53985e-22	0.00932461	0.556	0.366	1.90158e-17	0
Acsl4	9.57405e-22	0.109784	0.333	0.189	1.9084e-17	0
Atp6v1c1	9.93541e-22	0.0908518	0.569	0.387	1.98043e-17	0
Ankrd13c	1.02554e-21	0.0829941	0.345	0.2	2.04421e-17	0
Siglece	1.03149e-21	0.116466	0.295	0.16	2.05607e-17	0
Tm9sf1	1.09987e-21	0.0736131	0.32	0.18	2.19236e-17	0
Zfand2a	1.13309e-21	0.242804	0.292	0.159	2.2586e-17	0
Cnot10	1.14019e-21	0.145615	0.28	0.151	2.27274e-17	0
Socs6	1.1533e-21	0.107928	0.271	0.14	2.29887e-17	0
Laptm5	1.17724e-21	0.206427	0.998	0.726	2.3466e-17	0
Ehmt1	1.1952e-21	0.066809	0.255	0.129	2.38238e-17	0
Rbfa	1.24194e-21	0.0892684	0.296	0.163	2.47557e-17	0
H2-DMa	1.2985e-21	0.0512407	0.668	0.451	2.58829e-17	0
Etv5	1.37284e-21	0.141584	0.286	0.153	2.73649e-17	0
5031425E22Rik	1.41506e-21	0.056794	0.254	0.126	2.82063e-17	0
Tmem37	1.48496e-21	0.0984551	0.466	0.303	2.95997e-17	0
Lrrc8a	1.59852e-21	0.0811119	0.451	0.284	3.18633e-17	0
Zc3h13	1.60323e-21	0.0695632	0.347	0.199	3.19571e-17	0
Ddx47	1.63763e-21	0.0895905	0.261	0.132	3.26428e-17	0
Crlf3	1.65758e-21	0.0234423	0.554	0.361	3.30406e-17	0
Snta1	1.6689e-21	0.0811631	0.543	0.37	3.32662e-17	0
Snrpb	1.69636e-21	0.0318316	0.772	0.525	3.38135e-17	0
Bptf	1.69905e-21	0.0593492	0.633	0.424	3.38671e-17	0
Kcmf1	1.71237e-21	0.0391536	0.504	0.328	3.41327e-17	0
Nfkbid	1.93074e-21	0.249208	0.647	0.472	3.84855e-17	0
Fgd4	2.0115e-21	0.115354	0.334	0.188	4.00953e-17	0
Cnot1	2.21839e-21	0.043842	0.377	0.23	4.42191e-17	0
Prpf40a	2.33327e-21	0.030576	0.618	0.412	4.65091e-17	0
Ppp2r3d	2.36748e-21	0.0660328	0.333	0.191	4.71911e-17	0
Ltc4s	2.37017e-21	0.113983	0.902	0.592	4.72445e-17	0
Daglb	2.54163e-21	0.0199364	0.755	0.507	5.06623e-17	0
Creb3l2	2.97053e-21	0.0929193	0.262	0.135	5.92116e-17	0
Stab1	3.0421e-21	0.0073931	0.485	0.309	6.06382e-17	0
Mtss1	3.28847e-21	0.0218955	0.443	0.279	6.55491e-17	0
Gapvd1	3.44422e-21	0.0130748	0.438	0.275	6.86536e-17	0
Kdm7a	3.4864e-21	0.0631673	0.415	0.253	6.94944e-17	0
Mark3	3.56897e-21	0.0400576	0.39	0.237	7.11402e-17	0
Nrbf2	3.58457e-21	0.0866408	0.467	0.3	7.14511e-17	0
Lrrc59	3.70256e-21	0.0900043	0.471	0.311	7.38031e-17	0
Smad2	3.83811e-21	0.109988	0.312	0.176	7.6505e-17	0
Gatd1	4.20751e-21	0.0656849	0.295	0.161	8.38682e-17	0
Smc6	4.22753e-21	0.0404832	0.361	0.212	8.42673e-17	0
Npm1	4.30698e-21	0.134543	0.937	0.622	8.5851e-17	0
Txndc12	4.56117e-21	0.06167	0.272	0.142	9.09179e-17	0
Polr2e	4.76993e-21	0.00264465	0.455	0.295	9.50789e-17	0
Acly	5.01066e-21	0.0896054	0.444	0.284	9.98776e-17	0
Pik3c2a	5.04894e-21	0.0746393	0.255	0.129	1.0064e-16	0
Erlec1	5.05496e-21	0.0868621	0.319	0.182	1.0076e-16	0
Ccdc174	5.19726e-21	0.0585437	0.356	0.21	1.03597e-16	0
Ncbp3	5.3838e-21	0.0573135	0.276	0.145	1.07315e-16	0
Ubn2	5.71023e-21	0.079049	0.433	0.269	1.13822e-16	0
Oxa1l	5.86774e-21	0.0147434	0.336	0.191	1.16962e-16	0
Alas1	5.87919e-21	0.0743646	0.528	0.343	1.1719e-16	0
Brd4	6.45635e-21	0.0308577	0.58	0.386	1.28694e-16	0
Tlk1	6.4678e-21	0.0753727	0.286	0.154	1.28923e-16	0
Rock2	6.4799e-21	0.00413883	0.661	0.448	1.29164e-16	0
Srpr	6.55177e-21	0.0416489	0.521	0.346	1.30596e-16	0
Ing5	6.59058e-21	0.0910402	0.262	0.134	1.3137e-16	0
Dock8	6.62922e-21	0.031151	0.514	0.338	1.3214e-16	0
Ube3a	7.30227e-21	0.0224641	0.504	0.324	1.45556e-16	0
Dennd1c	7.41411e-21	0.104377	0.366	0.22	1.47785e-16	0
Pip4p1	7.77765e-21	0.0536795	0.556	0.381	1.55032e-16	0
Smg6	8.70037e-21	0.0164509	0.326	0.186	1.73424e-16	0
Rnf215	8.95791e-21	0.0864774	0.373	0.232	1.78558e-16	0
Mrpl24	8.98387e-21	0.0538265	0.456	0.296	1.79076e-16	0
Sra1	9.00957e-21	0.0828632	0.403	0.253	1.79588e-16	0
Nrm	9.12129e-21	0.11517	0.275	0.147	1.81815e-16	0
Tmem14c	9.76587e-21	0.000478567	0.59	0.396	1.94663e-16	0
Nfu1	1.0087e-20	0.0250443	0.343	0.202	2.01065e-16	0
Exosc8	1.02855e-20	0.0588772	0.301	0.166	2.05021e-16	0
Lat2	1.10108e-20	0.109321	0.502	0.329	2.19479e-16	0
Aip	1.11112e-20	0.0520819	0.274	0.146	2.2148e-16	0
Rnf138	1.11932e-20	0.0587446	0.331	0.19	2.23113e-16	0
Map3k2	1.14527e-20	0.077034	0.539	0.36	2.28286e-16	0
Strap	1.16145e-20	0.0125934	0.543	0.358	2.31512e-16	0
Tapbp	1.17025e-20	0.0404886	0.678	0.463	2.33266e-16	0
Pmpcb	1.17063e-20	0.0552362	0.275	0.148	2.33341e-16	0
Mapk14	1.21631e-20	0.0754118	0.421	0.266	2.42447e-16	0
Dhrs7b	1.23304e-20	0.0758301	0.281	0.151	2.45783e-16	0
Ccdc86	1.37338e-20	0.108797	0.458	0.305	2.73756e-16	0
Synj1	1.3776e-20	0.0905175	0.347	0.205	2.74597e-16	0
Nckap5l	1.3897e-20	0.0909499	0.39	0.238	2.77009e-16	0
Arfgap2	1.41047e-20	0.0432833	0.465	0.309	2.81148e-16	0
Fbxo34	1.42703e-20	0.123719	0.282	0.153	2.8445e-16	0
BC005561	1.44696e-20	0.0170353	0.504	0.331	2.88423e-16	0
Ldhb	1.65724e-20	0.0698773	0.892	0.581	3.30338e-16	0
Arnt	1.65894e-20	0.0434671	0.305	0.172	3.30677e-16	0
Akap13	1.85384e-20	0.00433329	0.688	0.453	3.69525e-16	0
Adgre1	1.85564e-20	0.076657	0.617	0.415	3.69884e-16	0
Nfyb	1.97224e-20	0.0964721	0.309	0.174	3.93126e-16	0
Kctd20	1.97694e-20	0.107678	0.331	0.197	3.94063e-16	0
Itsn2	1.99008e-20	0.0358564	0.386	0.237	3.96682e-16	0
Amz1	2.02832e-20	0.0720526	0.322	0.182	4.04305e-16	0
Wdr33	2.05809e-20	0.0128565	0.408	0.264	4.1024e-16	0
Eif5b	2.11445e-20	0.0325462	0.569	0.376	4.21473e-16	0
Derl2	2.19303e-20	0.087982	0.363	0.22	4.37137e-16	0
Zfp36l1	2.23369e-20	0.0882835	0.655	0.436	4.45242e-16	0
Slc9a9	2.34738e-20	0.087432	0.342	0.201	4.67902e-16	0
Rrp7a	2.39482e-20	0.0756424	0.281	0.154	4.7736e-16	0
Wdfy1	2.41631e-20	0.0730421	0.292	0.161	4.81642e-16	0
Prpf38a	2.66265e-20	0.0436543	0.41	0.255	5.30747e-16	0
Suco	2.69408e-20	0.0819062	0.428	0.268	5.37011e-16	0
Snn	2.8221e-20	0.111357	0.436	0.28	5.62528e-16	0
Uba2	2.82915e-20	0.0358997	0.41	0.26	5.63934e-16	0
Nek6	3.14149e-20	0.0943552	0.387	0.241	6.26194e-16	0
Zc3h7a	3.17655e-20	0.0555127	0.415	0.263	6.33181e-16	0
Ap2b1	3.5025e-20	0.0689929	0.408	0.26	6.98152e-16	0
Ddah2	3.64009e-20	0.069364	0.362	0.22	7.25578e-16	0
Osbpl9	3.71891e-20	0.066821	0.374	0.232	7.4129e-16	0
Hps3	3.83977e-20	0.0976639	0.269	0.144	7.65381e-16	0
Yrdc	4.13065e-20	0.0761928	0.408	0.258	8.23362e-16	0
Snx17	4.45122e-20	0.0119344	0.684	0.474	8.87262e-16	0
Wdr82	4.52734e-20	0.0705516	0.284	0.156	9.02434e-16	0
Uso1	4.57563e-20	0.0784006	0.339	0.2	9.1206e-16	0
Chsy1	4.60907e-20	0.114107	0.273	0.146	9.18725e-16	0
Zfp24	4.68622e-20	0.035355	0.267	0.142	9.34104e-16	0
Tcea1	4.77647e-20	0.0461748	0.44	0.287	9.52094e-16	0
Rpl7l1	4.86678e-20	0.0785338	0.41	0.26	9.70096e-16	0
Cd84	4.91849e-20	0.0623397	0.564	0.389	9.80403e-16	0
Ifnar2	4.95589e-20	0.0323092	0.695	0.485	9.87858e-16	0
Stag1	4.96983e-20	0.0662956	0.387	0.242	9.90636e-16	0
Khdrbs3	5.06478e-20	0.0893698	0.483	0.317	1.00956e-15	0
Ubr2	5.29437e-20	0.0376393	0.325	0.187	1.05533e-15	0
E230029C05Rik	5.40798e-20	0.0359852	0.466	0.3	1.07797e-15	0
Rab11a	5.54814e-20	0.0299314	0.576	0.395	1.10591e-15	0
Ncf1	5.65358e-20	0.0281192	0.739	0.484	1.12693e-15	0
Fuca1	5.96099e-20	0.0502478	0.554	0.383	1.1882e-15	0
Itgam	5.96701e-20	0.0806875	0.908	0.586	1.1894e-15	0
Arhgef1	6.14139e-20	0.0296336	0.488	0.324	1.22416e-15	0
Slc40a1	6.25966e-20	0.119326	0.403	0.25	1.24774e-15	0
Tgfb1	6.28018e-20	0.105286	0.941	0.613	1.25183e-15	0
Mbd6	6.58648e-20	0.060148	0.329	0.19	1.31288e-15	0
Rnps1	6.68204e-20	0.0409092	0.45	0.292	1.33193e-15	0
Prcp	7.65322e-20	0.0754618	0.475	0.309	1.52552e-15	0
Dctn5	7.81809e-20	0.0452191	0.259	0.135	1.55838e-15	0
Dido1	7.90726e-20	0.0609836	0.29	0.162	1.57616e-15	0
Tor2a	8.68425e-20	0.0872151	0.351	0.212	1.73103e-15	0
Ppp1r15b	8.78207e-20	0.0656805	0.453	0.298	1.75053e-15	0
Psmb8	9.04786e-20	0.037871	0.596	0.403	1.80351e-15	0
Engase	9.75978e-20	0.0594837	0.262	0.138	1.94542e-15	0
Slc35b1	9.99568e-20	0.0300621	0.313	0.178	1.99244e-15	0
Alg1	1.0312e-19	0.0928406	0.301	0.174	2.0555e-15	0
Znrf1	1.04277e-19	0.0127948	0.455	0.293	2.07854e-15	0
Btk	1.04518e-19	0.110086	0.305	0.175	2.08336e-15	0
Arhgap25	1.08004e-19	0.0167204	0.544	0.349	2.15284e-15	0
Fam89b	1.1439e-19	0.0437297	0.377	0.234	2.28014e-15	0
Tpd52	1.1593e-19	0.0250489	0.545	0.367	2.31083e-15	0
4933434E20Rik	1.27404e-19	0.0405756	0.488	0.326	2.53955e-15	0
Pgrmc1	1.27512e-19	0.025579	0.375	0.23	2.5417e-15	0
Ikbkb	1.28779e-19	0.0722046	0.403	0.255	2.56694e-15	0
Crybb1	1.30264e-19	0.104654	0.849	0.556	2.59655e-15	0
Rac2	1.32382e-19	0.0378573	0.587	0.401	2.63876e-15	0
Taok3	1.37252e-19	0.0596967	0.352	0.213	2.73584e-15	0
Baz2b	1.614e-19	0.003647	0.403	0.252	3.21718e-15	0
Ddx39	1.63471e-19	0.183066	0.295	0.168	3.25846e-15	0
Stip1	1.63654e-19	0.0753074	0.415	0.264	3.26212e-15	0
Tbk1	1.64754e-19	0.0753423	0.333	0.196	3.28404e-15	0
Esco1	1.68108e-19	0.0885834	0.262	0.14	3.35089e-15	0
BC004004	1.77246e-19	0.0554254	0.307	0.178	3.53305e-15	0
Ms4a6d	1.81296e-19	0.104716	0.41	0.265	3.61377e-15	0
Surf2	1.89128e-19	0.0680559	0.355	0.213	3.76988e-15	0
2510039O18Rik	1.90672e-19	0.0511962	0.398	0.254	3.80066e-15	0
Pld3	1.9266e-19	0.0339039	0.468	0.308	3.84028e-15	0
Rcc2	1.95998e-19	0.118366	0.326	0.197	3.90683e-15	0
Lnpep	1.99793e-19	0.0690124	0.39	0.243	3.98248e-15	0
Scamp3	2.0157e-19	0.03118	0.384	0.243	4.0179e-15	0
Psmc2	2.02292e-19	0.0111683	0.537	0.364	4.03229e-15	0
Trib1	2.09631e-19	0.135009	0.706	0.497	4.17858e-15	0
Fam117b	2.10282e-19	0.0572884	0.366	0.224	4.19155e-15	0
Prrc1	2.12493e-19	0.0711242	0.339	0.202	4.23563e-15	0
Tnfrsf11a	2.14345e-19	0.122137	0.365	0.227	4.27255e-15	0
Gripap1	2.27991e-19	0.0363419	0.491	0.328	4.54454e-15	0
Mia3	2.369e-19	0.028196	0.416	0.266	4.72213e-15	0
Sptlc2	2.43319e-19	0.02658	0.415	0.259	4.85008e-15	0
Lsm14a	2.43326e-19	0.0317674	0.42	0.271	4.85022e-15	0
Ppil4	2.55276e-19	0.0710155	0.313	0.181	5.08841e-15	0
Mfap1b	2.69184e-19	0.08262	0.29	0.163	5.36565e-15	0
Tob2	2.90736e-19	0.00556564	0.726	0.482	5.79525e-15	0
Mlec	2.94715e-19	0.0357798	0.507	0.342	5.87456e-15	0
Galnt1	2.96148e-19	0.0528336	0.433	0.279	5.90312e-15	0
Plcg2	3.08538e-19	0.0675801	0.41	0.262	6.15009e-15	0
Afg3l1	3.14583e-19	0.0718758	0.322	0.19	6.27058e-15	0
Amfr	3.22011e-19	0.0280024	0.499	0.342	6.41865e-15	0
Fam114a2	3.23839e-19	0.0312364	0.42	0.271	6.45509e-15	0
Grb2	3.24824e-19	0.041288	0.87	0.56	6.47471e-15	0
Oaf	3.25035e-19	0.0669354	0.321	0.184	6.47893e-15	0
Vps4b	3.28123e-19	0.0720821	0.488	0.329	6.54047e-15	0
Ube2g1	3.32134e-19	0.0121737	0.296	0.167	6.62043e-15	0
Ddx54	3.58481e-19	0.0441391	0.383	0.237	7.1456e-15	0
Itga9	3.68977e-19	0.101564	0.277	0.154	7.35483e-15	0
Lin7c	3.77204e-19	0.0466055	0.383	0.247	7.51881e-15	0
Nhlrc3	3.93666e-19	0.0927943	0.418	0.27	7.84695e-15	0
Purb	4.06859e-19	0.0408456	0.878	0.596	8.10991e-15	0
C1qc	4.09354e-19	0.181426	1	0.851	8.15965e-15	0
Mrfap1	4.21078e-19	0.00357484	0.888	0.601	8.39334e-15	0
Dbnl	4.2706e-19	0.0290902	0.516	0.35	8.51259e-15	0
Tmem248	4.43e-19	0.103454	0.372	0.234	8.83032e-15	0
Ppp4r3a	4.52219e-19	0.0386121	0.383	0.243	9.01408e-15	0
Cmip	4.56392e-19	0.0502177	0.372	0.231	9.09725e-15	0
Cntrl	4.61001e-19	0.0339235	0.327	0.191	9.18913e-15	0
Cybc1	4.85962e-19	0.0424839	0.406	0.26	9.68669e-15	0
Rb1cc1	4.86645e-19	0.073312	0.368	0.227	9.70029e-15	0
Sash3	4.99002e-19	0.0962635	0.252	0.134	9.94661e-15	0
Usp4	5.06325e-19	0.0406074	0.316	0.184	1.00926e-14	0
Bmt2	5.31344e-19	0.0442986	0.335	0.197	1.05913e-14	0
Mafk	5.51773e-19	0.0901734	0.572	0.381	1.09985e-14	0
Alkbh1	5.77805e-19	0.054968	0.436	0.286	1.15174e-14	0
Ate1	5.8479e-19	0.0325115	0.27	0.148	1.16566e-14	0
Atp6v0e	5.90164e-19	0.0208937	0.797	0.538	1.17637e-14	0
Slc30a5	6.00349e-19	0.0557563	0.262	0.14	1.19668e-14	0
Dok3	6.19085e-19	0.121375	0.264	0.145	1.23402e-14	0
Acsl1	6.26084e-19	0.036669	0.309	0.177	1.24797e-14	0
Itpr2	6.32084e-19	0.0612647	0.518	0.351	1.25993e-14	0
Gnl3	7.27846e-19	0.0458498	0.703	0.479	1.45081e-14	0
Cant1	7.5392e-19	0.0533878	0.289	0.161	1.50279e-14	0
Sf3a2	7.72e-19	0.0892599	0.356	0.221	1.53883e-14	0
Rhobtb1	7.81724e-19	0.0875034	0.285	0.159	1.55821e-14	0
Cfh	7.85724e-19	0.0725361	0.789	0.523	1.56618e-14	0
Gnaq	8.09318e-19	0.0124579	0.459	0.303	1.61321e-14	0
Zfyve26	8.9205e-19	0.0550611	0.267	0.144	1.77812e-14	0
Dcun1d1	9.09796e-19	0.0937645	0.259	0.142	1.8135e-14	0
Batf3	9.24478e-19	0.0927419	0.252	0.132	1.84276e-14	0
Pcmt1	9.60214e-19	0.0126354	0.438	0.288	1.91399e-14	0
Epn1	9.60629e-19	0.0062007	0.663	0.452	1.91482e-14	0
Coq10b	9.83544e-19	0.0443088	0.687	0.471	1.9605e-14	0
Vps72	1.00116e-18	0.0997348	0.32	0.192	1.99561e-14	0
Ahsa1	1.00889e-18	0.0467555	0.336	0.204	2.01101e-14	0
Rassf5	1.03741e-18	0.0750307	0.264	0.143	2.06787e-14	0
Zbtb21	1.10186e-18	0.0736559	0.407	0.261	2.19634e-14	0
9530068E07Rik	1.10347e-18	0.050145	0.415	0.272	2.19955e-14	0
Tmed3	1.11729e-18	0.0351756	0.545	0.379	2.22708e-14	0
Creb5	1.12032e-18	0.216302	0.536	0.356	2.23313e-14	0
Apc	1.12746e-18	0.0257829	0.386	0.245	2.24736e-14	0
Arhgap39	1.12762e-18	0.027763	0.309	0.18	2.24768e-14	0
Rbm3	1.14121e-18	0.00809935	0.872	0.583	2.27477e-14	0
Chkb	1.26074e-18	0.0456289	0.285	0.161	2.51303e-14	0
Frg1	1.28607e-18	0.0598661	0.38	0.24	2.56353e-14	0
Cd300a	1.32095e-18	0.00198645	0.588	0.404	2.63305e-14	0
Kdm1a	1.32691e-18	0.0687755	0.321	0.193	2.64493e-14	0
Cep68	1.33971e-18	0.0938544	0.261	0.142	2.67045e-14	0
Psma5	1.36774e-18	0.0287211	0.405	0.265	2.72631e-14	0
Lman1	1.48285e-18	0.0743697	0.401	0.257	2.95576e-14	0
Mcur1	1.49265e-18	0.0577052	0.382	0.246	2.97531e-14	0
Chd4	1.50311e-18	0.0621734	0.869	0.59	2.99615e-14	0
Dnajc2	1.54343e-18	0.106998	0.31	0.184	3.07653e-14	0
Ndufa9	1.55072e-18	0.0303667	0.386	0.247	3.09105e-14	0
Pom121	1.55221e-18	0.0885798	0.363	0.223	3.09402e-14	0
Crebbp	1.55301e-18	0.0306522	0.526	0.353	3.09562e-14	0
Ctcf	1.6129e-18	0.0782776	0.443	0.3	3.21499e-14	0
Cltc	1.73427e-18	0.0193536	0.891	0.57	3.45692e-14	0
Cul3	1.79186e-18	0.0444424	0.529	0.357	3.57172e-14	0
Fbxl3	1.80823e-18	0.0111692	0.393	0.25	3.60434e-14	0
Snap23	1.8722e-18	0.0601785	0.407	0.258	3.73185e-14	0
Plgrkt	1.90209e-18	0.0340235	0.461	0.31	3.79144e-14	0
Ube2r2	1.99697e-18	0.012469	0.432	0.283	3.98057e-14	0
Acap2	2.05159e-18	0.000199432	0.451	0.297	4.08943e-14	0
Pkp4	2.1045e-18	0.05301	0.285	0.159	4.1949e-14	0
Bscl2	2.13753e-18	0.0953862	0.343	0.213	4.26073e-14	0
Nfkb2	2.19829e-18	0.0414699	0.616	0.426	4.38185e-14	0
Eif3d	2.27407e-18	0.0299037	0.445	0.295	4.53291e-14	0
Tubb2b	2.27416e-18	0.0557843	0.4	0.255	4.53309e-14	0
Ppp3r1	2.50645e-18	0.0550742	0.275	0.156	4.9961e-14	0
Ddx18	2.70667e-18	0.0509789	0.374	0.236	5.39521e-14	0
Mxi1	2.74507e-18	0.00131699	0.395	0.248	5.47175e-14	0
Gaa	2.77039e-18	0.0347341	0.386	0.245	5.52222e-14	0
Tap2	2.85e-18	0.0452212	0.413	0.272	5.6809e-14	0
Dek	2.86562e-18	0.0129603	0.597	0.413	5.71205e-14	0
Naglu	2.91805e-18	0.0692214	0.413	0.273	5.81655e-14	0
Pgd	3.18483e-18	0.0761423	0.382	0.245	6.34832e-14	0
Bckdha	3.27455e-18	0.0825778	0.363	0.233	6.52716e-14	0
Dock2	3.37997e-18	0.0649268	0.521	0.364	6.73729e-14	0
Raf1	3.44146e-18	0.00057881	0.323	0.192	6.85986e-14	0
Maco1	3.55021e-18	0.0737605	0.282	0.161	7.07662e-14	0
Lemd3	3.56468e-18	0.0877489	0.271	0.152	7.10548e-14	0
Larp7	3.59632e-18	0.107864	0.283	0.161	7.16854e-14	0
Tbc1d10a	3.87046e-18	0.0360674	0.555	0.376	7.71499e-14	0
Use1	3.9419e-18	0.0248211	0.484	0.323	7.8574e-14	0
Sparc	3.98129e-18	0.182983	0.998	0.8	7.9359e-14	0
Hdgfl2	4.08219e-18	0.0396092	0.254	0.137	8.13702e-14	0
P3h2	4.45538e-18	0.0983074	0.332	0.201	8.8809e-14	0
Tuba4a	4.50163e-18	0.142917	0.325	0.197	8.9731e-14	0
Trio	4.67814e-18	0.0989484	0.36	0.23	9.32493e-14	0
Gng2	4.96868e-18	0.126677	0.45	0.306	9.90406e-14	0
Fuca2	5.33371e-18	0.102333	0.405	0.266	1.06317e-13	0
Esrra	5.37842e-18	0.0388955	0.309	0.182	1.07208e-13	0
Zc3h12a	5.62753e-18	0.0520004	0.762	0.504	1.12174e-13	0
Cd34	5.63798e-18	0.100409	0.393	0.253	1.12382e-13	0
Bbs9	5.72272e-18	0.0974865	0.253	0.14	1.14071e-13	0
Uba1	5.80306e-18	0.0359679	0.382	0.246	1.15672e-13	0
Rpn1	5.81569e-18	0.0180394	0.406	0.263	1.15924e-13	0
Ccdc93	6.12453e-18	0.0965638	0.307	0.182	1.2208e-13	0
Pknox1	6.41511e-18	0.0727047	0.394	0.257	1.27872e-13	0
Mgrn1	6.82281e-18	0.0337339	0.346	0.211	1.35999e-13	0
Tgfa	6.83083e-18	0.0342665	0.311	0.183	1.36159e-13	0
Ralbp1	7.40059e-18	0.0185119	0.431	0.283	1.47516e-13	0
Tomm40	7.51825e-18	0.0253483	0.337	0.209	1.49861e-13	0
Tpd52l2	7.5343e-18	0.028245	0.4	0.259	1.50181e-13	0
Mcmbp	7.56763e-18	0.0309676	0.267	0.149	1.50845e-13	0
Abcf1	7.74532e-18	0.0639956	0.487	0.327	1.54387e-13	0
Fam104a	7.83931e-18	0.000515847	0.498	0.336	1.56261e-13	0
Csnk2a2	7.8534e-18	0.0571881	0.393	0.254	1.56542e-13	0
Ccl6	8.70025e-18	0.0673866	0.453	0.297	1.73422e-13	0
Micu1	8.86061e-18	0.00788037	0.336	0.207	1.76619e-13	0
Hnrnpul1	9.03678e-18	0.0160174	0.505	0.343	1.8013e-13	0
Huwe1	9.26059e-18	0.00586792	0.506	0.349	1.84591e-13	0
Tbl1xr1	9.31882e-18	0.0593706	0.362	0.228	1.85752e-13	0
Rnf4	1.02081e-17	0.0760427	0.393	0.257	2.03479e-13	0
Maf1	1.06057e-17	0.0512212	0.412	0.276	2.11404e-13	0
Ankfy1	1.07055e-17	0.0901562	0.269	0.153	2.13393e-13	0
Arhgdia	1.0752e-17	0.0514197	0.902	0.604	2.14321e-13	0
Xiap	1.16004e-17	0.0618228	0.434	0.286	2.31231e-13	0
Cebpzos	1.16991e-17	0.0466739	0.421	0.28	2.33199e-13	0
Hacd2	1.22083e-17	0.0492837	0.267	0.15	2.43349e-13	0
Btbd9	1.22223e-17	0.0310216	0.428	0.284	2.43626e-13	0
Tvp23b	1.28133e-17	0.0858512	0.3	0.179	2.55407e-13	0
Srprb	1.31614e-17	0.0242693	0.279	0.159	2.62346e-13	0
Asna1	1.42765e-17	0.0355794	0.317	0.193	2.84573e-13	0
Zcchc17	1.43494e-17	0.0238279	0.264	0.146	2.86026e-13	0
Adrm1	1.52406e-17	0.0489979	0.435	0.294	3.03791e-13	0
Siah2	1.54729e-17	0.0604091	0.543	0.378	3.08421e-13	0
Vps37a	1.55167e-17	0.0493306	0.341	0.211	3.09295e-13	0
Ccz1	1.56906e-17	0.00443405	0.361	0.225	3.12761e-13	0
Fbxw4	1.76766e-17	0.0886108	0.334	0.203	3.52348e-13	0
Il10rb	1.7869e-17	0.0292164	0.59	0.407	3.56184e-13	0
Abcc5	1.82733e-17	0.00784881	0.325	0.193	3.64242e-13	0
Pepd	1.86423e-17	0.0599371	0.407	0.27	3.71596e-13	0
Ube2j2	1.89426e-17	0.035456	0.435	0.288	3.77584e-13	0
Tmem65	1.91058e-17	0.0468006	0.325	0.198	3.80836e-13	0
Pak2	1.9189e-17	0.00103464	0.729	0.501	3.82494e-13	0
Fkbp5	1.94916e-17	0.0791326	0.32	0.194	3.88527e-13	0
Mafg	2.07924e-17	0.0214334	0.754	0.517	4.14454e-13	0
Mdp1	2.30132e-17	0.040844	0.26	0.146	4.58723e-13	0
Ptms	2.47679e-17	0.105377	0.895	0.599	4.93699e-13	0
Iws1	2.56702e-17	0.0375248	0.382	0.242	5.11683e-13	0
Rbm38	2.652e-17	0.0783386	0.437	0.285	5.28623e-13	0
Ankle2	2.67006e-17	0.0534915	0.255	0.142	5.32224e-13	0
Prelid3b	2.75966e-17	0.0431384	0.334	0.206	5.50083e-13	0
Copa	2.84503e-17	0.00321812	0.478	0.322	5.671e-13	0
Samm50	2.91102e-17	0.00607596	0.387	0.252	5.80254e-13	0
BC035044	2.92123e-17	0.105783	0.254	0.141	5.82289e-13	0
Fkbp2	3.21996e-17	0.0324286	0.545	0.38	6.41836e-13	0
Gon4l	3.24231e-17	0.0516396	0.287	0.167	6.46291e-13	0
Utp11	3.31279e-17	0.0414651	0.425	0.281	6.60338e-13	0
Cerk	3.31611e-17	0.0108208	0.498	0.343	6.60999e-13	0
Ppp2r5c	3.34094e-17	0.0202903	0.402	0.263	6.6595e-13	0
Sec16a	3.47885e-17	0.0680501	0.267	0.153	6.93439e-13	0
Clec4a3	3.67721e-17	0.110104	0.289	0.17	7.32979e-13	0
Gas6	3.70563e-17	0.0365217	0.516	0.353	7.38644e-13	0
Nckap1l	3.79446e-17	0.0448647	0.636	0.439	7.5635e-13	0
Cdc5l	3.85704e-17	0.0699174	0.464	0.315	7.68825e-13	0
Pbx2	3.94403e-17	0.064705	0.342	0.213	7.86164e-13	0
Ranbp10	4.4074e-17	0.0688228	0.378	0.245	8.78527e-13	0
Nemf	4.51082e-17	0.0178683	0.311	0.184	8.99142e-13	0
Slc49a4	4.54758e-17	0.0465217	0.424	0.28	9.0647e-13	0
Pigx	4.56169e-17	0.0797068	0.273	0.159	9.09282e-13	0
Drg1	4.74439e-17	0.0300826	0.26	0.145	9.45699e-13	0
Agps	4.81907e-17	0.039501	0.302	0.18	9.60585e-13	0
Ulk1	5.52169e-17	0.0663759	0.304	0.18	1.10064e-12	0
Pnpla8	5.63064e-17	0.0684221	0.362	0.231	1.12236e-12	0
Cotl1	5.69716e-17	0.0496787	0.885	0.579	1.13562e-12	0
Hectd1	6.04926e-17	0.00231622	0.499	0.347	1.2058e-12	0
Gpaa1	6.38338e-17	0.0378934	0.305	0.181	1.2724e-12	0
Smchd1	6.59254e-17	0.0540349	0.383	0.25	1.31409e-12	0
Rtcb	6.77123e-17	0.03772	0.425	0.289	1.34971e-12	0
Sfswap	6.94783e-17	0.0217989	0.291	0.172	1.38491e-12	0
Rap1gds1	7.09207e-17	0.0350574	0.443	0.302	1.41366e-12	0
Ring1	7.13738e-17	0.0350456	0.309	0.186	1.42269e-12	0
Mau2	7.36085e-17	0.0285414	0.311	0.187	1.46724e-12	0
Snx20	7.54573e-17	0.0480672	0.502	0.335	1.50409e-12	0
Mbtd1	7.95269e-17	0.0568999	0.444	0.295	1.58521e-12	0
Ss18	8.3123e-17	0.0282731	0.329	0.203	1.65689e-12	0
Akna	8.33385e-17	0.0677217	0.365	0.229	1.66119e-12	0
Slc2a8	8.43665e-17	0.0535521	0.283	0.165	1.68168e-12	0
Txn1	8.45067e-17	0.0248308	0.417	0.276	1.68447e-12	0
Fam173a	8.65662e-17	0.0168308	0.43	0.289	1.72552e-12	0
Plek	8.78998e-17	0.157866	0.928	0.632	1.75211e-12	0
Rgl1	9.45177e-17	0.0933225	0.339	0.213	1.88402e-12	0
Cnot6	9.9047e-17	0.0393284	0.254	0.142	1.9743e-12	0
Grn	1.07258e-16	0.127335	0.973	0.671	2.13798e-12	0
Pigk	1.11797e-16	0.0565015	0.291	0.171	2.22844e-12	0
Arl5b	1.17499e-16	0.07403	0.415	0.274	2.3421e-12	0
Nsmce1	1.22121e-16	0.0573506	0.262	0.15	2.43424e-12	0
Jam2	1.22672e-16	0.0888931	0.351	0.227	2.44521e-12	0
Irs2	1.23644e-16	0.0514048	0.432	0.287	2.46459e-12	0
Zmynd11	1.24648e-16	0.0120947	0.406	0.269	2.48461e-12	0
Sumo3	1.36727e-16	0.0415763	0.415	0.275	2.72537e-12	0
Itgb5	1.45065e-16	0.132424	0.982	0.671	2.89159e-12	0
Atad2b	1.58025e-16	0.0443069	0.256	0.143	3.1499e-12	0
Map2k2	1.58142e-16	0.00444966	0.657	0.467	3.15225e-12	0
Bank1	1.58273e-16	0.0676662	0.255	0.143	3.15486e-12	0
Smu1	1.58522e-16	0.0192805	0.363	0.237	3.15981e-12	0
Srp68	1.64812e-16	0.0502615	0.292	0.173	3.2852e-12	0
Xlr	1.67123e-16	0.0965609	0.401	0.269	3.33126e-12	0
Creld2	1.68828e-16	0.0600954	0.264	0.153	3.36524e-12	0
Entr1	1.83983e-16	0.0612513	0.302	0.185	3.66734e-12	0
Rap2a	1.87879e-16	0.0285148	0.4	0.262	3.74499e-12	0
Cacna1d	1.9519e-16	0.0954884	0.262	0.149	3.89072e-12	0
Fance	1.9766e-16	0.0256667	0.312	0.187	3.93995e-12	0
Nectin2	2.13421e-16	0.0909398	0.283	0.164	4.25412e-12	0
Ralb	2.22363e-16	0.0550058	0.501	0.346	4.43235e-12	0
Baz1b	2.38507e-16	0.0227762	0.37	0.235	4.75416e-12	0
Mgat4a	2.57807e-16	0.0362478	0.597	0.415	5.13887e-12	0
Plxna4	2.63426e-16	0.12777	0.29	0.177	5.25087e-12	0
Tent2	2.7707e-16	0.0813372	0.342	0.219	5.52283e-12	0
Snrnp40	3.13844e-16	0.0265362	0.271	0.158	6.25585e-12	0
Vamp8	3.19709e-16	0.0168158	0.726	0.485	6.37276e-12	0
Ldha	3.3135e-16	0.0197194	0.597	0.415	6.60481e-12	0
Psmc6	3.40517e-16	0.00815985	0.493	0.343	6.78753e-12	0
Bcl2l11	3.4911e-16	0.0288702	0.503	0.337	6.95881e-12	0
Tnfrsf13b	3.62753e-16	0.0901834	0.305	0.186	7.23075e-12	0
Vps26a	3.6299e-16	0.0567016	0.548	0.389	7.23548e-12	0
Abca9	3.66647e-16	0.0728766	0.406	0.27	7.30838e-12	0
Ranbp3	3.78928e-16	0.0143226	0.295	0.176	7.55318e-12	0
Zfp703	3.90843e-16	0.0315507	0.457	0.301	7.79068e-12	0
Ppard	4.09207e-16	0.0428788	0.341	0.217	8.15673e-12	0
Ube2e1	4.13775e-16	0.0233573	0.406	0.277	8.24777e-12	0
Emd	4.15022e-16	0.00327034	0.44	0.294	8.27263e-12	0
Cgrrf1	4.40339e-16	0.0591993	0.273	0.159	8.77729e-12	0
Mtx1	4.60247e-16	0.0755661	0.263	0.153	9.1741e-12	0
Hivep3	4.61713e-16	0.0139593	0.456	0.301	9.20332e-12	0
Rela	4.71901e-16	0.0247912	0.76	0.521	9.4064e-12	0
Bcl9l	4.77888e-16	0.0259193	0.306	0.186	9.52573e-12	0
Dguok	4.78182e-16	0.0494142	0.34	0.216	9.5316e-12	0
Stt3b	4.81328e-16	0.0831807	0.28	0.169	9.59431e-12	0
Atf4	5.01895e-16	0.055912	0.887	0.606	1.00043e-11	0
Zzz3	5.05556e-16	0.0172182	0.307	0.185	1.00772e-11	0
Cdipt	5.36491e-16	0.0175205	0.262	0.151	1.06939e-11	0
Atxn10	5.47437e-16	0.0136472	0.438	0.302	1.09121e-11	0
Map3k14	5.50241e-16	0.0719004	0.334	0.211	1.09679e-11	0
Atp6v0d1	5.78535e-16	0.0162439	0.683	0.479	1.15319e-11	0
Rptor	5.83844e-16	0.0417273	0.394	0.263	1.16378e-11	0
Rp2	5.83945e-16	0.0563684	0.34	0.219	1.16398e-11	0
Rnpep	6.34911e-16	0.0103727	0.408	0.27	1.26557e-11	0
H2-Q6	6.38238e-16	0.06502	0.658	0.456	1.2722e-11	0
Ccdc50	7.17e-16	0.00586503	0.494	0.343	1.4292e-11	0
Isyna1	7.29083e-16	0.0712963	0.367	0.241	1.45328e-11	0
Trappc1	7.30935e-16	0.0905116	0.292	0.175	1.45697e-11	0
Tmem64	7.35693e-16	0.0602135	0.309	0.192	1.46646e-11	0
Ubxn6	7.43042e-16	0.0200096	0.371	0.246	1.48111e-11	0
Kcnk12	7.8539e-16	0.0808412	0.26	0.15	1.56552e-11	0
Cmas	8.77309e-16	0.00528134	0.29	0.173	1.74874e-11	0
Ppfia4	8.98561e-16	0.0428954	0.639	0.449	1.7911e-11	0
Tns3	8.99416e-16	0.0123058	0.468	0.319	1.79281e-11	0
Mob1b	8.99939e-16	0.0727894	0.285	0.17	1.79385e-11	0
Ppp5c	9.0356e-16	0.0231448	0.332	0.209	1.80107e-11	0
Kcnq1ot1	9.06604e-16	0.10536	0.38	0.24	1.80713e-11	0
Ube2z	9.18696e-16	0.0621188	0.341	0.219	1.83124e-11	0
Acadm	9.73792e-16	0.0544152	0.311	0.193	1.94106e-11	0
Tfeb	1.0029e-15	0.0598514	0.289	0.175	1.99909e-11	0
Tbc1d22a	1.01123e-15	0.0637853	0.343	0.22	2.01568e-11	0
Dtnbp1	1.01199e-15	0.0550755	0.367	0.24	2.01719e-11	0
Sfmbt1	1.09726e-15	0.0793385	0.253	0.143	2.18717e-11	0
Ubap1	1.11968e-15	0.0424213	0.307	0.191	2.23187e-11	0
Erp44	1.22263e-15	0.0249823	0.295	0.177	2.43706e-11	0
Uba5	1.23027e-15	0.0372302	0.282	0.169	2.4523e-11	0
Vgll4	1.32248e-15	0.0172056	0.43	0.291	2.6361e-11	0
Exoc3	1.32562e-15	0.015521	0.367	0.242	2.64235e-11	0
Alg5	1.36244e-15	0.0457575	0.353	0.234	2.71575e-11	0
Klhdc8b	1.36516e-15	0.0562111	0.336	0.217	2.72118e-11	0
Paqr7	1.3662e-15	0.0780974	0.314	0.192	2.72324e-11	0
Tada3	1.37457e-15	0.0463945	0.311	0.193	2.73992e-11	0
Ube2v1	1.46489e-15	0.0389094	0.428	0.299	2.91997e-11	0
Leprotl1	1.54425e-15	0.0264344	0.376	0.25	3.07815e-11	0
Kpna1	1.63246e-15	0.037846	0.315	0.194	3.25399e-11	0
Gpr155	1.6704e-15	0.0357823	0.326	0.208	3.32961e-11	0
Khk	1.72601e-15	0.0744059	0.392	0.258	3.44046e-11	0
Tgfbrap1	1.92595e-15	0.0429811	0.252	0.142	3.83899e-11	0
Csf1r	2.13277e-15	0.153975	0.999	0.797	4.25124e-11	0
Ggta1	2.19274e-15	0.0665595	0.259	0.148	4.37079e-11	0
Herpud2	2.30487e-15	0.0207396	0.366	0.239	4.59431e-11	0
Lcorl	2.41683e-15	0.105421	0.385	0.248	4.81747e-11	0
Spast	2.56067e-15	0.0391587	0.256	0.148	5.10418e-11	0
Snrpa	2.57258e-15	0.022826	0.402	0.271	5.12792e-11	0
Slc29a1	2.70152e-15	0.0680644	0.417	0.283	5.38495e-11	0
Cbx1	2.78624e-15	0.00242816	0.349	0.225	5.55382e-11	0
Pdcl3	2.79108e-15	0.0217222	0.33	0.21	5.56347e-11	0
Uchl3	2.99027e-15	0.00805145	0.257	0.151	5.96051e-11	0
Tgif1	3.15832e-15	0.0253862	0.703	0.487	6.29547e-11	0
Cib1	3.20354e-15	0.0684826	0.36	0.239	6.38562e-11	0
Sec14l1	3.23156e-15	0.0442273	0.381	0.253	6.44147e-11	0
Tln2	3.30073e-15	0.0691704	0.283	0.171	6.57935e-11	0
Rnf34	3.3926e-15	0.0388134	0.406	0.273	6.76247e-11	0
Dync1li1	3.76798e-15	0.0131103	0.314	0.194	7.51072e-11	0
Psmb10	3.78204e-15	0.046627	0.417	0.286	7.53874e-11	0
Pigt	3.80999e-15	0.0310966	0.29	0.177	7.59444e-11	0
Snx18	3.95557e-15	0.0159367	0.583	0.412	7.88464e-11	0
Leprot	4.05599e-15	0.00302583	0.436	0.302	8.08481e-11	0
Zfand3	4.2715e-15	0.0291501	0.331	0.214	8.51438e-11	0
Ubtf	4.28566e-15	0.0354752	0.323	0.205	8.5426e-11	0
Upf2	4.3472e-15	0.0365216	0.257	0.148	8.66528e-11	0
Clptm1l	4.70365e-15	0.00540015	0.428	0.298	9.37578e-11	0
Utp14a	5.12814e-15	0.0271128	0.353	0.228	1.02219e-10	0
Rock1	5.15914e-15	0.0143358	0.514	0.361	1.02837e-10	0
Map3k3	5.19585e-15	0.0325008	0.261	0.153	1.03569e-10	0
Gigyf1	5.34711e-15	0.00863733	0.31	0.194	1.06584e-10	0
Ralgps2	5.35098e-15	0.0761161	0.284	0.172	1.06661e-10	0
Arsb	5.40895e-15	0.0172303	0.534	0.364	1.07817e-10	0
Chst7	5.44042e-15	0.0480072	0.339	0.216	1.08444e-10	0
Tmem115	5.49048e-15	0.0262474	0.284	0.168	1.09442e-10	0
Zbtb1	5.53129e-15	0.0659588	0.271	0.159	1.10255e-10	0
Smc1a	5.5407e-15	0.0372008	0.457	0.317	1.10443e-10	0
Ifi35	5.60853e-15	0.0630966	0.27	0.165	1.11795e-10	0
Akr1b10	5.67608e-15	0.0649661	0.306	0.196	1.13141e-10	0
R3hdm2	5.76025e-15	0.0406361	0.355	0.232	1.14819e-10	0
Bst2	5.81538e-15	0.0418123	0.489	0.346	1.15918e-10	0
Pwwp2a	5.84437e-15	0.020963	0.346	0.222	1.16496e-10	0
Camta2	5.871e-15	0.061154	0.253	0.149	1.17027e-10	0
Ptk2b	5.92853e-15	0.0602094	0.313	0.198	1.18173e-10	0
Arpc4	5.94303e-15	0.0222436	0.869	0.59	1.18462e-10	0
Usp19	5.94454e-15	0.0621319	0.309	0.194	1.18492e-10	0
Calu	6.47112e-15	0.0534778	0.314	0.201	1.28989e-10	0
Tmpo	6.67585e-15	0.0310137	0.256	0.151	1.3307e-10	0
Mgll	6.85481e-15	0.0269145	0.459	0.321	1.36637e-10	0
Sbf2	6.86577e-15	0.0666768	0.324	0.207	1.36855e-10	0
Usp14	7.08935e-15	0.04318	0.361	0.236	1.41312e-10	0
Kcnk6	7.25467e-15	0.0795949	0.295	0.181	1.44607e-10	0
Ttc39b	7.49215e-15	0.0552931	0.297	0.183	1.49341e-10	0
Wls	7.57974e-15	0.000918602	0.349	0.224	1.51087e-10	0
Camk1d	8.65046e-15	0.0972031	0.327	0.21	1.7243e-10	0
Capn3	9.16734e-15	0.0331646	0.41	0.278	1.82733e-10	0
Ttyh3	9.20334e-15	0.0784153	0.367	0.25	1.8345e-10	0
Mrps17	9.22687e-15	0.0443802	0.259	0.154	1.83919e-10	0
Cox20	9.82487e-15	0.0398981	0.303	0.191	1.95839e-10	0
Tbc1d23	1.00621e-14	0.00443951	0.274	0.162	2.00568e-10	0
Otub1	1.02175e-14	0.0102392	0.321	0.203	2.03666e-10	0
Pggt1b	1.05851e-14	0.0345849	0.265	0.156	2.10992e-10	0
Tmem214	1.10184e-14	0.0388221	0.252	0.147	2.19629e-10	0
Relb	1.12517e-14	0.00846314	0.637	0.453	2.2428e-10	0
Jund	1.16026e-14	0.191474	0.999	0.896	2.31274e-10	0
Ggps1	1.22867e-14	0.0519528	0.252	0.147	2.44911e-10	0
Rbm47	1.35112e-14	0.00622698	0.353	0.226	2.69319e-10	0
Zswim4	1.35621e-14	0.102253	0.336	0.22	2.70333e-10	0
Mark2	1.46e-14	0.00234971	0.392	0.264	2.91021e-10	0
Arrdc1	1.52499e-14	0.0780948	0.256	0.153	3.03975e-10	0
Pofut2	1.60122e-14	0.054147	0.287	0.177	3.1917e-10	0
Atp13a3	1.60431e-14	0.00259492	0.527	0.371	3.19787e-10	0
Txlna	1.63328e-14	0.0245343	0.296	0.186	3.25562e-10	0
Abhd6	1.68913e-14	0.0662505	0.262	0.156	3.36695e-10	0
Cyp4f13	1.73993e-14	0.0472193	0.277	0.169	3.4682e-10	0
Abcd1	1.77409e-14	0.109495	0.279	0.175	3.53629e-10	0
Cox16	1.79109e-14	0.0262057	0.38	0.259	3.57017e-10	0
Rab6b	1.96001e-14	0.0301202	0.373	0.251	3.90689e-10	0
Ngdn	1.98883e-14	0.015492	0.34	0.225	3.96434e-10	0
Fndc3a	2.0464e-14	0.066575	0.426	0.297	4.0791e-10	0
Rasa3	2.04656e-14	0.00941641	0.272	0.166	4.07941e-10	0
H2afz	2.1076e-14	0.003523	0.909	0.615	4.20109e-10	0
Tmem176a	2.14117e-14	0.052101	0.605	0.437	4.26799e-10	0
Mplkip	2.2371e-14	0.0720205	0.251	0.147	4.45921e-10	0
Aif1	2.25484e-14	0.0472379	0.91	0.575	4.49456e-10	0
P2rx4	2.2959e-14	0.014188	0.426	0.293	4.57641e-10	0
Lactb2	2.32875e-14	0.0355574	0.253	0.148	4.64189e-10	0
Stk4	2.66811e-14	0.0379698	0.304	0.188	5.31835e-10	0
Smim19	2.87319e-14	0.0463085	0.27	0.165	5.72713e-10	0
Eif3a	2.9356e-14	0.0397691	0.878	0.587	5.85153e-10	0
Rbm33	3.09883e-14	0.0592543	0.293	0.184	6.17691e-10	0
Golph3	3.20393e-14	0.0772068	0.443	0.314	6.3864e-10	0
Prr13	3.33382e-14	0.014319	0.424	0.289	6.64531e-10	0
Kxd1	3.34163e-14	0.0160768	0.3	0.188	6.66088e-10	0
Il18	3.53698e-14	0.0113847	0.307	0.192	7.05027e-10	0
Pxn	3.6321e-14	0.0424272	0.413	0.289	7.23987e-10	0
Nfatc1	3.66221e-14	0.0606155	0.264	0.158	7.29989e-10	0
Ptma	4.29543e-14	0.106542	1	0.926	8.56208e-10	0
Mboat7	4.38761e-14	0.0280742	0.358	0.24	8.74583e-10	0
Cklf	4.87629e-14	0.0692927	0.364	0.246	9.7199e-10	0
Vrk3	4.89768e-14	0.0287918	0.316	0.204	9.76254e-10	0
Acads	5.28093e-14	0.0263525	0.512	0.36	1.05265e-09	0
Atp8a2	5.75895e-14	0.0694283	0.309	0.2	1.14793e-09	0
Adprh	5.78159e-14	0.0162334	0.504	0.361	1.15244e-09	0
Syk	5.87137e-14	0.0542593	0.426	0.299	1.17034e-09	0
Dnajc21	6.17155e-14	0.0211732	0.335	0.219	1.23017e-09	0
Kctd2	6.44004e-14	0.0231943	0.253	0.151	1.28369e-09	0
Mfsd10	6.88675e-14	0.0825455	0.267	0.167	1.37274e-09	0
Ly86	7.44415e-14	0.116178	0.977	0.684	1.48384e-09	0
Kpna3	7.92879e-14	0.041978	0.346	0.23	1.58045e-09	0
Mrpl54	8.2678e-14	0.00946451	0.368	0.249	1.64802e-09	0
Ubr5	8.27354e-14	0.0129823	0.347	0.231	1.64916e-09	0
Ltbr	8.58564e-14	0.0473568	0.322	0.212	1.71137e-09	0
Scyl1	8.64736e-14	0.0673111	0.331	0.219	1.72368e-09	0
Igbp1	9.03084e-14	0.0591896	0.323	0.212	1.80012e-09	0
Timm50	9.05599e-14	0.0143628	0.255	0.154	1.80513e-09	0
Mib2	9.75078e-14	0.042034	0.276	0.172	1.94362e-09	0
Aspscr1	1.01194e-13	0.0420529	0.273	0.167	2.01709e-09	0
H13	1.0597e-13	0.0536866	0.386	0.266	2.1123e-09	0
Hist1h1c	1.06173e-13	0.0813215	0.4	0.261	2.11635e-09	0
Stk24	1.0655e-13	0.0398858	0.34	0.226	2.12387e-09	0
Nup50	1.09757e-13	0.0712324	0.331	0.219	2.18779e-09	0
Dram2	1.28388e-13	0.0177774	0.321	0.211	2.55915e-09	0
[truncated: 18,766 more rows]
